# Supplementary material for: Characterization of Differentially Expressed Genes Involved in Pathways Associated with Gastric Cancer
Source: PLoS One. 2015 Apr 30;10(4):e0125013. doi: 10.1371/journal.pone.0125013 (PMC4415781; doi:10.1371/journal.pone.0125013)
Supplement: S1 Table — (XLSX) [file pone.0125013.s001.xlsx]

## Sheet: UpGO_Result
GOID	GOTerm	DifGene	AllDifGene	GeneInGOID	AllGene	P-Value	FDR	Enrichment	(-log2P)
GO:0007155	cell adhesion	102	862	579	14785	1.31897e-18	3.55463e-15	3.02057	59.3953
GO:0001525	angiogenesis	49	862	173	14785	1.65187e-16	2.2259e-13	4.85643	52.4267
GO:0007275	multicellular organismal development	120	862	971	14785	9.49432e-12	8.52907e-09	2.11899	36.6161
GO:0007411	axon guidance	51	862	306	14785	1.20075e-09	8.09004e-07	2.8577	29.6334
GO:0001501	skeletal system development	30	862	130	14785	5.24747e-09	2.82838e-06	3.95681	27.5057
GO:0030199	collagen fibril organization	15	862	31	14785	1.4463e-08	6.4963e-06	8.29653	26.0431
GO:0045766	positive regulation of angiogenesis	18	862	66	14785	6.97137e-07	0.000268398	4.67623	20.4521
GO:0009611	response to wounding	17	862	60	14785	8.98477e-07	0.000302675	4.85808	20.086
GO:0008285	negative regulation of cell proliferation	45	862	337	14785	2.49275e-06	0.000730907	2.28955	18.6138
GO:0007596	blood coagulation	57	862	474	14785	2.71209e-06	0.000730907	2.06188	18.4922
GO:0016525	negative regulation of angiogenesis	14	862	46	14785	3.99329e-06	0.000978356	5.2184	17.934
GO:0007229	integrin-mediated signaling pathway	19	862	87	14785	5.83701e-06	0.0013109	3.74457	17.3863
GO:0007165	signal transduction	114	862	1210	14785	7.27998e-06	0.00147818	1.61542	17.0676
GO:0008284	positive regulation of cell proliferation	45	862	354	14785	7.67886e-06	0.00147818	2.1796	16.9907
GO:0010718	positive regulation of epithelial to mesenchymal transition	9	862	18	14785	9.18694e-06	0.00165059	8.57309	16.732
GO:0007507	heart development	25	862	147	14785	1.12584e-05	0.00177036	2.91602	16.4386
GO:0030154	cell differentiation	60	862	537	14785	1.15967e-05	0.00177036	1.91577	16.3959
GO:0001503	ossification	16	862	67	14785	1.18243e-05	0.00177036	4.09461	16.3679
GO:0006955	immune response	45	862	363	14785	1.34272e-05	0.00186344	2.12556	16.1845
GO:0016339	calcium-dependent cell-cell adhesion	10	862	25	14785	1.38289e-05	0.00186344	6.85847	16.142
GO:0030168	platelet activation	35	862	254	14785	1.59161e-05	0.00204257	2.36266	15.9391
GO:0007568	aging	20	862	106	14785	2.19682e-05	0.00265955	3.23513	15.4742
GO:0007267	cell-cell signaling	34	862	248	14785	2.26974e-05	0.00265955	2.35068	15.4271
GO:0001568	blood vessel development	13	862	48	14785	2.47651e-05	0.00278092	4.64375	15.3013
GO:0048706	embryonic skeletal system development	10	862	28	14785	3.05333e-05	0.00329149	6.12363	14.9993
GO:0060021	palate development	14	862	59	14785	4.29016e-05	0.00444692	4.06858	14.5086
GO:0016337	cell-cell adhesion	16	862	77	14785	5.12073e-05	0.00511125	3.56284	14.2533
GO:0030198	extracellular matrix organization	15	862	69	14785	5.55519e-05	0.00518092	3.72743	14.1358
GO:0032570	response to progesterone stimulus	9	862	24	14785	5.57502e-05	0.00518092	6.42981	14.1307
GO:0040037	negative regulation of fibroblast growth factor receptor signaling pathway	6	862	8	14785	5.83522e-05	0.00524197	12.8596	14.0649
GO:0042493	response to drug	36	862	285	14785	6.20022e-05	0.00539019	2.16583	13.9773
GO:0051216	cartilage development	14	862	62	14785	6.81196e-05	0.00573695	3.87172	13.8416
GO:0001649	osteoblast differentiation	11	862	39	14785	7.5039e-05	0.00612818	4.8361	13.702
GO:0002576	platelet degranulation	16	862	82	14785	9.78023e-05	0.00775227	3.34559	13.3198
GO:0014070	response to organic cyclic compound	18	862	102	14785	0.00011579	0.00891585	3.0258	13.0762
GO:0030335	positive regulation of cell migration	18	862	103	14785	0.000128971	0.00940241	2.99642	12.9207
GO:0050829	defense response to Gram-negative bacterium	7	862	15	14785	0.000129087	0.00940241	8.00155	12.9194
GO:0007399	nervous system development	46	862	417	14785	0.000133911	0.00949711	1.89142	12.8664
GO:0007166	cell surface receptor signaling pathway	24	862	167	14785	0.000172071	0.0118905	2.46412	12.5047
GO:0050900	leukocyte migration	18	862	107	14785	0.000195767	0.0131898	2.8844	12.3186
GO:0010812	negative regulation of cell-substrate adhesion	6	862	11	14785	0.000208069	0.0136767	9.35246	12.2306
GO:0050731	positive regulation of peptidyl-tyrosine phosphorylation	13	862	62	14785	0.00022997	0.0147564	3.59517	12.0863
GO:0050679	positive regulation of epithelial cell proliferation	11	862	46	14785	0.000258615	0.0162086	4.10017	11.9169
GO:0001837	epithelial to mesenchymal transition	8	862	24	14785	0.000278359	0.0170495	5.71539	11.8108
GO:0008283	cell proliferation	36	862	311	14785	0.000286114	0.0170551	1.98477	11.7711
GO:0050776	regulation of immune response	15	862	82	14785	0.000292815	0.0170551	3.13649	11.7377
GO:0002040	sprouting angiogenesis	6	862	12	14785	0.000297435	0.0170551	8.57309	11.7151
GO:0016477	cell migration	17	862	102	14785	0.00031844	0.0178791	2.8577	11.6167
GO:0006954	inflammatory response	32	862	266	14785	0.000325113	0.0178812	2.0627	11.5868
GO:0048010	vascular endothelial growth factor receptor signaling pathway	8	862	25	14785	0.000349594	0.0184737	5.48677	11.482
GO:0060325	face morphogenesis	8	862	25	14785	0.000349594	0.0184737	5.48677	11.482
GO:0043410	positive regulation of MAPK cascade	12	862	57	14785	0.000381451	0.0197694	3.60972	11.3562
GO:0071230	cellular response to amino acid stimulus	9	862	33	14785	0.000409206	0.020677	4.67623	11.2549
GO:0002548	monocyte chemotaxis	6	862	13	14785	0.000414307	0.020677	7.91362	11.237
GO:0030324	lung development	14	862	76	14785	0.000430613	0.0211	3.15851	11.1813
GO:0071222	cellular response to lipopolysaccharide	10	862	42	14785	0.000500368	0.0240802	4.08242	10.9647
GO:0007263	nitric oxide mediated signal transduction	6	862	14	14785	0.000564118	0.0266719	7.34836	10.7917
GO:0043434	response to peptide hormone stimulus	12	862	61	14785	0.000647379	0.0290012	3.37302	10.5931
GO:0001569	patterning of blood vessels	8	862	28	14785	0.000656428	0.0290012	4.89891	10.5731
GO:0001974	blood vessel remodeling	8	862	28	14785	0.000656428	0.0290012	4.89891	10.5731
GO:0030593	neutrophil chemotaxis	8	862	28	14785	0.000656428	0.0290012	4.89891	10.5731
GO:0090090	negative regulation of canonical Wnt receptor signaling pathway	12	862	62	14785	0.000733919	0.0312116	3.31861	10.4121
GO:0009607	response to biotic stimulus	6	862	15	14785	0.000752784	0.0312116	6.85847	10.3755
GO:0048566	embryonic digestive tract development	6	862	15	14785	0.000752784	0.0312116	6.85847	10.3755
GO:0035050	embryonic heart tube development	6	862	15	14785	0.000752784	0.0312116	6.85847	10.3755
GO:0008360	regulation of cell shape	15	862	91	14785	0.000765659	0.0312644	2.82629	10.351
GO:0007160	cell-matrix adhesion	13	862	72	14785	0.00079884	0.0321324	3.09584	10.2898
GO:0001822	kidney development	13	862	73	14785	0.000893653	0.0354176	3.05343	10.128
GO:0030336	negative regulation of cell migration	12	862	64	14785	0.000936135	0.0358312	3.21491	10.061
GO:0010572	positive regulation of platelet activation	4	862	5	14785	0.000937411	0.0358312	13.7169	10.059
GO:0001666	response to hypoxia	22	862	168	14785	0.000943975	0.0358312	2.24533	10.049
GO:0048704	embryonic skeletal system morphogenesis	9	862	38	14785	0.000972882	0.0364155	4.06094	10.0054
GO:0006508	proteolysis	54	862	568	14785	0.00102356	0.0377875	1.63009	9.93219
GO:0008015	blood circulation	10	862	47	14785	0.00106014	0.038609	3.64812	9.88154
GO:0048661	positive regulation of smooth muscle cell proliferation	9	862	39	14785	0.00113889	0.0409241	3.95681	9.77816
GO:0010951	negative regulation of endopeptidase activity	12	862	66	14785	0.00118265	0.0419372	3.11749	9.72377
GO:0045671	negative regulation of osteoclast differentiation	6	862	17	14785	0.00127256	0.043702	6.05159	9.61805
GO:0032496	response to lipopolysaccharide	18	862	128	14785	0.00127759	0.043702	2.41118	9.61236
GO:0007159	leukocyte cell-cell adhesion	7	862	24	14785	0.00128106	0.043702	5.00097	9.60845
GO:0046888	negative regulation of hormone secretion	5	862	11	14785	0.00134616	0.0440021	7.79371	9.53693
GO:0060322	head development	5	862	11	14785	0.00134616	0.0440021	7.79371	9.53693
GO:0008037	cell recognition	5	862	11	14785	0.00134616	0.0440021	7.79371	9.53693
GO:0009887	organ morphogenesis	15	862	97	14785	0.00135517	0.0440021	2.65147	9.52732
GO:0007156	homophilic cell adhesion	19	862	141	14785	0.00149242	0.0452335	2.31048	9.38813
GO:2000573	positive regulation of DNA biosynthetic process	4	862	6	14785	0.0014938	0.0452335	11.4308	9.3868
GO:0034382	chylomicron remnant clearance	4	862	6	14785	0.0014938	0.0452335	11.4308	9.3868
GO:0001957	intramembranous ossification	4	862	6	14785	0.0014938	0.0452335	11.4308	9.3868
GO:0060707	trophoblast giant cell differentiation	4	862	6	14785	0.0014938	0.0452335	11.4308	9.3868
GO:0070208	protein heterotrimerization	4	862	6	14785	0.0014938	0.0452335	11.4308	9.3868
GO:0043588	skin development	9	862	41	14785	0.00153938	0.0460959	3.76379	9.34343
GO:0055072	iron ion homeostasis	6	862	18	14785	0.00161759	0.0474038	5.71539	9.27194
GO:0007416	synapse assembly	8	862	33	14785	0.00161824	0.0474038	4.15665	9.27136
GO:0009952	anterior/posterior pattern specification	14	862	89	14785	0.00166752	0.0483222	2.69715	9.22808
GO:0030155	regulation of cell adhesion	9	862	42	14785	0.00177813	0.0509795	3.67418	9.13542
GO:0060326	cell chemotaxis	6	862	19	14785	0.00202925	0.056967	5.41458	8.94484
GO:0055093	response to hyperoxia	6	862	19	14785	0.00202925	0.056967	5.41458	8.94484
GO:0006208	pyrimidine base catabolic process	4	862	7	14785	0.00224461	0.0623631	9.79781	8.79932
GO:0051781	positive regulation of cell division	9	862	44	14785	0.00234408	0.0644622	3.50717	8.73676
GO:0009950	dorsal/ventral axis specification	5	862	13	14785	0.00240611	0.0654996	6.59468	8.69908
GO:0007059	chromosome segregation	11	862	63	14785	0.00246009	0.0662995	2.99378	8.66707
GO:0048844	artery morphogenesis	6	862	20	14785	0.00251529	0.0671158	5.14385	8.63506
GO:0009612	response to mechanical stimulus	9	862	45	14785	0.00267612	0.0698896	3.42923	8.54564
GO:0048812	neuron projection morphogenesis	7	862	28	14785	0.00269704	0.0698896	4.28654	8.53441
GO:0071356	cellular response to tumor necrosis factor	7	862	28	14785	0.00269704	0.0698896	4.28654	8.53441
GO:0070374	positive regulation of ERK1 and ERK2 cascade	12	862	74	14785	0.00276408	0.0709447	2.78046	8.49899
GO:0042127	regulation of cell proliferation	14	862	95	14785	0.00284823	0.0724148	2.5268	8.45572
GO:0007010	cytoskeleton organization	15	862	106	14785	0.00291885	0.0735169	2.42635	8.42038
GO:0021615	glossopharyngeal nerve morphogenesis	3	862	3	14785	0.00296793	0.0740608	17.1462	8.39633
GO:0007219	Notch signaling pathway	11	862	65	14785	0.0030456	0.0753017	2.90166	8.35906
GO:0006958	complement activation, classical pathway	7	862	29	14785	0.0031896	0.0774412	4.13873	8.29241
GO:0007566	embryo implantation	7	862	29	14785	0.0031896	0.0774412	4.13873	8.29241
GO:0032835	glomerulus development	4	862	8	14785	0.0032198	0.0774763	8.57309	8.27882
GO:0050729	positive regulation of inflammatory response	8	862	38	14785	0.00345429	0.0823833	3.60972	8.17739
GO:0006928	cellular component movement	14	862	98	14785	0.00365571	0.0855977	2.44945	8.09563
GO:0001937	negative regulation of endothelial cell proliferation	6	862	22	14785	0.00374255	0.0855977	4.67623	8.06176
GO:0042476	odontogenesis	7	862	30	14785	0.00374788	0.0855977	4.00077	8.05971
GO:0048286	lung alveolus development	7	862	30	14785	0.00374788	0.0855977	4.00077	8.05971
GO:0032760	positive regulation of tumor necrosis factor production	7	862	30	14785	0.00374788	0.0855977	4.00077	8.05971
GO:0050718	positive regulation of interleukin-1 beta secretion	5	862	15	14785	0.00396858	0.0898767	5.71539	7.97716
GO:0048103	somatic stem cell division	4	862	9	14785	0.00444804	0.0970239	7.62052	7.81262
GO:0061029	eyelid development in camera-type eye	4	862	9	14785	0.00444804	0.0970239	7.62052	7.81262
GO:0042832	defense response to protozoan	4	862	9	14785	0.00444804	0.0970239	7.62052	7.81262
GO:0035115	embryonic forelimb morphogenesis	6	862	23	14785	0.00450018	0.0970239	4.47291	7.7958
GO:0042246	tissue regeneration	6	862	23	14785	0.00450018	0.0970239	4.47291	7.7958
GO:0010811	positive regulation of cell-substrate adhesion	6	862	23	14785	0.00450018	0.0970239	4.47291	7.7958
GO:0001938	positive regulation of endothelial cell proliferation	9	862	50	14785	0.00493158	0.102455	3.08631	7.66374
GO:0071346	cellular response to interferon-gamma	5	862	16	14785	0.00497352	0.102455	5.35818	7.65152
GO:0043615	astrocyte cell migration	3	862	4	14785	0.00498018	0.102455	12.8596	7.64959
GO:0050650	chondroitin sulfate proteoglycan biosynthetic process	3	862	4	14785	0.00498018	0.102455	12.8596	7.64959
GO:0022601	menstrual cycle phase	3	862	4	14785	0.00498018	0.102455	12.8596	7.64959
GO:0003094	glomerular filtration	3	862	4	14785	0.00498018	0.102455	12.8596	7.64959
GO:0034097	response to cytokine stimulus	10	862	60	14785	0.0050617	0.103343	2.8577	7.62616
GO:0051384	response to glucocorticoid stimulus	12	862	82	14785	0.00574261	0.116363	2.5092	7.44408
GO:0007517	muscle organ development	13	862	93	14785	0.00584104	0.117475	2.39678	7.41956
GO:0016331	morphogenesis of embryonic epithelium	4	862	10	14785	0.00595632	0.118032	6.85847	7.39136
GO:0043537	negative regulation of blood vessel endothelial cell migration	4	862	10	14785	0.00595632	0.118032	6.85847	7.39136
GO:0006801	superoxide metabolic process	5	862	17	14785	0.00614612	0.118313	5.04299	7.34611
GO:0034605	cellular response to heat	5	862	17	14785	0.00614612	0.118313	5.04299	7.34611
GO:0060349	bone morphogenesis	5	862	17	14785	0.00614612	0.118313	5.04299	7.34611
GO:0006171	cAMP biosynthetic process	5	862	17	14785	0.00614612	0.118313	5.04299	7.34611
GO:0035116	embryonic hindlimb morphogenesis	6	862	25	14785	0.00634501	0.119239	4.11508	7.30016
GO:0007157	heterophilic cell-cell adhesion	6	862	25	14785	0.00634501	0.119239	4.11508	7.30016
GO:0043392	negative regulation of DNA binding	6	862	25	14785	0.00634501	0.119239	4.11508	7.30016
GO:0006935	chemotaxis	16	862	128	14785	0.00637123	0.119239	2.14327	7.29421
GO:0030879	mammary gland development	6	862	26	14785	0.00744882	0.13034	3.95681	7.06877
GO:0021915	neural tube development	6	862	26	14785	0.00744882	0.13034	3.95681	7.06877
GO:0045429	positive regulation of nitric oxide biosynthetic process	6	862	26	14785	0.00744882	0.13034	3.95681	7.06877
GO:0045599	negative regulation of fat cell differentiation	6	862	26	14785	0.00744882	0.13034	3.95681	7.06877
GO:0030514	negative regulation of BMP signaling pathway	6	862	26	14785	0.00744882	0.13034	3.95681	7.06877
GO:0043542	endothelial cell migration	5	862	18	14785	0.00749989	0.13034	4.76283	7.05892
GO:0032964	collagen biosynthetic process	3	862	5	14785	0.00764145	0.13034	10.2877	7.03194
GO:0003198	epithelial to mesenchymal transition involved in endocardial cushion formation	3	862	5	14785	0.00764145	0.13034	10.2877	7.03194
GO:0014824	artery smooth muscle contraction	3	862	5	14785	0.00764145	0.13034	10.2877	7.03194
GO:0022614	membrane to membrane docking	3	862	5	14785	0.00764145	0.13034	10.2877	7.03194
GO:0060206	estrous cycle phase	3	862	5	14785	0.00764145	0.13034	10.2877	7.03194
GO:0050878	regulation of body fluid levels	3	862	5	14785	0.00764145	0.13034	10.2877	7.03194
GO:0060137	maternal process involved in parturition	3	862	5	14785	0.00764145	0.13034	10.2877	7.03194
GO:0060907	positive regulation of macrophage cytokine production	3	862	5	14785	0.00764145	0.13034	10.2877	7.03194
GO:0030194	positive regulation of blood coagulation	4	862	11	14785	0.00776967	0.131483	6.23497	7.00793
GO:0006916	anti-apoptosis	22	862	204	14785	0.00780605	0.131483	1.8491	7.00119
GO:0000902	cell morphogenesis	8	862	45	14785	0.00832767	0.139398	3.04821	6.90787
GO:0045944	positive regulation of transcription from RNA polymerase II promoter	49	862	567	14785	0.0084356	0.140333	1.48177	6.88929
GO:0007162	negative regulation of cell adhesion	6	862	27	14785	0.00868452	0.143588	3.81026	6.84734
GO:0032147	activation of protein kinase activity	5	862	19	14785	0.00904786	0.148683	4.51215	6.78821
GO:0014911	positive regulation of smooth muscle cell migration	4	862	12	14785	0.00991083	0.157815	5.71539	6.65678
GO:0051482	elevation of cytosolic calcium ion concentration involved in G-protein signaling coupled to IP3 second messenger	4	862	12	14785	0.00991083	0.157815	5.71539	6.65678
GO:0002052	positive regulation of neuroblast proliferation	4	862	12	14785	0.00991083	0.157815	5.71539	6.65678
GO:0042311	vasodilation	4	862	12	14785	0.00991083	0.157815	5.71539	6.65678
GO:0071456	cellular response to hypoxia	7	862	37	14785	0.00995492	0.157815	3.24387	6.65037
GO:0030326	embryonic limb morphogenesis	7	862	37	14785	0.00995492	0.157815	3.24387	6.65037
GO:0030308	negative regulation of cell growth	14	862	112	14785	0.0102121	0.160945	2.14327	6.61358
GO:0043066	negative regulation of apoptotic process	26	862	262	14785	0.0106547	0.166944	1.70153	6.55237
GO:0051017	actin filament bundle assembly	5	862	20	14785	0.0108025	0.168282	4.28654	6.53249
GO:0042116	macrophage activation	3	862	6	14785	0.0109935	0.169299	8.57309	6.50721
GO:0045630	positive regulation of T-helper 2 cell differentiation	3	862	6	14785	0.0109935	0.169299	8.57309	6.50721
GO:0014068	positive regulation of phosphatidylinositol 3-kinase cascade	7	862	38	14785	0.0112366	0.17206	3.15851	6.47565
GO:0006816	calcium ion transport	11	862	80	14785	0.0118127	0.17986	2.3576	6.40352
GO:0045445	myoblast differentiation	4	862	13	14785	0.0124002	0.186696	5.27575	6.33349
GO:0051965	positive regulation of synapse assembly	4	862	13	14785	0.0124002	0.186696	5.27575	6.33349
GO:0048146	positive regulation of fibroblast proliferation	7	862	39	14785	0.0126334	0.188144	3.07752	6.30661
GO:0045765	regulation of angiogenesis	5	862	21	14785	0.0127757	0.188144	4.08242	6.29046
GO:0016338	calcium-independent cell-cell adhesion	5	862	21	14785	0.0127757	0.188144	4.08242	6.29046
GO:0030574	collagen catabolic process	5	862	21	14785	0.0127757	0.188144	4.08242	6.29046
GO:0032755	positive regulation of interleukin-6 production	6	862	30	14785	0.0132623	0.19425	3.42923	6.23652
GO:0030900	forebrain development	8	862	50	14785	0.0141192	0.204577	2.74339	6.14619
GO:0031100	organ regeneration	8	862	50	14785	0.0141192	0.204577	2.74339	6.14619
GO:0032355	response to estradiol stimulus	11	862	83	14785	0.014829	0.208203	2.27238	6.07543
GO:0010977	negative regulation of neuron projection development	5	862	22	14785	0.0149784	0.208203	3.89686	6.06097
GO:0010873	positive regulation of cholesterol esterification	3	862	7	14785	0.0150648	0.208203	7.34836	6.05268
GO:0034372	very-low-density lipoprotein particle remodeling	3	862	7	14785	0.0150648	0.208203	7.34836	6.05268
GO:0034333	adherens junction assembly	3	862	7	14785	0.0150648	0.208203	7.34836	6.05268
GO:0070493	thrombin receptor signaling pathway	3	862	7	14785	0.0150648	0.208203	7.34836	6.05268
GO:0006537	glutamate biosynthetic process	3	862	7	14785	0.0150648	0.208203	7.34836	6.05268
GO:0070098	chemokine-mediated signaling pathway	3	862	7	14785	0.0150648	0.208203	7.34836	6.05268
GO:0032700	negative regulation of interleukin-17 production	3	862	7	14785	0.0150648	0.208203	7.34836	6.05268
GO:0034375	high-density lipoprotein particle remodeling	4	862	14	14785	0.0152557	0.208701	4.89891	6.03451
GO:0043536	positive regulation of blood vessel endothelial cell migration	4	862	14	14785	0.0152557	0.208701	4.89891	6.03451
GO:0010976	positive regulation of neuron projection development	7	862	41	14785	0.0157935	0.211628	2.9274	5.98452
GO:0048635	negative regulation of muscle organ development	2	862	2	14785	0.0169616	0.211628	17.1462	5.88158
GO:0030825	positive regulation of cGMP metabolic process	2	862	2	14785	0.0169616	0.211628	17.1462	5.88158
GO:0000052	citrulline metabolic process	2	862	2	14785	0.0169616	0.211628	17.1462	5.88158
GO:2000035	regulation of stem cell division	2	862	2	14785	0.0169616	0.211628	17.1462	5.88158
GO:0014846	esophagus smooth muscle contraction	2	862	2	14785	0.0169616	0.211628	17.1462	5.88158
GO:0050653	chondroitin sulfate proteoglycan biosynthetic process, polysaccharide chain biosynthetic process	2	862	2	14785	0.0169616	0.211628	17.1462	5.88158
GO:0050651	dermatan sulfate proteoglycan biosynthetic process	2	862	2	14785	0.0169616	0.211628	17.1462	5.88158
GO:0033141	positive regulation of peptidyl-serine phosphorylation of STAT protein	2	862	2	14785	0.0169616	0.211628	17.1462	5.88158
GO:0051450	myoblast proliferation	2	862	2	14785	0.0169616	0.211628	17.1462	5.88158
GO:0021636	trigeminal nerve morphogenesis	2	862	2	14785	0.0169616	0.211628	17.1462	5.88158
GO:0032764	negative regulation of mast cell cytokine production	2	862	2	14785	0.0169616	0.211628	17.1462	5.88158
GO:0060279	positive regulation of ovulation	2	862	2	14785	0.0169616	0.211628	17.1462	5.88158
GO:0035791	platelet-derived growth factor receptor-beta signaling pathway	2	862	2	14785	0.0169616	0.211628	17.1462	5.88158
GO:0002819	regulation of adaptive immune response	2	862	2	14785	0.0169616	0.211628	17.1462	5.88158
GO:0031223	auditory behavior	2	862	2	14785	0.0169616	0.211628	17.1462	5.88158
GO:0009912	auditory receptor cell fate commitment	2	862	2	14785	0.0169616	0.211628	17.1462	5.88158
GO:0001869	negative regulation of complement activation, lectin pathway	2	862	2	14785	0.0169616	0.211628	17.1462	5.88158
GO:0060900	embryonic camera-type eye formation	2	862	2	14785	0.0169616	0.211628	17.1462	5.88158
GO:0070301	cellular response to hydrogen peroxide	5	862	23	14785	0.017421	0.215365	3.72743	5.84303
GO:0071347	cellular response to interleukin-1	5	862	23	14785	0.017421	0.215365	3.72743	5.84303
GO:0030097	hemopoiesis	9	862	63	14785	0.0175938	0.216508	2.44945	5.82879
GO:0051056	regulation of small GTPase mediated signal transduction	18	862	171	14785	0.0181652	0.222523	1.80486	5.78268
GO:0048863	stem cell differentiation	4	862	15	14785	0.0184925	0.223486	4.57231	5.75691
GO:0048546	digestive tract morphogenesis	4	862	15	14785	0.0184925	0.223486	4.57231	5.75691
GO:0006182	cGMP biosynthetic process	4	862	15	14785	0.0184925	0.223486	4.57231	5.75691
GO:0045669	positive regulation of osteoblast differentiation	7	862	43	14785	0.0194758	0.227897	2.79124	5.68217
GO:0060426	lung vasculature development	3	862	8	14785	0.0198723	0.227897	6.42981	5.6531
GO:0014912	negative regulation of smooth muscle cell migration	3	862	8	14785	0.0198723	0.227897	6.42981	5.6531
GO:0060038	cardiac muscle cell proliferation	3	862	8	14785	0.0198723	0.227897	6.42981	5.6531
GO:0050921	positive regulation of chemotaxis	3	862	8	14785	0.0198723	0.227897	6.42981	5.6531
GO:0050901	leukocyte tethering or rolling	3	862	8	14785	0.0198723	0.227897	6.42981	5.6531
GO:0006527	arginine catabolic process	3	862	8	14785	0.0198723	0.227897	6.42981	5.6531
GO:0048711	positive regulation of astrocyte differentiation	3	862	8	14785	0.0198723	0.227897	6.42981	5.6531
GO:0034616	response to laminar fluid shear stress	3	862	8	14785	0.0198723	0.227897	6.42981	5.6531
GO:0002675	positive regulation of acute inflammatory response	3	862	8	14785	0.0198723	0.227897	6.42981	5.6531
GO:0035024	negative regulation of Rho protein signal transduction	3	862	8	14785	0.0198723	0.227897	6.42981	5.6531
GO:0021670	lateral ventricle development	3	862	8	14785	0.0198723	0.227897	6.42981	5.6531
GO:0045840	positive regulation of mitosis	5	862	24	14785	0.0201128	0.228709	3.57212	5.63574
GO:0006956	complement activation	5	862	24	14785	0.0201128	0.228709	3.57212	5.63574
GO:0035023	regulation of Rho protein signal transduction	10	862	76	14785	0.0203768	0.230737	2.25608	5.61693
GO:0051897	positive regulation of protein kinase B signaling cascade	7	862	44	14785	0.0215247	0.237557	2.7278	5.53786
GO:0070328	triglyceride homeostasis	4	862	16	14785	0.0221235	0.237557	4.28654	5.49828
GO:0010575	positive regulation vascular endothelial growth factor production	4	862	16	14785	0.0221235	0.237557	4.28654	5.49828
GO:0045666	positive regulation of neuron differentiation	8	862	55	14785	0.0223948	0.237557	2.49399	5.48069
GO:0010628	positive regulation of gene expression	12	862	101	14785	0.0227661	0.237557	2.03717	5.45697
GO:0031069	hair follicle morphogenesis	5	862	25	14785	0.0230624	0.237557	3.42923	5.43832
GO:0030325	adrenal gland development	5	862	25	14785	0.0230624	0.237557	3.42923	5.43832
GO:0010595	positive regulation of endothelial cell migration	5	862	25	14785	0.0230624	0.237557	3.42923	5.43832
GO:0001558	regulation of cell growth	9	862	67	14785	0.0242157	0.237557	2.30322	5.36792
GO:0045740	positive regulation of DNA replication	6	862	35	14785	0.0242318	0.237557	2.93934	5.36695
GO:0033138	positive regulation of peptidyl-serine phosphorylation	6	862	35	14785	0.0242318	0.237557	2.93934	5.36695
GO:0045723	positive regulation of fatty acid biosynthetic process	3	862	9	14785	0.0254231	0.237557	5.71539	5.29771
GO:0071425	hemopoietic stem cell proliferation	3	862	9	14785	0.0254231	0.237557	5.71539	5.29771
GO:0043277	apoptotic cell clearance	3	862	9	14785	0.0254231	0.237557	5.71539	5.29771
GO:0001946	lymphangiogenesis	3	862	9	14785	0.0254231	0.237557	5.71539	5.29771
GO:0001953	negative regulation of cell-matrix adhesion	3	862	9	14785	0.0254231	0.237557	5.71539	5.29771
GO:0045080	positive regulation of chemokine biosynthetic process	3	862	9	14785	0.0254231	0.237557	5.71539	5.29771
GO:0033160	positive regulation of protein import into nucleus, translocation	3	862	9	14785	0.0254231	0.237557	5.71539	5.29771
GO:0006911	phagocytosis, engulfment	3	862	9	14785	0.0254231	0.237557	5.71539	5.29771
GO:0002063	chondrocyte development	3	862	9	14785	0.0254231	0.237557	5.71539	5.29771
GO:0048843	negative regulation of axon extension involved in axon guidance	3	862	9	14785	0.0254231	0.237557	5.71539	5.29771
GO:0050777	negative regulation of immune response	3	862	9	14785	0.0254231	0.237557	5.71539	5.29771
GO:0032331	negative regulation of chondrocyte differentiation	3	862	9	14785	0.0254231	0.237557	5.71539	5.29771
GO:0030166	proteoglycan biosynthetic process	3	862	9	14785	0.0254231	0.237557	5.71539	5.29771
GO:0001775	cell activation	3	862	9	14785	0.0254231	0.237557	5.71539	5.29771
GO:0043032	positive regulation of macrophage activation	3	862	9	14785	0.0254231	0.237557	5.71539	5.29771
GO:0050709	negative regulation of protein secretion	3	862	9	14785	0.0254231	0.237557	5.71539	5.29771
GO:0002690	positive regulation of leukocyte chemotaxis	3	862	9	14785	0.0254231	0.237557	5.71539	5.29771
GO:0006198	cAMP catabolic process	3	862	9	14785	0.0254231	0.237557	5.71539	5.29771
GO:0043517	positive regulation of DNA damage response, signal transduction by p53 class mediator	3	862	9	14785	0.0254231	0.237557	5.71539	5.29771
GO:0090103	cochlea morphogenesis	4	862	17	14785	0.0261588	0.237557	4.03439	5.25656
GO:0042474	middle ear morphogenesis	4	862	17	14785	0.0261588	0.237557	4.03439	5.25656
GO:0043691	reverse cholesterol transport	4	862	17	14785	0.0261588	0.237557	4.03439	5.25656
GO:0048041	focal adhesion assembly	4	862	17	14785	0.0261588	0.237557	4.03439	5.25656
GO:0046697	decidualization	4	862	17	14785	0.0261588	0.237557	4.03439	5.25656
GO:0035583	negative regulation of transforming growth factor beta receptor signaling pathway by extracellular sequestering of TGFbeta	2	862	3	14785	0.0272375	0.237557	11.4308	5.19826
GO:0048659	smooth muscle cell proliferation	2	862	3	14785	0.0272375	0.237557	11.4308	5.19826
GO:2000484	positive regulation of interleukin-8 secretion	2	862	3	14785	0.0272375	0.237557	11.4308	5.19826
GO:0021877	forebrain neuron fate commitment	2	862	3	14785	0.0272375	0.237557	11.4308	5.19826
GO:0042058	regulation of epidermal growth factor receptor signaling pathway	2	862	3	14785	0.0272375	0.237557	11.4308	5.19826
GO:0045835	negative regulation of meiosis	2	862	3	14785	0.0272375	0.237557	11.4308	5.19826
GO:0072201	negative regulation of mesenchymal cell proliferation	2	862	3	14785	0.0272375	0.237557	11.4308	5.19826
GO:0042662	negative regulation of mesodermal cell fate specification	2	862	3	14785	0.0272375	0.237557	11.4308	5.19826
GO:0036023	embryonic skeletal limb joint morphogenesis	2	862	3	14785	0.0272375	0.237557	11.4308	5.19826
GO:0021891	olfactory bulb interneuron development	2	862	3	14785	0.0272375	0.237557	11.4308	5.19826
GO:0006925	inflammatory cell apoptosis	2	862	3	14785	0.0272375	0.237557	11.4308	5.19826
GO:0007525	somatic muscle development	2	862	3	14785	0.0272375	0.237557	11.4308	5.19826
GO:0030201	heparan sulfate proteoglycan metabolic process	2	862	3	14785	0.0272375	0.237557	11.4308	5.19826
GO:0051712	positive regulation of killing of cells of other organism	2	862	3	14785	0.0272375	0.237557	11.4308	5.19826
GO:0010701	positive regulation of norepinephrine secretion	2	862	3	14785	0.0272375	0.237557	11.4308	5.19826
GO:0061010	gall bladder development	2	862	3	14785	0.0272375	0.237557	11.4308	5.19826
GO:0009166	nucleotide catabolic process	2	862	3	14785	0.0272375	0.237557	11.4308	5.19826
GO:0060686	negative regulation of prostatic bud formation	2	862	3	14785	0.0272375	0.237557	11.4308	5.19826
GO:0071603	endothelial cell-cell adhesion	2	862	3	14785	0.0272375	0.237557	11.4308	5.19826
GO:0021569	rhombomere 3 development	2	862	3	14785	0.0272375	0.237557	11.4308	5.19826
GO:0035793	positive regulation of metanephric mesenchymal cell migration by platelet-derived growth factor receptor-beta signaling pathway	2	862	3	14785	0.0272375	0.237557	11.4308	5.19826
GO:0060236	regulation of mitotic spindle organization	2	862	3	14785	0.0272375	0.237557	11.4308	5.19826
GO:0035385	Roundabout signaling pathway	2	862	3	14785	0.0272375	0.237557	11.4308	5.19826
GO:0001781	neutrophil apoptosis	2	862	3	14785	0.0272375	0.237557	11.4308	5.19826
GO:0051799	negative regulation of hair follicle development	2	862	3	14785	0.0272375	0.237557	11.4308	5.19826
GO:0031642	negative regulation of myelination	2	862	3	14785	0.0272375	0.237557	11.4308	5.19826
GO:0034447	very-low-density lipoprotein particle clearance	2	862	3	14785	0.0272375	0.237557	11.4308	5.19826
GO:0046717	acid secretion	2	862	3	14785	0.0272375	0.237557	11.4308	5.19826
GO:0050871	positive regulation of B cell activation	2	862	3	14785	0.0272375	0.237557	11.4308	5.19826
GO:0045629	negative regulation of T-helper 2 cell differentiation	2	862	3	14785	0.0272375	0.237557	11.4308	5.19826
GO:0045626	negative regulation of T-helper 1 cell differentiation	2	862	3	14785	0.0272375	0.237557	11.4308	5.19826
GO:0060166	olfactory pit development	2	862	3	14785	0.0272375	0.237557	11.4308	5.19826
GO:0030951	establishment or maintenance of microtubule cytoskeleton polarity	2	862	3	14785	0.0272375	0.237557	11.4308	5.19826
GO:0030948	negative regulation of vascular endothelial growth factor receptor signaling pathway	2	862	3	14785	0.0272375	0.237557	11.4308	5.19826
GO:0061298	retina vasculature development in camera-type eye	2	862	3	14785	0.0272375	0.237557	11.4308	5.19826
GO:0009437	carnitine metabolic process	2	862	3	14785	0.0272375	0.237557	11.4308	5.19826
GO:0042475	odontogenesis of dentin-containing tooth	7	862	47	14785	0.0285548	0.248242	2.55369	5.13012
GO:0048754	branching morphogenesis of a tube	5	862	27	14785	0.029764	0.257096	3.17522	5.07029
GO:0030501	positive regulation of bone mineralization	5	862	27	14785	0.029764	0.257096	3.17522	5.07029
GO:0001889	liver development	9	862	70	14785	0.0302233	0.26023	2.20451	5.04819
GO:0007597	blood coagulation, intrinsic pathway	4	862	18	14785	0.0306061	0.261023	3.81026	5.03004
GO:0030878	thyroid gland development	4	862	18	14785	0.0306061	0.261023	3.81026	5.03004
GO:0051930	regulation of sensory perception of pain	4	862	18	14785	0.0306061	0.261023	3.81026	5.03004
GO:0060445	branching involved in salivary gland morphogenesis	3	862	10	14785	0.0317157	0.261388	5.14385	4.97866
GO:0032148	activation of protein kinase B activity	3	862	10	14785	0.0317157	0.261388	5.14385	4.97866
GO:0033700	phospholipid efflux	3	862	10	14785	0.0317157	0.261388	5.14385	4.97866
GO:0071526	semaphorin-plexin signaling pathway	3	862	10	14785	0.0317157	0.261388	5.14385	4.97866
GO:0002092	positive regulation of receptor internalization	3	862	10	14785	0.0317157	0.261388	5.14385	4.97866
GO:0035313	wound healing, spreading of epidermal cells	3	862	10	14785	0.0317157	0.261388	5.14385	4.97866
GO:0060539	diaphragm development	3	862	10	14785	0.0317157	0.261388	5.14385	4.97866
GO:0019725	cellular homeostasis	3	862	10	14785	0.0317157	0.261388	5.14385	4.97866
GO:0035815	positive regulation of renal sodium excretion	3	862	10	14785	0.0317157	0.261388	5.14385	4.97866
GO:0002244	hemopoietic progenitor cell differentiation	3	862	10	14785	0.0317157	0.261388	5.14385	4.97866
GO:0045995	regulation of embryonic development	3	862	10	14785	0.0317157	0.261388	5.14385	4.97866
GO:0019221	cytokine-mediated signaling pathway	21	862	224	14785	0.0324375	0.266522	1.60745	4.94619
GO:0000187	activation of MAPK activity	10	862	83	14785	0.032932	0.269427	2.0658	4.92437
GO:0042157	lipoprotein metabolic process	6	862	38	14785	0.033091	0.269427	2.70729	4.91742
GO:0042733	embryonic digit morphogenesis	6	862	38	14785	0.033091	0.269427	2.70729	4.91742
GO:0043627	response to estrogen stimulus	8	862	60	14785	0.0336005	0.271932	2.28616	4.89538
GO:0007202	activation of phospholipase C activity	8	862	60	14785	0.0336005	0.271932	2.28616	4.89538
GO:0051092	positive regulation of NF-kappaB transcription factor activity	11	862	96	14785	0.0348462	0.274182	1.96467	4.84285
GO:0070373	negative regulation of ERK1 and ERK2 cascade	4	862	19	14785	0.0354705	0.274182	3.60972	4.81724
GO:0042104	positive regulation of activated T cell proliferation	4	862	19	14785	0.0354705	0.274182	3.60972	4.81724
GO:0034504	protein localization to nucleus	4	862	19	14785	0.0354705	0.274182	3.60972	4.81724
GO:0030177	positive regulation of Wnt receptor signaling pathway	4	862	19	14785	0.0354705	0.274182	3.60972	4.81724
GO:0043065	positive regulation of apoptotic process	17	862	173	14785	0.0356315	0.274182	1.68488	4.8107
GO:0002053	positive regulation of mesenchymal cell proliferation	5	862	29	14785	0.0375744	0.274182	2.95624	4.73411
GO:0010332	response to gamma radiation	5	862	29	14785	0.0375744	0.274182	2.95624	4.73411
GO:0046488	phosphatidylinositol metabolic process	3	862	11	14785	0.0387409	0.274182	4.67623	4.69
GO:0043583	ear development	3	862	11	14785	0.0387409	0.274182	4.67623	4.69
GO:0050919	negative chemotaxis	3	862	11	14785	0.0387409	0.274182	4.67623	4.69
GO:0007223	Wnt receptor signaling pathway, calcium modulating pathway	3	862	11	14785	0.0387409	0.274182	4.67623	4.69
GO:0042953	lipoprotein transport	3	862	11	14785	0.0387409	0.274182	4.67623	4.69
GO:0034374	low-density lipoprotein particle remodeling	3	862	11	14785	0.0387409	0.274182	4.67623	4.69
GO:0044344	cellular response to fibroblast growth factor stimulus	3	862	11	14785	0.0387409	0.274182	4.67623	4.69
GO:0048715	negative regulation of oligodendrocyte differentiation	3	862	11	14785	0.0387409	0.274182	4.67623	4.69
GO:0060216	definitive hemopoiesis	3	862	11	14785	0.0387409	0.274182	4.67623	4.69
GO:0030814	regulation of cAMP metabolic process	2	862	4	14785	0.0393723	0.274182	8.57309	4.66668
GO:0046882	negative regulation of follicle-stimulating hormone secretion	2	862	4	14785	0.0393723	0.274182	8.57309	4.66668
GO:0010936	negative regulation of macrophage cytokine production	2	862	4	14785	0.0393723	0.274182	8.57309	4.66668
GO:0033629	negative regulation of cell adhesion mediated by integrin	2	862	4	14785	0.0393723	0.274182	8.57309	4.66668
GO:0033625	positive regulation of integrin activation	2	862	4	14785	0.0393723	0.274182	8.57309	4.66668
GO:0033634	positive regulation of cell-cell adhesion mediated by integrin	2	862	4	14785	0.0393723	0.274182	8.57309	4.66668
GO:0010916	negative regulation of very-low-density lipoprotein particle clearance	2	862	4	14785	0.0393723	0.274182	8.57309	4.66668
GO:0046839	phospholipid dephosphorylation	2	862	4	14785	0.0393723	0.274182	8.57309	4.66668
GO:0032966	negative regulation of collagen biosynthetic process	2	862	4	14785	0.0393723	0.274182	8.57309	4.66668
GO:0045833	negative regulation of lipid metabolic process	2	862	4	14785	0.0393723	0.274182	8.57309	4.66668
GO:0010107	potassium ion import	2	862	4	14785	0.0393723	0.274182	8.57309	4.66668
GO:0034626	fatty acid elongation, polyunsaturated fatty acid	2	862	4	14785	0.0393723	0.274182	8.57309	4.66668
GO:0060750	epithelial cell proliferation involved in mammary gland duct elongation	2	862	4	14785	0.0393723	0.274182	8.57309	4.66668
GO:0060762	regulation of branching involved in mammary gland duct morphogenesis	2	862	4	14785	0.0393723	0.274182	8.57309	4.66668
GO:0048341	paraxial mesoderm formation	2	862	4	14785	0.0393723	0.274182	8.57309	4.66668
GO:0048343	paraxial mesodermal cell fate commitment	2	862	4	14785	0.0393723	0.274182	8.57309	4.66668
GO:0006910	phagocytosis, recognition	2	862	4	14785	0.0393723	0.274182	8.57309	4.66668
GO:0033600	negative regulation of mammary gland epithelial cell proliferation	2	862	4	14785	0.0393723	0.274182	8.57309	4.66668
GO:0015879	carnitine transport	2	862	4	14785	0.0393723	0.274182	8.57309	4.66668
GO:0060708	spongiotrophoblast differentiation	2	862	4	14785	0.0393723	0.274182	8.57309	4.66668
GO:0010574	regulation of vascular endothelial growth factor production	2	862	4	14785	0.0393723	0.274182	8.57309	4.66668
GO:0061009	common bile duct development	2	862	4	14785	0.0393723	0.274182	8.57309	4.66668
GO:0042305	specification of segmental identity, mandibular segment	2	862	4	14785	0.0393723	0.274182	8.57309	4.66668
GO:0060627	regulation of vesicle-mediated transport	2	862	4	14785	0.0393723	0.274182	8.57309	4.66668
GO:0021612	facial nerve structural organization	2	862	4	14785	0.0393723	0.274182	8.57309	4.66668
GO:0001757	somite specification	2	862	4	14785	0.0393723	0.274182	8.57309	4.66668
GO:0032374	regulation of cholesterol transport	2	862	4	14785	0.0393723	0.274182	8.57309	4.66668
GO:0048489	synaptic vesicle transport	2	862	4	14785	0.0393723	0.274182	8.57309	4.66668
GO:0032375	negative regulation of cholesterol transport	2	862	4	14785	0.0393723	0.274182	8.57309	4.66668
GO:0001778	plasma membrane repair	2	862	4	14785	0.0393723	0.274182	8.57309	4.66668
GO:0007442	hindgut morphogenesis	2	862	4	14785	0.0393723	0.274182	8.57309	4.66668
GO:0070100	negative regulation of chemokine-mediated signaling pathway	2	862	4	14785	0.0393723	0.274182	8.57309	4.66668
GO:0046785	microtubule polymerization	2	862	4	14785	0.0393723	0.274182	8.57309	4.66668
GO:0030516	regulation of axon extension	2	862	4	14785	0.0393723	0.274182	8.57309	4.66668
GO:0048592	eye morphogenesis	2	862	4	14785	0.0393723	0.274182	8.57309	4.66668
GO:0035860	glial cell-derived neurotrophic factor receptor signaling pathway	2	862	4	14785	0.0393723	0.274182	8.57309	4.66668
GO:0010757	negative regulation of plasminogen activation	2	862	4	14785	0.0393723	0.274182	8.57309	4.66668
GO:0007187	G-protein signaling, coupled to cyclic nucleotide second messenger	6	862	40	14785	0.0400262	0.2773	2.57193	4.64291
GO:0030183	B cell differentiation	6	862	40	14785	0.0400262	0.2773	2.57193	4.64291
GO:0071260	cellular response to mechanical stimulus	7	862	51	14785	0.0401288	0.2773	2.3534	4.63922
GO:0010035	response to inorganic substance	4	862	20	14785	0.040755	0.279321	3.42923	4.61688
GO:0048701	embryonic cranial skeleton morphogenesis	4	862	20	14785	0.040755	0.279321	3.42923	4.61688
GO:0030032	lamellipodium assembly	4	862	20	14785	0.040755	0.279321	3.42923	4.61688
GO:0009790	embryo development	13	862	124	14785	0.0408358	0.279321	1.79758	4.61402
GO:0014823	response to activity	5	862	30	14785	0.0419062	0.285195	2.8577	4.57669
GO:0001656	metanephros development	5	862	30	14785	0.0419062	0.285195	2.8577	4.57669
GO:0030334	regulation of cell migration	6	862	41	14785	0.0438129	0.296673	2.5092	4.5125
GO:0050728	negative regulation of inflammatory response	6	862	41	14785	0.0438129	0.296673	2.5092	4.5125
GO:0009617	response to bacterium	4	862	21	14785	0.0464603	0.306572	3.26594	4.42786
GO:2000379	positive regulation of reactive oxygen species metabolic process	4	862	21	14785	0.0464603	0.306572	3.26594	4.42786
GO:0051928	positive regulation of calcium ion transport	4	862	21	14785	0.0464603	0.306572	3.26594	4.42786
GO:0090179	planar cell polarity pathway involved in neural tube closure	3	862	12	14785	0.0464838	0.306572	4.28654	4.42713
GO:0007494	midgut development	3	862	12	14785	0.0464838	0.306572	4.28654	4.42713
GO:0007043	cell-cell junction assembly	3	862	12	14785	0.0464838	0.306572	4.28654	4.42713
GO:0046135	pyrimidine nucleoside catabolic process	3	862	12	14785	0.0464838	0.306572	4.28654	4.42713
GO:0002027	regulation of heart rate	3	862	12	14785	0.0464838	0.306572	4.28654	4.42713
GO:0048870	cell motility	3	862	12	14785	0.0464838	0.306572	4.28654	4.42713
GO:0051272	positive regulation of cellular component movement	3	862	12	14785	0.0464838	0.306572	4.28654	4.42713
GO:0043406	positive regulation of MAP kinase activity	5	862	31	14785	0.0465262	0.306572	2.76551	4.42581
GO:0001570	vasculogenesis	7	862	53	14785	0.0469137	0.308372	2.26459	4.41385
GO:0001541	ovarian follicle development	6	862	42	14785	0.0478157	0.30992	2.44945	4.38637
GO:0071363	cellular response to growth factor stimulus	6	862	42	14785	0.0478157	0.30992	2.44945	4.38637
GO:0006874	cellular calcium ion homeostasis	8	862	65	14785	0.0480993	0.30992	2.1103	4.37784
GO:0042060	wound healing	8	862	65	14785	0.0480993	0.30992	2.1103	4.37784
GO:0001701	in utero embryonic development	16	862	167	14785	0.0481552	0.30992	1.64275	4.37616
GO:0006112	energy reserve metabolic process	11	862	102	14785	0.0486195	0.30992	1.8491	4.36232
GO:0007409	axonogenesis	8	862	66	14785	0.0514186	0.30992	2.07832	4.28157
GO:0007498	mesoderm development	5	862	32	14785	0.0514359	0.30992	2.67909	4.28108
GO:0070555	response to interleukin-1	5	862	32	14785	0.0514359	0.30992	2.67909	4.28108
GO:0018149	peptide cross-linking	4	862	22	14785	0.0525848	0.30992	3.11749	4.24921
GO:0034446	substrate adhesion-dependent cell spreading	4	862	22	14785	0.0525848	0.30992	3.11749	4.24921
GO:0009954	proximal/distal pattern formation	4	862	22	14785	0.0525848	0.30992	3.11749	4.24921
GO:0031394	positive regulation of prostaglandin biosynthetic process	2	862	5	14785	0.0531291	0.30992	6.85847	4.23435
GO:0030828	positive regulation of cGMP biosynthetic process	2	862	5	14785	0.0531291	0.30992	6.85847	4.23435
GO:0030854	positive regulation of granulocyte differentiation	2	862	5	14785	0.0531291	0.30992	6.85847	4.23435
GO:0046881	positive regulation of follicle-stimulating hormone secretion	2	862	5	14785	0.0531291	0.30992	6.85847	4.23435
GO:0021853	cerebral cortex GABAergic interneuron migration	2	862	5	14785	0.0531291	0.30992	6.85847	4.23435
GO:0033687	osteoblast proliferation	2	862	5	14785	0.0531291	0.30992	6.85847	4.23435
GO:0060463	lung lobe morphogenesis	2	862	5	14785	0.0531291	0.30992	6.85847	4.23435
GO:0034393	positive regulation of smooth muscle cell apoptosis	2	862	5	14785	0.0531291	0.30992	6.85847	4.23435
GO:0001955	blood vessel maturation	2	862	5	14785	0.0531291	0.30992	6.85847	4.23435
GO:0045077	negative regulation of interferon-gamma biosynthetic process	2	862	5	14785	0.0531291	0.30992	6.85847	4.23435
GO:0019934	cGMP-mediated signaling	2	862	5	14785	0.0531291	0.30992	6.85847	4.23435
GO:0048012	hepatocyte growth factor receptor signaling pathway	2	862	5	14785	0.0531291	0.30992	6.85847	4.23435
GO:0002437	inflammatory response to antigenic stimulus	2	862	5	14785	0.0531291	0.30992	6.85847	4.23435
GO:0046599	regulation of centriole replication	2	862	5	14785	0.0531291	0.30992	6.85847	4.23435
GO:0003180	aortic valve morphogenesis	2	862	5	14785	0.0531291	0.30992	6.85847	4.23435
GO:0048048	embryonic eye morphogenesis	2	862	5	14785	0.0531291	0.30992	6.85847	4.23435
GO:0060710	chorio-allantoic fusion	2	862	5	14785	0.0531291	0.30992	6.85847	4.23435
GO:0060323	head morphogenesis	2	862	5	14785	0.0531291	0.30992	6.85847	4.23435
GO:0032494	response to peptidoglycan	2	862	5	14785	0.0531291	0.30992	6.85847	4.23435
GO:0016202	regulation of striated muscle tissue development	2	862	5	14785	0.0531291	0.30992	6.85847	4.23435
GO:0031960	response to corticosteroid stimulus	2	862	5	14785	0.0531291	0.30992	6.85847	4.23435
GO:0051005	negative regulation of lipoprotein lipase activity	2	862	5	14785	0.0531291	0.30992	6.85847	4.23435
GO:0090280	positive regulation of calcium ion import	2	862	5	14785	0.0531291	0.30992	6.85847	4.23435
GO:0014034	neural crest cell fate commitment	2	862	5	14785	0.0531291	0.30992	6.85847	4.23435
GO:0010740	positive regulation of intracellular protein kinase cascade	2	862	5	14785	0.0531291	0.30992	6.85847	4.23435
GO:0050793	regulation of developmental process	2	862	5	14785	0.0531291	0.30992	6.85847	4.23435
GO:0046632	alpha-beta T cell differentiation	2	862	5	14785	0.0531291	0.30992	6.85847	4.23435
GO:0060666	dichotomous subdivision of terminal units involved in salivary gland branching	2	862	5	14785	0.0531291	0.30992	6.85847	4.23435
GO:0008038	neuron recognition	2	862	5	14785	0.0531291	0.30992	6.85847	4.23435
GO:0060674	placenta blood vessel development	2	862	5	14785	0.0531291	0.30992	6.85847	4.23435
GO:0022617	extracellular matrix disassembly	2	862	5	14785	0.0531291	0.30992	6.85847	4.23435
GO:0035729	cellular response to hepatocyte growth factor stimulus	2	862	5	14785	0.0531291	0.30992	6.85847	4.23435
GO:0043084	penile erection	2	862	5	14785	0.0531291	0.30992	6.85847	4.23435
GO:0051387	negative regulation of nerve growth factor receptor signaling pathway	2	862	5	14785	0.0531291	0.30992	6.85847	4.23435
GO:0035428	hexose transmembrane transport	2	862	5	14785	0.0531291	0.30992	6.85847	4.23435
GO:0007270	neuron-neuron synaptic transmission	2	862	5	14785	0.0531291	0.30992	6.85847	4.23435
GO:0060536	cartilage morphogenesis	2	862	5	14785	0.0531291	0.30992	6.85847	4.23435
GO:0035909	aorta morphogenesis	2	862	5	14785	0.0531291	0.30992	6.85847	4.23435
GO:0030947	regulation of vascular endothelial growth factor receptor signaling pathway	2	862	5	14785	0.0531291	0.30992	6.85847	4.23435
GO:0050810	regulation of steroid biosynthetic process	2	862	5	14785	0.0531291	0.30992	6.85847	4.23435
GO:0043123	positive regulation of I-kappaB kinase/NF-kappaB cascade	14	862	143	14785	0.0537388	0.312799	1.67865	4.21789
GO:0003281	ventricular septum development	3	862	13	14785	0.0549237	0.317638	3.95681	4.18643
GO:0032689	negative regulation of interferon-gamma production	3	862	13	14785	0.0549237	0.317638	3.95681	4.18643
GO:0061098	positive regulation of protein tyrosine kinase activity	3	862	13	14785	0.0549237	0.317638	3.95681	4.18643
GO:0034332	adherens junction organization	5	862	33	14785	0.056636	0.32684	2.5979	4.14214
GO:0001764	neuron migration	8	862	68	14785	0.0584892	0.336813	2.0172	4.09569
GO:0031016	pancreas development	4	862	23	14785	0.059125	0.339025	2.98194	4.08009
GO:0045595	regulation of cell differentiation	4	862	23	14785	0.059125	0.339025	2.98194	4.08009
GO:0071300	cellular response to retinoic acid	6	862	45	14785	0.0611367	0.341377	2.28616	4.03182
GO:0045893	positive regulation of transcription, DNA-dependent	39	862	504	14785	0.0616162	0.341377	1.32679	4.02055
GO:0045216	cell-cell junction organization	7	862	57	14785	0.062562	0.341377	2.10567	3.99857
GO:0035121	tail morphogenesis	3	862	14	14785	0.0640358	0.341377	3.67418	3.96498
GO:0048168	regulation of neuronal synaptic plasticity	3	862	14	14785	0.0640358	0.341377	3.67418	3.96498
GO:0060348	bone development	3	862	14	14785	0.0640358	0.341377	3.67418	3.96498
GO:0070848	response to growth factor stimulus	3	862	14	14785	0.0640358	0.341377	3.67418	3.96498
GO:0050771	negative regulation of axonogenesis	3	862	14	14785	0.0640358	0.341377	3.67418	3.96498
GO:0019229	regulation of vasoconstriction	3	862	14	14785	0.0640358	0.341377	3.67418	3.96498
GO:0001706	endoderm formation	3	862	14	14785	0.0640358	0.341377	3.67418	3.96498
GO:0031668	cellular response to extracellular stimulus	3	862	14	14785	0.0640358	0.341377	3.67418	3.96498
GO:0030502	negative regulation of bone mineralization	3	862	14	14785	0.0640358	0.341377	3.67418	3.96498
GO:0045672	positive regulation of osteoclast differentiation	3	862	14	14785	0.0640358	0.341377	3.67418	3.96498
GO:0050870	positive regulation of T cell activation	3	862	14	14785	0.0640358	0.341377	3.67418	3.96498
GO:0048593	camera-type eye morphogenesis	3	862	14	14785	0.0640358	0.341377	3.67418	3.96498
GO:0051281	positive regulation of release of sequestered calcium ion into cytosol	3	862	14	14785	0.0640358	0.341377	3.67418	3.96498
GO:0042517	positive regulation of tyrosine phosphorylation of Stat3 protein	4	862	24	14785	0.0660757	0.341377	2.8577	3.91974
GO:0046847	filopodium assembly	4	862	24	14785	0.0660757	0.341377	2.8577	3.91974
GO:0048705	skeletal system morphogenesis	4	862	24	14785	0.0660757	0.341377	2.8577	3.91974
GO:0045087	innate immune response	26	862	317	14785	0.0670729	0.341377	1.40631	3.89813
GO:0071407	cellular response to organic cyclic compound	5	862	35	14785	0.0679053	0.341377	2.44945	3.88033
GO:0008643	carbohydrate transport	5	862	35	14785	0.0679053	0.341377	2.44945	3.88033
GO:0030432	peristalsis	2	862	6	14785	0.0682917	0.341377	5.71539	3.87215
GO:0070365	hepatocyte differentiation	2	862	6	14785	0.0682917	0.341377	5.71539	3.87215
GO:0007184	SMAD protein import into nucleus	2	862	6	14785	0.0682917	0.341377	5.71539	3.87215
GO:0043206	fibril organization	2	862	6	14785	0.0682917	0.341377	5.71539	3.87215
GO:0048261	negative regulation of receptor-mediated endocytosis	2	862	6	14785	0.0682917	0.341377	5.71539	3.87215
GO:0060088	auditory receptor cell stereocilium organization	2	862	6	14785	0.0682917	0.341377	5.71539	3.87215
GO:0007614	short-term memory	2	862	6	14785	0.0682917	0.341377	5.71539	3.87215
GO:0019538	protein metabolic process	2	862	6	14785	0.0682917	0.341377	5.71539	3.87215
GO:0034384	high-density lipoprotein particle clearance	2	862	6	14785	0.0682917	0.341377	5.71539	3.87215
GO:0015718	monocarboxylic acid transport	2	862	6	14785	0.0682917	0.341377	5.71539	3.87215
GO:0009404	toxin metabolic process	2	862	6	14785	0.0682917	0.341377	5.71539	3.87215
GO:0045084	positive regulation of interleukin-12 biosynthetic process	2	862	6	14785	0.0682917	0.341377	5.71539	3.87215
GO:0048070	regulation of developmental pigmentation	2	862	6	14785	0.0682917	0.341377	5.71539	3.87215
GO:0002011	morphogenesis of an epithelial sheet	2	862	6	14785	0.0682917	0.341377	5.71539	3.87215
GO:0006924	activation-induced cell death of T cells	2	862	6	14785	0.0682917	0.341377	5.71539	3.87215
GO:0016265	death	2	862	6	14785	0.0682917	0.341377	5.71539	3.87215
GO:0016264	gap junction assembly	2	862	6	14785	0.0682917	0.341377	5.71539	3.87215
GO:0019800	peptide cross-linking via chondroitin 4-sulfate glycosaminoglycan	2	862	6	14785	0.0682917	0.341377	5.71539	3.87215
GO:0042713	sperm ejaculation	2	862	6	14785	0.0682917	0.341377	5.71539	3.87215
GO:0000578	embryonic axis specification	2	862	6	14785	0.0682917	0.341377	5.71539	3.87215
GO:0051895	negative regulation of focal adhesion assembly	2	862	6	14785	0.0682917	0.341377	5.71539	3.87215
GO:0014049	positive regulation of glutamate secretion	2	862	6	14785	0.0682917	0.341377	5.71539	3.87215
GO:0031638	zymogen activation	2	862	6	14785	0.0682917	0.341377	5.71539	3.87215
GO:0007435	salivary gland morphogenesis	2	862	6	14785	0.0682917	0.341377	5.71539	3.87215
GO:0009913	epidermal cell differentiation	2	862	6	14785	0.0682917	0.341377	5.71539	3.87215
GO:0010389	regulation of G2/M transition of mitotic cell cycle	2	862	6	14785	0.0682917	0.341377	5.71539	3.87215
GO:0008347	glial cell migration	2	862	6	14785	0.0682917	0.341377	5.71539	3.87215
GO:0032873	negative regulation of stress-activated MAPK cascade	2	862	6	14785	0.0682917	0.341377	5.71539	3.87215
GO:0007204	elevation of cytosolic calcium ion concentration	10	862	96	14785	0.0688425	0.341377	1.78606	3.86056
GO:0009653	anatomical structure morphogenesis	10	862	96	14785	0.0688425	0.341377	1.78606	3.86056
GO:0051260	protein homooligomerization	9	862	84	14785	0.0718228	0.341377	1.83709	3.79941
GO:0001944	vasculature development	4	862	25	14785	0.0734297	0.341377	2.74339	3.76749
GO:0003151	outflow tract morphogenesis	4	862	25	14785	0.0734297	0.341377	2.74339	3.76749
GO:0032092	positive regulation of protein binding	4	862	25	14785	0.0734297	0.341377	2.74339	3.76749
GO:0042554	superoxide anion generation	3	862	15	14785	0.0737919	0.341377	3.42923	3.76039
GO:0010001	glial cell differentiation	3	862	15	14785	0.0737919	0.341377	3.42923	3.76039
GO:0045880	positive regulation of smoothened signaling pathway	3	862	15	14785	0.0737919	0.341377	3.42923	3.76039
GO:0006541	glutamine metabolic process	3	862	15	14785	0.0737919	0.341377	3.42923	3.76039
GO:0032722	positive regulation of chemokine production	3	862	15	14785	0.0737919	0.341377	3.42923	3.76039
GO:0007413	axonal fasciculation	3	862	15	14785	0.0737919	0.341377	3.42923	3.76039
GO:0001819	positive regulation of cytokine production	3	862	15	14785	0.0737919	0.341377	3.42923	3.76039
GO:0032874	positive regulation of stress-activated MAPK cascade	3	862	15	14785	0.0737919	0.341377	3.42923	3.76039
GO:0090023	positive regulation of neutrophil chemotaxis	3	862	15	14785	0.0737919	0.341377	3.42923	3.76039
GO:0007205	activation of protein kinase C activity by G-protein coupled receptor protein signaling pathway	5	862	36	14785	0.073971	0.341377	2.38141	3.7569
GO:0003007	heart morphogenesis	5	862	36	14785	0.073971	0.341377	2.38141	3.7569
GO:0007268	synaptic transmission	31	862	394	14785	0.0740729	0.341377	1.34906	3.75491
GO:0032868	response to insulin stimulus	7	862	60	14785	0.076149	0.341377	2.00039	3.71503
GO:0006469	negative regulation of protein kinase activity	6	862	48	14785	0.0764388	0.341377	2.14327	3.70955
GO:0051607	defense response to virus	6	862	48	14785	0.0764388	0.341377	2.14327	3.70955
GO:0006833	water transport	5	862	37	14785	0.0803206	0.341377	2.31705	3.63809
GO:0045444	fat cell differentiation	5	862	37	14785	0.0803206	0.341377	2.31705	3.63809
GO:0006959	humoral immune response	5	862	37	14785	0.0803206	0.341377	2.31705	3.63809
GO:0001657	ureteric bud development	5	862	37	14785	0.0803206	0.341377	2.31705	3.63809
GO:0001756	somitogenesis	5	862	37	14785	0.0803206	0.341377	2.31705	3.63809
GO:0007492	endoderm development	4	862	26	14785	0.0811786	0.341377	2.63787	3.62276
GO:0050770	regulation of axonogenesis	4	862	26	14785	0.0811786	0.341377	2.63787	3.62276
GO:0009409	response to cold	4	862	26	14785	0.0811786	0.341377	2.63787	3.62276
GO:0001843	neural tube closure	6	862	49	14785	0.0819775	0.341377	2.09953	3.60863
GO:0009408	response to heat	6	862	49	14785	0.0819775	0.341377	2.09953	3.60863
GO:0046427	positive regulation of JAK-STAT cascade	3	862	16	14785	0.0841605	0.341377	3.21491	3.57071
GO:0007220	Notch receptor processing	3	862	16	14785	0.0841605	0.341377	3.21491	3.57071
GO:0045453	bone resorption	3	862	16	14785	0.0841605	0.341377	3.21491	3.57071
GO:0021510	spinal cord development	3	862	16	14785	0.0841605	0.341377	3.21491	3.57071
GO:0002076	osteoblast development	3	862	16	14785	0.0841605	0.341377	3.21491	3.57071
GO:0032733	positive regulation of interleukin-10 production	3	862	16	14785	0.0841605	0.341377	3.21491	3.57071
GO:0045664	regulation of neuron differentiation	3	862	16	14785	0.0841605	0.341377	3.21491	3.57071
GO:0060173	limb development	3	862	16	14785	0.0841605	0.341377	3.21491	3.57071
GO:0048645	organ formation	2	862	7	14785	0.0846626	0.341377	4.89891	3.56213
GO:0048644	muscle organ morphogenesis	2	862	7	14785	0.0846626	0.341377	4.89891	3.56213
GO:0015793	glycerol transport	2	862	7	14785	0.0846626	0.341377	4.89891	3.56213
GO:0002544	chronic inflammatory response	2	862	7	14785	0.0846626	0.341377	4.89891	3.56213
GO:0006032	chitin catabolic process	2	862	7	14785	0.0846626	0.341377	4.89891	3.56213
GO:0060828	regulation of canonical Wnt receptor signaling pathway	2	862	7	14785	0.0846626	0.341377	4.89891	3.56213
GO:0060346	bone trabecula formation	2	862	7	14785	0.0846626	0.341377	4.89891	3.56213
GO:0060324	face development	2	862	7	14785	0.0846626	0.341377	4.89891	3.56213
GO:0060384	innervation	2	862	7	14785	0.0846626	0.341377	4.89891	3.56213
GO:0051024	positive regulation of immunoglobulin secretion	2	862	7	14785	0.0846626	0.341377	4.89891	3.56213
GO:0008089	anterograde axon cargo transport	2	862	7	14785	0.0846626	0.341377	4.89891	3.56213
GO:0003016	respiratory system process	2	862	7	14785	0.0846626	0.341377	4.89891	3.56213
GO:0042761	very long-chain fatty acid biosynthetic process	2	862	7	14785	0.0846626	0.341377	4.89891	3.56213
GO:0042711	maternal behavior	2	862	7	14785	0.0846626	0.341377	4.89891	3.56213
GO:0016540	protein autoprocessing	2	862	7	14785	0.0846626	0.341377	4.89891	3.56213
GO:0071223	cellular response to lipoteichoic acid	2	862	7	14785	0.0846626	0.341377	4.89891	3.56213
GO:0035767	endothelial cell chemotaxis	2	862	7	14785	0.0846626	0.341377	4.89891	3.56213
GO:0051988	regulation of attachment of spindle microtubules to kinetochore	2	862	7	14785	0.0846626	0.341377	4.89891	3.56213
GO:0002606	positive regulation of dendritic cell antigen processing and presentation	2	862	7	14785	0.0846626	0.341377	4.89891	3.56213
GO:0090037	positive regulation of protein kinase C signaling cascade	2	862	7	14785	0.0846626	0.341377	4.89891	3.56213
GO:0002221	pattern recognition receptor signaling pathway	2	862	7	14785	0.0846626	0.341377	4.89891	3.56213
GO:0090026	positive regulation of monocyte chemotaxis	2	862	7	14785	0.0846626	0.341377	4.89891	3.56213
GO:0001886	endothelial cell morphogenesis	2	862	7	14785	0.0846626	0.341377	4.89891	3.56213
GO:0003337	mesenchymal to epithelial transition involved in metanephros morphogenesis	2	862	7	14785	0.0846626	0.341377	4.89891	3.56213
GO:0006917	induction of apoptosis	16	862	183	14785	0.0867663	0.341377	1.49912	3.52672
GO:0043524	negative regulation of neuron apoptosis	8	862	75	14785	0.087854	0.341377	1.82892	3.50875
GO:0033209	tumor necrosis factor-mediated signaling pathway	4	862	27	14785	0.0893121	0.341377	2.54017	3.485
GO:0001975	response to amphetamine	4	862	27	14785	0.0893121	0.341377	2.54017	3.485
GO:0048678	response to axon injury	4	862	27	14785	0.0893121	0.341377	2.54017	3.485
GO:0046677	response to antibiotic	4	862	27	14785	0.0893121	0.341377	2.54017	3.485
GO:0031663	lipopolysaccharide-mediated signaling pathway	4	862	27	14785	0.0893121	0.341377	2.54017	3.485
GO:0043154	negative regulation of cysteine-type endopeptidase activity involved in apoptotic process	6	862	51	14785	0.0937027	0.341377	2.0172	3.41577
GO:0019882	antigen processing and presentation	6	862	51	14785	0.0937027	0.341377	2.0172	3.41577
GO:0045768	positive regulation of anti-apoptosis	5	862	39	14785	0.0938551	0.341377	2.19823	3.41342
GO:0000070	mitotic sister chromatid segregation	3	862	17	14785	0.0951082	0.341377	3.0258	3.39429
GO:0033280	response to vitamin D	3	862	17	14785	0.0951082	0.341377	3.0258	3.39429
GO:0042730	fibrinolysis	3	862	17	14785	0.0951082	0.341377	3.0258	3.39429
GO:0050766	positive regulation of phagocytosis	3	862	17	14785	0.0951082	0.341377	3.0258	3.39429
GO:0007250	activation of NF-kappaB-inducing kinase activity	3	862	17	14785	0.0951082	0.341377	3.0258	3.39429
GO:0007050	cell cycle arrest	12	862	130	14785	0.0951844	0.341377	1.58272	3.39313
GO:0007179	transforming growth factor beta receptor signaling pathway	7	862	64	14785	0.096731	0.341377	1.87536	3.36988
GO:0007224	smoothened signaling pathway	4	862	28	14785	0.097819	0.341377	2.44945	3.35374
GO:0032729	positive regulation of interferon-gamma production	4	862	28	14785	0.097819	0.341377	2.44945	3.35374
GO:0030513	positive regulation of BMP signaling pathway	4	862	28	14785	0.097819	0.341377	2.44945	3.35374
GO:0042632	cholesterol homeostasis	6	862	52	14785	0.0998843	0.341377	1.9784	3.3236
GO:0045348	positive regulation of MHC class II biosynthetic process	2	862	8	14785	0.102062	0.341377	4.28654	3.29248
GO:0045744	negative regulation of G-protein coupled receptor protein signaling pathway	2	862	8	14785	0.102062	0.341377	4.28654	3.29248
GO:0045742	positive regulation of epidermal growth factor receptor signaling pathway	2	862	8	14785	0.102062	0.341377	4.28654	3.29248
GO:0007199	G-protein signaling, coupled to cGMP nucleotide second messenger	2	862	8	14785	0.102062	0.341377	4.28654	3.29248
GO:0045737	positive regulation of cyclin-dependent protein kinase activity	2	862	8	14785	0.102062	0.341377	4.28654	3.29248
GO:0042511	positive regulation of tyrosine phosphorylation of Stat1 protein	2	862	8	14785	0.102062	0.341377	4.28654	3.29248
GO:0045779	negative regulation of bone resorption	2	862	8	14785	0.102062	0.341377	4.28654	3.29248
GO:0033630	positive regulation of cell adhesion mediated by integrin	2	862	8	14785	0.102062	0.341377	4.28654	3.29248
GO:0060071	Wnt receptor signaling pathway, planar cell polarity pathway	2	862	8	14785	0.102062	0.341377	4.28654	3.29248
GO:0060484	lung-associated mesenchyme development	2	862	8	14785	0.102062	0.341377	4.28654	3.29248
GO:0042088	T-helper 1 type immune response	2	862	8	14785	0.102062	0.341377	4.28654	3.29248
GO:0033591	response to L-ascorbic acid	2	862	8	14785	0.102062	0.341377	4.28654	3.29248
GO:0045446	endothelial cell differentiation	2	862	8	14785	0.102062	0.341377	4.28654	3.29248
GO:0043116	negative regulation of vascular permeability	2	862	8	14785	0.102062	0.341377	4.28654	3.29248
GO:0010544	negative regulation of platelet activation	2	862	8	14785	0.102062	0.341377	4.28654	3.29248
GO:2000678	negative regulation of transcription regulatory region DNA binding	2	862	8	14785	0.102062	0.341377	4.28654	3.29248
GO:0009103	lipopolysaccharide biosynthetic process	2	862	8	14785	0.102062	0.341377	4.28654	3.29248
GO:0043088	regulation of Cdc42 GTPase activity	2	862	8	14785	0.102062	0.341377	4.28654	3.29248
GO:0002687	positive regulation of leukocyte migration	2	862	8	14785	0.102062	0.341377	4.28654	3.29248
GO:0045603	positive regulation of endothelial cell differentiation	2	862	8	14785	0.102062	0.341377	4.28654	3.29248
GO:0061180	mammary gland epithelium development	2	862	8	14785	0.102062	0.341377	4.28654	3.29248
GO:0032836	glomerular basement membrane development	2	862	8	14785	0.102062	0.341377	4.28654	3.29248
GO:0045717	negative regulation of fatty acid biosynthetic process	2	862	8	14785	0.102062	0.341377	4.28654	3.29248
GO:0010759	positive regulation of macrophage chemotaxis	2	862	8	14785	0.102062	0.341377	4.28654	3.29248
GO:0035556	intracellular signal transduction	24	862	306	14785	0.106383	0.341377	1.3448	3.23266
GO:0045777	positive regulation of blood pressure	3	862	18	14785	0.1066	0.341377	2.8577	3.22972
GO:0008045	motor axon guidance	3	862	18	14785	0.1066	0.341377	2.8577	3.22972
GO:0032757	positive regulation of interleukin-8 production	3	862	18	14785	0.1066	0.341377	2.8577	3.22972
GO:0042220	response to cocaine	3	862	18	14785	0.1066	0.341377	2.8577	3.22972
GO:0032321	positive regulation of Rho GTPase activity	4	862	29	14785	0.106687	0.341377	2.36499	3.22855
GO:0048469	cell maturation	4	862	29	14785	0.106687	0.341377	2.36499	3.22855
GO:0050727	regulation of inflammatory response	4	862	29	14785	0.106687	0.341377	2.36499	3.22855
GO:0050830	defense response to Gram-positive bacterium	4	862	29	14785	0.106687	0.341377	2.36499	3.22855
GO:0035582	negative regulation of BMP signaling pathway by extracellular sequestering of BMP	1	862	1	14785	0.10729	0.341377	17.1462	3.22041
GO:0042508	tyrosine phosphorylation of Stat1 protein	1	862	1	14785	0.10729	0.341377	17.1462	3.22041
GO:0030421	defecation	1	862	1	14785	0.10729	0.341377	17.1462	3.22041
GO:0003264	regulation of cardioblast proliferation	1	862	1	14785	0.10729	0.341377	17.1462	3.22041
GO:0045342	MHC class II biosynthetic process	1	862	1	14785	0.10729	0.341377	17.1462	3.22041
GO:0072126	positive regulation of glomerular mesangial cell proliferation	1	862	1	14785	0.10729	0.341377	17.1462	3.22041
GO:0010900	negative regulation of phosphatidylcholine catabolic process	1	862	1	14785	0.10729	0.341377	17.1462	3.22041
GO:2000042	negative regulation of double-strand break repair via homologous recombination	1	862	1	14785	0.10729	0.341377	17.1462	3.22041
GO:0030845	inhibition of phospholipase C activity involved in G-protein coupled receptor signaling pathway	1	862	1	14785	0.10729	0.341377	17.1462	3.22041
GO:2000043	regulation of cardiac cell fate specification	1	862	1	14785	0.10729	0.341377	17.1462	3.22041
GO:0003209	cardiac atrium morphogenesis	1	862	1	14785	0.10729	0.341377	17.1462	3.22041
GO:2000098	negative regulation of smooth muscle cell-matrix adhesion	1	862	1	14785	0.10729	0.341377	17.1462	3.22041
GO:2000097	regulation of smooth muscle cell-matrix adhesion	1	862	1	14785	0.10729	0.341377	17.1462	3.22041
GO:0072175	epithelial tube formation	1	862	1	14785	0.10729	0.341377	17.1462	3.22041
GO:0046880	regulation of follicle-stimulating hormone secretion	1	862	1	14785	0.10729	0.341377	17.1462	3.22041
GO:0014904	myotube cell development	1	862	1	14785	0.10729	0.341377	17.1462	3.22041
GO:0032632	interleukin-3 production	1	862	1	14785	0.10729	0.341377	17.1462	3.22041
GO:0035112	genitalia morphogenesis	1	862	1	14785	0.10729	0.341377	17.1462	3.22041
GO:0046086	adenosine biosynthetic process	1	862	1	14785	0.10729	0.341377	17.1462	3.22041
GO:0019482	beta-alanine metabolic process	1	862	1	14785	0.10729	0.341377	17.1462	3.22041
GO:0010925	positive regulation of inositol-polyphosphate 5-phosphatase activity	1	862	1	14785	0.10729	0.341377	17.1462	3.22041
GO:0010920	negative regulation of inositol phosphate biosynthetic process	1	862	1	14785	0.10729	0.341377	17.1462	3.22041
GO:0032623	interleukin-2 production	1	862	1	14785	0.10729	0.341377	17.1462	3.22041
GO:0035105	sterol regulatory element binding protein import into nucleus	1	862	1	14785	0.10729	0.341377	17.1462	3.22041
GO:0046474	glycerophospholipid biosynthetic process	1	862	1	14785	0.10729	0.341377	17.1462	3.22041
GO:0010983	positive regulation of high-density lipoprotein particle clearance	1	862	1	14785	0.10729	0.341377	17.1462	3.22041
GO:0006040	amino sugar metabolic process	1	862	1	14785	0.10729	0.341377	17.1462	3.22041
GO:0003270	Notch signaling pathway involved in regulation of secondary heart field cardioblast proliferation	1	862	1	14785	0.10729	0.341377	17.1462	3.22041
GO:0048178	negative regulation of hepatocyte growth factor biosynthetic process	1	862	1	14785	0.10729	0.341377	17.1462	3.22041
GO:0006021	inositol biosynthetic process	1	862	1	14785	0.10729	0.341377	17.1462	3.22041
GO:0006876	cellular cadmium ion homeostasis	1	862	1	14785	0.10729	0.341377	17.1462	3.22041
GO:0043622	cortical microtubule organization	1	862	1	14785	0.10729	0.341377	17.1462	3.22041
GO:0060032	notochord regression	1	862	1	14785	0.10729	0.341377	17.1462	3.22041
GO:0060440	trachea formation	1	862	1	14785	0.10729	0.341377	17.1462	3.22041
GO:0060064	Spemann organizer formation at the anterior end of the primitive streak	1	862	1	14785	0.10729	0.341377	17.1462	3.22041
GO:0050928	negative regulation of positive chemotaxis	1	862	1	14785	0.10729	0.341377	17.1462	3.22041
GO:0050923	regulation of negative chemotaxis	1	862	1	14785	0.10729	0.341377	17.1462	3.22041
GO:0043652	engulfment of apoptotic cell	1	862	1	14785	0.10729	0.341377	17.1462	3.22041
GO:2000502	negative regulation of natural killer cell chemotaxis	1	862	1	14785	0.10729	0.341377	17.1462	3.22041
GO:0048262	determination of dorsal/ventral asymmetry	1	862	1	14785	0.10729	0.341377	17.1462	3.22041
GO:0010477	response to sulfur dioxide	1	862	1	14785	0.10729	0.341377	17.1462	3.22041
GO:0021793	chemorepulsion of branchiomotor axon	1	862	1	14785	0.10729	0.341377	17.1462	3.22041
GO:0060479	lung cell differentiation	1	862	1	14785	0.10729	0.341377	17.1462	3.22041
GO:0071800	podosome assembly	1	862	1	14785	0.10729	0.341377	17.1462	3.22041
GO:0090101	negative regulation of transmembrane receptor protein serine/threonine kinase signaling pathway	1	862	1	14785	0.10729	0.341377	17.1462	3.22041
GO:0021768	nucleus accumbens development	1	862	1	14785	0.10729	0.341377	17.1462	3.22041
GO:0042997	negative regulation of Golgi to plasma membrane protein transport	1	862	1	14785	0.10729	0.341377	17.1462	3.22041
GO:0071864	positive regulation of cell proliferation in bone marrow	1	862	1	14785	0.10729	0.341377	17.1462	3.22041
GO:0071866	negative regulation of apoptotic process in bone marrow	1	862	1	14785	0.10729	0.341377	17.1462	3.22041
GO:0034369	plasma lipoprotein particle remodeling	1	862	1	14785	0.10729	0.341377	17.1462	3.22041
GO:0001999	renal response to blood flow involved in circulatory renin-angiotensin regulation of systemic arterial blood pressure	1	862	1	14785	0.10729	0.341377	17.1462	3.22041
GO:0034373	intermediate-density lipoprotein particle remodeling	1	862	1	14785	0.10729	0.341377	17.1462	3.22041
GO:0001998	angiotensin mediated vasoconstriction involved in regulation of systemic arterial blood pressure	1	862	1	14785	0.10729	0.341377	17.1462	3.22041
GO:2000587	negative regulation of platelet-derived growth factor receptor-beta signaling pathway	1	862	1	14785	0.10729	0.341377	17.1462	3.22041
GO:0002581	negative regulation of antigen processing and presentation of peptide or polysaccharide antigen via MHC class II	1	862	1	14785	0.10729	0.341377	17.1462	3.22041
GO:0044346	fibroblast apoptosis	1	862	1	14785	0.10729	0.341377	17.1462	3.22041
GO:2000591	positive regulation of metanephric mesenchymal cell migration	1	862	1	14785	0.10729	0.341377	17.1462	3.22041
GO:0042489	negative regulation of odontogenesis of dentin-containing tooth	1	862	1	14785	0.10729	0.341377	17.1462	3.22041
GO:0048685	negative regulation of collateral sprouting of intact axon in response to injury	1	862	1	14785	0.10729	0.341377	17.1462	3.22041
GO:2000525	positive regulation of T cell costimulation	1	862	1	14785	0.10729	0.341377	17.1462	3.22041
GO:0015707	nitrite transport	1	862	1	14785	0.10729	0.341377	17.1462	3.22041
GO:0085018	maintenance of symbiont-containing vacuole via substance secreted by host	1	862	1	14785	0.10729	0.341377	17.1462	3.22041
GO:0071888	macrophage apoptosis	1	862	1	14785	0.10729	0.341377	17.1462	3.22041
GO:0090175	regulation of establishment of planar polarity	1	862	1	14785	0.10729	0.341377	17.1462	3.22041
GO:0060807	regulation of transcription from RNA polymerase II promoter involved in definitive endodermal cell fate specification	1	862	1	14785	0.10729	0.341377	17.1462	3.22041
GO:0060806	negative regulation of cell differentiation involved in embryonic placenta development	1	862	1	14785	0.10729	0.341377	17.1462	3.22041
GO:0071895	odontoblast differentiation	1	862	1	14785	0.10729	0.341377	17.1462	3.22041
GO:0003142	cardiogenic plate morphogenesis	1	862	1	14785	0.10729	0.341377	17.1462	3.22041
GO:0045075	regulation of interleukin-12 biosynthetic process	1	862	1	14785	0.10729	0.341377	17.1462	3.22041
GO:0036060	slit diaphragm assembly	1	862	1	14785	0.10729	0.341377	17.1462	3.22041
GO:0048773	erythrophore differentiation	1	862	1	14785	0.10729	0.341377	17.1462	3.22041
GO:0021515	cell differentiation in spinal cord	1	862	1	14785	0.10729	0.341377	17.1462	3.22041
GO:0014873	response to muscle activity involved in regulation of muscle adaptation	1	862	1	14785	0.10729	0.341377	17.1462	3.22041
GO:0050652	dermatan sulfate proteoglycan biosynthetic process, polysaccharide chain biosynthetic process	1	862	1	14785	0.10729	0.341377	17.1462	3.22041
GO:2000119	negative regulation of sodium-dependent phosphate transport	1	862	1	14785	0.10729	0.341377	17.1462	3.22041
GO:0003104	positive regulation of glomerular filtration	1	862	1	14785	0.10729	0.341377	17.1462	3.22041
GO:0045870	positive regulation of retroviral genome replication	1	862	1	14785	0.10729	0.341377	17.1462	3.22041
GO:0035684	helper T cell extravasation	1	862	1	14785	0.10729	0.341377	17.1462	3.22041
GO:0002429	immune response-activating cell surface receptor signaling pathway	1	862	1	14785	0.10729	0.341377	17.1462	3.22041
GO:0045091	regulation of retroviral genome replication	1	862	1	14785	0.10729	0.341377	17.1462	3.22041
GO:0014896	muscle hypertrophy	1	862	1	14785	0.10729	0.341377	17.1462	3.22041
GO:0002448	mast cell mediated immunity	1	862	1	14785	0.10729	0.341377	17.1462	3.22041
GO:0021965	spinal cord ventral commissure morphogenesis	1	862	1	14785	0.10729	0.341377	17.1462	3.22041
GO:0003184	pulmonary valve morphogenesis	1	862	1	14785	0.10729	0.341377	17.1462	3.22041
GO:0060305	regulation of cell diameter	1	862	1	14785	0.10729	0.341377	17.1462	3.22041
GO:0046164	alcohol catabolic process	1	862	1	14785	0.10729	0.341377	17.1462	3.22041
GO:0060301	positive regulation of cytokine activity	1	862	1	14785	0.10729	0.341377	17.1462	3.22041
GO:0046947	hydroxylysine biosynthetic process	1	862	1	14785	0.10729	0.341377	17.1462	3.22041
GO:0033552	response to vitamin B3	1	862	1	14785	0.10729	0.341377	17.1462	3.22041
GO:0014807	regulation of somitogenesis	1	862	1	14785	0.10729	0.341377	17.1462	3.22041
GO:0072255	metanephric glomerular mesangial cell development	1	862	1	14785	0.10729	0.341377	17.1462	3.22041
GO:0072262	metanephric glomerular mesangial cell proliferation involved in metanephros development	1	862	1	14785	0.10729	0.341377	17.1462	3.22041
GO:0071103	DNA conformation change	1	862	1	14785	0.10729	0.341377	17.1462	3.22041
GO:0002001	renin secretion into blood stream	1	862	1	14785	0.10729	0.341377	17.1462	3.22041
GO:0060390	regulation of SMAD protein import into nucleus	1	862	1	14785	0.10729	0.341377	17.1462	3.22041
GO:0060768	regulation of epithelial cell proliferation involved in prostate gland development	1	862	1	14785	0.10729	0.341377	17.1462	3.22041
GO:0072606	interleukin-8 secretion	1	862	1	14785	0.10729	0.341377	17.1462	3.22041
GO:0070091	glucagon secretion	1	862	1	14785	0.10729	0.341377	17.1462	3.22041
GO:0071954	chemokine (C-C motif) ligand 11 production	1	862	1	14785	0.10729	0.341377	17.1462	3.22041
GO:0070839	divalent metal ion export	1	862	1	14785	0.10729	0.341377	17.1462	3.22041
GO:0070434	positive regulation of nucleotide-binding oligomerization domain containing 2 signaling pathway	1	862	1	14785	0.10729	0.341377	17.1462	3.22041
GO:0070430	positive regulation of nucleotide-binding oligomerization domain containing 1 signaling pathway	1	862	1	14785	0.10729	0.341377	17.1462	3.22041
GO:0002457	T cell antigen processing and presentation	1	862	1	14785	0.10729	0.341377	17.1462	3.22041
GO:0031547	brain-derived neurotrophic factor receptor signaling pathway	1	862	1	14785	0.10729	0.341377	17.1462	3.22041
GO:0090272	negative regulation of fibroblast growth factor production	1	862	1	14785	0.10729	0.341377	17.1462	3.22041
GO:0090273	regulation of somatostatin secretion	1	862	1	14785	0.10729	0.341377	17.1462	3.22041
GO:2000276	negative regulation of oxidative phosphorylation uncoupler activity	1	862	1	14785	0.10729	0.341377	17.1462	3.22041
GO:0045137	development of primary sexual characteristics	1	862	1	14785	0.10729	0.341377	17.1462	3.22041
GO:0048857	neural nucleus development	1	862	1	14785	0.10729	0.341377	17.1462	3.22041
GO:0018146	keratan sulfate biosynthetic process	1	862	1	14785	0.10729	0.341377	17.1462	3.22041
GO:0002752	cell surface pattern recognition receptor signaling pathway	1	862	1	14785	0.10729	0.341377	17.1462	3.22041
GO:0045112	integrin biosynthetic process	1	862	1	14785	0.10729	0.341377	17.1462	3.22041
GO:0002765	immune response-inhibiting signal transduction	1	862	1	14785	0.10729	0.341377	17.1462	3.22041
GO:0051709	regulation of killing of cells of other organism	1	862	1	14785	0.10729	0.341377	17.1462	3.22041
GO:0035359	negative regulation of peroxisome proliferator activated receptor signaling pathway	1	862	1	14785	0.10729	0.341377	17.1462	3.22041
GO:0003017	lymph circulation	1	862	1	14785	0.10729	0.341377	17.1462	3.22041
GO:0061011	hepatic duct development	1	862	1	14785	0.10729	0.341377	17.1462	3.22041
GO:0003069	vasodilation by acetylcholine involved in regulation of systemic arterial blood pressure	1	862	1	14785	0.10729	0.341377	17.1462	3.22041
GO:0010232	vascular transport	1	862	1	14785	0.10729	0.341377	17.1462	3.22041
GO:0061044	negative regulation of vascular wound healing	1	862	1	14785	0.10729	0.341377	17.1462	3.22041
GO:0061049	cell growth involved in cardiac muscle cell development	1	862	1	14785	0.10729	0.341377	17.1462	3.22041
GO:0014061	regulation of norepinephrine secretion	1	862	1	14785	0.10729	0.341377	17.1462	3.22041
GO:0010255	glucose mediated signaling pathway	1	862	1	14785	0.10729	0.341377	17.1462	3.22041
GO:0043380	regulation of memory T cell differentiation	1	862	1	14785	0.10729	0.341377	17.1462	3.22041
GO:0072358	cardiovascular system development	1	862	1	14785	0.10729	0.341377	17.1462	3.22041
GO:0021610	facial nerve morphogenesis	1	862	1	14785	0.10729	0.341377	17.1462	3.22041
GO:0071670	smooth muscle cell chemotaxis	1	862	1	14785	0.10729	0.341377	17.1462	3.22041
GO:0090324	negative regulation of oxidative phosphorylation	1	862	1	14785	0.10729	0.341377	17.1462	3.22041
GO:2001256	regulation of store-operated calcium entry	1	862	1	14785	0.10729	0.341377	17.1462	3.22041
GO:0001711	endodermal cell fate commitment	1	862	1	14785	0.10729	0.341377	17.1462	3.22041
GO:0071258	cellular response to gravity	1	862	1	14785	0.10729	0.341377	17.1462	3.22041
GO:0035708	interleukin-4-dependent isotype switching to IgE isotypes	1	862	1	14785	0.10729	0.341377	17.1462	3.22041
GO:0035709	memory T cell activation	1	862	1	14785	0.10729	0.341377	17.1462	3.22041
GO:0001315	age-dependent response to reactive oxygen species	1	862	1	14785	0.10729	0.341377	17.1462	3.22041
GO:0035712	T-helper 2 cell activation	1	862	1	14785	0.10729	0.341377	17.1462	3.22041
GO:0071241	cellular response to inorganic substance	1	862	1	14785	0.10729	0.341377	17.1462	3.22041
GO:0032732	positive regulation of interleukin-1 production	1	862	1	14785	0.10729	0.341377	17.1462	3.22041
GO:0042228	interleukin-8 biosynthetic process	1	862	1	14785	0.10729	0.341377	17.1462	3.22041
GO:2001220	negative regulation of G2 phase of mitotic cell cycle	1	862	1	14785	0.10729	0.341377	17.1462	3.22041
GO:0002369	T cell cytokine production	1	862	1	14785	0.10729	0.341377	17.1462	3.22041
GO:0032370	positive regulation of lipid transport	1	862	1	14785	0.10729	0.341377	17.1462	3.22041
GO:0071621	granulocyte chemotaxis	1	862	1	14785	0.10729	0.341377	17.1462	3.22041
GO:0002882	positive regulation of chronic inflammatory response to non-antigenic stimulus	1	862	1	14785	0.10729	0.341377	17.1462	3.22041
GO:0060697	positive regulation of phospholipid catabolic process	1	862	1	14785	0.10729	0.341377	17.1462	3.22041
GO:0061350	planar cell polarity pathway involved in cardiac muscle tissue morphogenesis	1	862	1	14785	0.10729	0.341377	17.1462	3.22041
GO:0061354	planar cell polarity pathway involved in pericardium morphogenesis	1	862	1	14785	0.10729	0.341377	17.1462	3.22041
GO:0070560	protein secretion by platelet	1	862	1	14785	0.10729	0.341377	17.1462	3.22041
GO:0002353	plasma kallikrein-kinin cascade	1	862	1	14785	0.10729	0.341377	17.1462	3.22041
GO:0061347	planar cell polarity pathway involved in outflow tract morphogenesis	1	862	1	14785	0.10729	0.341377	17.1462	3.22041
GO:0061348	planar cell polarity pathway involved in ventricular septum morphogenesis	1	862	1	14785	0.10729	0.341377	17.1462	3.22041
GO:0061349	planar cell polarity pathway involved in cardiac right atrium morphogenesis	1	862	1	14785	0.10729	0.341377	17.1462	3.22041
GO:0035377	transepithelial water transport	1	862	1	14785	0.10729	0.341377	17.1462	3.22041
GO:0050746	regulation of lipoprotein metabolic process	1	862	1	14785	0.10729	0.341377	17.1462	3.22041
GO:0035378	carbon dioxide transmembrane transport	1	862	1	14785	0.10729	0.341377	17.1462	3.22041
GO:0051754	meiotic sister chromatid cohesion, centromeric	1	862	1	14785	0.10729	0.341377	17.1462	3.22041
GO:0043091	L-arginine import	1	862	1	14785	0.10729	0.341377	17.1462	3.22041
GO:0007440	foregut morphogenesis	1	862	1	14785	0.10729	0.341377	17.1462	3.22041
GO:0034104	negative regulation of tissue remodeling	1	862	1	14785	0.10729	0.341377	17.1462	3.22041
GO:0044140	negative regulation of growth of symbiont on or near host surface	1	862	1	14785	0.10729	0.341377	17.1462	3.22041
GO:0034120	positive regulation of erythrocyte aggregation	1	862	1	14785	0.10729	0.341377	17.1462	3.22041
GO:0010666	positive regulation of cardiac muscle cell apoptosis	1	862	1	14785	0.10729	0.341377	17.1462	3.22041
GO:0060210	metestrus	1	862	1	14785	0.10729	0.341377	17.1462	3.22041
GO:0035411	catenin import into nucleus	1	862	1	14785	0.10729	0.341377	17.1462	3.22041
GO:0044092	negative regulation of molecular function	1	862	1	14785	0.10729	0.341377	17.1462	3.22041
GO:0002691	regulation of cellular extravasation	1	862	1	14785	0.10729	0.341377	17.1462	3.22041
GO:0007231	osmosensory signaling pathway	1	862	1	14785	0.10729	0.341377	17.1462	3.22041
GO:0045601	regulation of endothelial cell differentiation	1	862	1	14785	0.10729	0.341377	17.1462	3.22041
GO:0009081	branched chain family amino acid metabolic process	1	862	1	14785	0.10729	0.341377	17.1462	3.22041
GO:0061143	alveolar primary septum development	1	862	1	14785	0.10729	0.341377	17.1462	3.22041
GO:0046380	N-acetylneuraminate biosynthetic process	1	862	1	14785	0.10729	0.341377	17.1462	3.22041
GO:0002605	negative regulation of dendritic cell antigen processing and presentation	1	862	1	14785	0.10729	0.341377	17.1462	3.22041
GO:0046398	UDP-glucuronate metabolic process	1	862	1	14785	0.10729	0.341377	17.1462	3.22041
GO:0090096	positive regulation of metanephric cap mesenchymal cell proliferation	1	862	1	14785	0.10729	0.341377	17.1462	3.22041
GO:0048520	positive regulation of behavior	1	862	1	14785	0.10729	0.341377	17.1462	3.22041
GO:0001910	regulation of leukocyte mediated cytotoxicity	1	862	1	14785	0.10729	0.341377	17.1462	3.22041
GO:0001912	positive regulation of leukocyte mediated cytotoxicity	1	862	1	14785	0.10729	0.341377	17.1462	3.22041
GO:0021660	rhombomere 3 formation	1	862	1	14785	0.10729	0.341377	17.1462	3.22041
GO:2000824	negative regulation of androgen receptor activity	1	862	1	14785	0.10729	0.341377	17.1462	3.22041
GO:0000921	septin ring assembly	1	862	1	14785	0.10729	0.341377	17.1462	3.22041
GO:0016048	detection of temperature stimulus	1	862	1	14785	0.10729	0.341377	17.1462	3.22041
GO:0016046	detection of fungus	1	862	1	14785	0.10729	0.341377	17.1462	3.22041
GO:0060598	dichotomous subdivision of terminal units involved in mammary gland duct morphogenesis	1	862	1	14785	0.10729	0.341377	17.1462	3.22041
GO:0021681	cerebellar granular layer development	1	862	1	14785	0.10729	0.341377	17.1462	3.22041
GO:0001828	inner cell mass cellular morphogenesis	1	862	1	14785	0.10729	0.341377	17.1462	3.22041
GO:0042376	phylloquinone catabolic process	1	862	1	14785	0.10729	0.341377	17.1462	3.22041
GO:0021666	rhombomere 5 formation	1	862	1	14785	0.10729	0.341377	17.1462	3.22041
GO:0002215	defense response to nematode	1	862	1	14785	0.10729	0.341377	17.1462	3.22041
GO:0071351	cellular response to interleukin-18	1	862	1	14785	0.10729	0.341377	17.1462	3.22041
GO:0060550	positive regulation of fructose 1,6-bisphosphate 1-phosphatase activity	1	862	1	14785	0.10729	0.341377	17.1462	3.22041
GO:0060552	positive regulation of fructose 1,6-bisphosphate metabolic process	1	862	1	14785	0.10729	0.341377	17.1462	3.22041
GO:0001879	detection of yeast	1	862	1	14785	0.10729	0.341377	17.1462	3.22041
GO:0002246	wound healing involved in inflammatory response	1	862	1	14785	0.10729	0.341377	17.1462	3.22041
GO:0042339	keratan sulfate metabolic process	1	862	1	14785	0.10729	0.341377	17.1462	3.22041
GO:0071329	cellular response to sucrose stimulus	1	862	1	14785	0.10729	0.341377	17.1462	3.22041
GO:0060981	cell migration involved in coronary angiogenesis	1	862	1	14785	0.10729	0.341377	17.1462	3.22041
GO:0030950	establishment or maintenance of actin cytoskeleton polarity	1	862	1	14785	0.10729	0.341377	17.1462	3.22041
GO:0035491	positive regulation of leukotriene production involved in inflammatory response	1	862	1	14785	0.10729	0.341377	17.1462	3.22041
GO:0003331	positive regulation of extracellular matrix constituent secretion	1	862	1	14785	0.10729	0.341377	17.1462	3.22041
GO:0032805	positive regulation of low-density lipoprotein particle receptor catabolic process	1	862	1	14785	0.10729	0.341377	17.1462	3.22041
GO:0034021	response to silicon dioxide	1	862	1	14785	0.10729	0.341377	17.1462	3.22041
GO:0030029	actin filament-based process	1	862	1	14785	0.10729	0.341377	17.1462	3.22041
GO:2000427	positive regulation of apoptotic cell clearance	1	862	1	14785	0.10729	0.341377	17.1462	3.22041
GO:0010751	negative regulation of nitric oxide mediated signal transduction	1	862	1	14785	0.10729	0.341377	17.1462	3.22041
GO:0051651	maintenance of location in cell	1	862	1	14785	0.10729	0.341377	17.1462	3.22041
GO:0050807	regulation of synapse organization	1	862	1	14785	0.10729	0.341377	17.1462	3.22041
GO:0010754	negative regulation of cGMP-mediated signaling	1	862	1	14785	0.10729	0.341377	17.1462	3.22041
GO:0031104	dendrite regeneration	1	862	1	14785	0.10729	0.341377	17.1462	3.22041
GO:0038001	paracrine signaling	1	862	1	14785	0.10729	0.341377	17.1462	3.22041
GO:0009441	glycolate metabolic process	1	862	1	14785	0.10729	0.341377	17.1462	3.22041
GO:0009449	gamma-aminobutyric acid biosynthetic process	1	862	1	14785	0.10729	0.341377	17.1462	3.22041
GO:0007018	microtubule-based movement	9	862	93	14785	0.11136	0.353909	1.65931	3.1667
GO:0048666	neuron development	4	862	30	14785	0.115902	0.358887	2.28616	3.10903
GO:0007588	excretion	5	862	42	14785	0.116167	0.358887	2.04121	3.10573
GO:0000060	protein import into nucleus, translocation	3	862	19	14785	0.118599	0.358887	2.70729	3.07584
GO:0050772	positive regulation of axonogenesis	3	862	19	14785	0.118599	0.358887	2.70729	3.07584
GO:0019835	cytolysis	3	862	19	14785	0.118599	0.358887	2.70729	3.07584
GO:0046686	response to cadmium ion	3	862	19	14785	0.118599	0.358887	2.70729	3.07584
GO:0032735	positive regulation of interleukin-12 production	3	862	19	14785	0.118599	0.358887	2.70729	3.07584
GO:0050714	positive regulation of protein secretion	3	862	19	14785	0.118599	0.358887	2.70729	3.07584
GO:0048565	digestive tract development	3	862	19	14785	0.118599	0.358887	2.70729	3.07584
GO:0045745	positive regulation of G-protein coupled receptor protein signaling pathway	2	862	9	14785	0.120326	0.358887	3.81026	3.05497
GO:0042535	positive regulation of tumor necrosis factor biosynthetic process	2	862	9	14785	0.120326	0.358887	3.81026	3.05497
GO:0000302	response to reactive oxygen species	2	862	9	14785	0.120326	0.358887	3.81026	3.05497
GO:0048617	embryonic foregut morphogenesis	2	862	9	14785	0.120326	0.358887	3.81026	3.05497
GO:0043589	skin morphogenesis	2	862	9	14785	0.120326	0.358887	3.81026	3.05497
GO:0006884	cell volume homeostasis	2	862	9	14785	0.120326	0.358887	3.81026	3.05497
GO:0022408	negative regulation of cell-cell adhesion	2	862	9	14785	0.120326	0.358887	3.81026	3.05497
GO:0022409	positive regulation of cell-cell adhesion	2	862	9	14785	0.120326	0.358887	3.81026	3.05497
GO:0048266	behavioral response to pain	2	862	9	14785	0.120326	0.358887	3.81026	3.05497
GO:0042098	T cell proliferation	2	862	9	14785	0.120326	0.358887	3.81026	3.05497
GO:0050905	neuromuscular process	2	862	9	14785	0.120326	0.358887	3.81026	3.05497
GO:0045821	positive regulation of glycolysis	2	862	9	14785	0.120326	0.358887	3.81026	3.05497
GO:0010460	positive regulation of heart rate	2	862	9	14785	0.120326	0.358887	3.81026	3.05497
GO:0097067	cellular response to thyroid hormone stimulus	2	862	9	14785	0.120326	0.358887	3.81026	3.05497
GO:0010613	positive regulation of cardiac muscle hypertrophy	2	862	9	14785	0.120326	0.358887	3.81026	3.05497
GO:0060740	prostate gland epithelium morphogenesis	2	862	9	14785	0.120326	0.358887	3.81026	3.05497
GO:0032026	response to magnesium ion	2	862	9	14785	0.120326	0.358887	3.81026	3.05497
GO:0016601	Rac protein signal transduction	2	862	9	14785	0.120326	0.358887	3.81026	3.05497
GO:0019852	L-ascorbic acid metabolic process	2	862	9	14785	0.120326	0.358887	3.81026	3.05497
GO:0042310	vasoconstriction	2	862	9	14785	0.120326	0.358887	3.81026	3.05497
GO:0051770	positive regulation of nitric-oxide synthase biosynthetic process	2	862	9	14785	0.120326	0.358887	3.81026	3.05497
GO:0048935	peripheral nervous system neuron development	2	862	9	14785	0.120326	0.358887	3.81026	3.05497
GO:0009948	anterior/posterior axis specification	2	862	9	14785	0.120326	0.358887	3.81026	3.05497
GO:0071397	cellular response to cholesterol	2	862	9	14785	0.120326	0.358887	3.81026	3.05497
GO:0090009	primitive streak formation	2	862	9	14785	0.120326	0.358887	3.81026	3.05497
GO:0050806	positive regulation of synaptic transmission	2	862	9	14785	0.120326	0.358887	3.81026	3.05497
GO:0010033	response to organic substance	5	862	43	14785	0.124115	0.358887	1.99374	3.01025
GO:0019722	calcium-mediated signaling	5	862	43	14785	0.124115	0.358887	1.99374	3.01025
GO:0045785	positive regulation of cell adhesion	4	862	31	14785	0.125449	0.358887	2.21241	2.99482
GO:0001942	hair follicle development	4	862	31	14785	0.125449	0.358887	2.21241	2.99482
GO:0007584	response to nutrient	8	862	83	14785	0.130139	0.358887	1.65264	2.94188
GO:0007264	small GTPase mediated signal transduction	25	862	330	14785	0.130728	0.358887	1.29895	2.93536
GO:0070371	ERK1 and ERK2 cascade	3	862	20	14785	0.131068	0.358887	2.57193	2.93161
GO:0048008	platelet-derived growth factor receptor signaling pathway	3	862	20	14785	0.131068	0.358887	2.57193	2.93161
GO:0007189	activation of adenylate cyclase activity by G-protein signaling pathway	5	862	44	14785	0.132306	0.358887	1.94843	2.91805
GO:0016049	cell growth	6	862	57	14785	0.133848	0.358887	1.80486	2.90133
GO:0030819	positive regulation of cAMP biosynthetic process	4	862	32	14785	0.135315	0.358887	2.14327	2.88561
GO:0030178	negative regulation of Wnt receptor signaling pathway	4	862	32	14785	0.135315	0.358887	2.14327	2.88561
GO:0051259	protein oligomerization	4	862	32	14785	0.135315	0.358887	2.14327	2.88561
GO:0006950	response to stress	14	862	169	14785	0.137678	0.358887	1.42039	2.86063
GO:0000085	G2 phase of mitotic cell cycle	2	862	10	14785	0.139307	0.358887	3.42923	2.84366
GO:0045780	positive regulation of bone resorption	2	862	10	14785	0.139307	0.358887	3.42923	2.84366
GO:0048247	lymphocyte chemotaxis	2	862	10	14785	0.139307	0.358887	3.42923	2.84366
GO:0045070	positive regulation of viral genome replication	2	862	10	14785	0.139307	0.358887	3.42923	2.84366
GO:0050673	epithelial cell proliferation	2	862	10	14785	0.139307	0.358887	3.42923	2.84366
GO:0060766	negative regulation of androgen receptor signaling pathway	2	862	10	14785	0.139307	0.358887	3.42923	2.84366
GO:0002042	cell migration involved in sprouting angiogenesis	2	862	10	14785	0.139307	0.358887	3.42923	2.84366
GO:0071549	cellular response to dexamethasone stimulus	2	862	10	14785	0.139307	0.358887	3.42923	2.84366
GO:0008595	anterior/posterior axis specification, embryo	2	862	10	14785	0.139307	0.358887	3.42923	2.84366
GO:0055003	cardiac myofibril assembly	2	862	10	14785	0.139307	0.358887	3.42923	2.84366
GO:0055015	ventricular cardiac muscle cell development	2	862	10	14785	0.139307	0.358887	3.42923	2.84366
GO:0046620	regulation of organ growth	2	862	10	14785	0.139307	0.358887	3.42923	2.84366
GO:0046622	positive regulation of organ growth	2	862	10	14785	0.139307	0.358887	3.42923	2.84366
GO:0009190	cyclic nucleotide biosynthetic process	2	862	10	14785	0.139307	0.358887	3.42923	2.84366
GO:0032753	positive regulation of interleukin-4 production	2	862	10	14785	0.139307	0.358887	3.42923	2.84366
GO:0021542	dentate gyrus development	2	862	10	14785	0.139307	0.358887	3.42923	2.84366
GO:0001759	organ induction	2	862	10	14785	0.139307	0.358887	3.42923	2.84366
GO:0030195	negative regulation of blood coagulation	2	862	10	14785	0.139307	0.358887	3.42923	2.84366
GO:0015695	organic cation transport	2	862	10	14785	0.139307	0.358887	3.42923	2.84366
GO:0048599	oocyte development	2	862	10	14785	0.139307	0.358887	3.42923	2.84366
GO:0051918	negative regulation of fibrinolysis	2	862	10	14785	0.139307	0.358887	3.42923	2.84366
GO:0043518	negative regulation of DNA damage response, signal transduction by p53 class mediator	2	862	10	14785	0.139307	0.358887	3.42923	2.84366
GO:0048662	negative regulation of smooth muscle cell proliferation	3	862	21	14785	0.14397	0.358887	2.44945	2.79616
GO:0045776	negative regulation of blood pressure	3	862	21	14785	0.14397	0.358887	2.44945	2.79616
GO:0021983	pituitary gland development	3	862	21	14785	0.14397	0.358887	2.44945	2.79616
GO:0042130	negative regulation of T cell proliferation	3	862	21	14785	0.14397	0.358887	2.44945	2.79616
GO:0045907	positive regulation of vasoconstriction	3	862	21	14785	0.14397	0.358887	2.44945	2.79616
GO:0032720	negative regulation of tumor necrosis factor production	3	862	21	14785	0.14397	0.358887	2.44945	2.79616
GO:0033344	cholesterol efflux	3	862	21	14785	0.14397	0.358887	2.44945	2.79616
GO:0040007	growth	4	862	33	14785	0.145482	0.358887	2.07832	2.78109
GO:0016055	Wnt receptor signaling pathway	12	862	142	14785	0.145944	0.358887	1.44897	2.77652
GO:0030036	actin cytoskeleton organization	11	862	128	14785	0.147516	0.358887	1.4735	2.76105
GO:0000122	negative regulation of transcription from RNA polymerase II promoter	30	862	414	14785	0.152462	0.358887	1.24248	2.71348
GO:0042503	tyrosine phosphorylation of Stat3 protein	1	862	2	14785	0.156533	0.358887	8.57309	2.67546
GO:2000008	regulation of protein localization at cell surface	1	862	2	14785	0.156533	0.358887	8.57309	2.67546
GO:0072104	glomerular capillary formation	1	862	2	14785	0.156533	0.358887	8.57309	2.67546
GO:0048145	regulation of fibroblast proliferation	1	862	2	14785	0.156533	0.358887	8.57309	2.67546
GO:0048143	astrocyte activation	1	862	2	14785	0.156533	0.358887	8.57309	2.67546
GO:0048144	fibroblast proliferation	1	862	2	14785	0.156533	0.358887	8.57309	2.67546
GO:2000017	positive regulation of determination of dorsal identity	1	862	2	14785	0.156533	0.358887	8.57309	2.67546
GO:0000053	argininosuccinate metabolic process	1	862	2	14785	0.156533	0.358887	8.57309	2.67546
GO:0010902	positive regulation of very-low-density lipoprotein particle remodeling	1	862	2	14785	0.156533	0.358887	8.57309	2.67546
GO:0010909	positive regulation of heparan sulfate proteoglycan biosynthetic process	1	862	2	14785	0.156533	0.358887	8.57309	2.67546
GO:0030832	regulation of actin filament length	1	862	2	14785	0.156533	0.358887	8.57309	2.67546
GO:2000041	negative regulation of planar cell polarity pathway involved in axis elongation	1	862	2	14785	0.156533	0.358887	8.57309	2.67546
GO:0002532	production of molecular mediator involved in inflammatory response	1	862	2	14785	0.156533	0.358887	8.57309	2.67546
GO:0002537	nitric oxide production involved in inflammatory response	1	862	2	14785	0.156533	0.358887	8.57309	2.67546
GO:0002542	Factor XII activation	1	862	2	14785	0.156533	0.358887	8.57309	2.67546
GO:0097118	neuroligin clustering	1	862	2	14785	0.156533	0.358887	8.57309	2.67546
GO:0031328	positive regulation of cellular biosynthetic process	1	862	2	14785	0.156533	0.358887	8.57309	2.67546
GO:0072182	regulation of nephron tubule epithelial cell differentiation	1	862	2	14785	0.156533	0.358887	8.57309	2.67546
GO:0046485	ether lipid metabolic process	1	862	2	14785	0.156533	0.358887	8.57309	2.67546
GO:0019067	viral assembly, maturation, egress, and release	1	862	2	14785	0.156533	0.358887	8.57309	2.67546
GO:0071472	cellular response to salt stress	1	862	2	14785	0.156533	0.358887	8.57309	2.67546
GO:0021873	forebrain neuroblast division	1	862	2	14785	0.156533	0.358887	8.57309	2.67546
GO:0046456	icosanoid biosynthetic process	1	862	2	14785	0.156533	0.358887	8.57309	2.67546
GO:0021849	neuroblast division in subventricular zone	1	862	2	14785	0.156533	0.358887	8.57309	2.67546
GO:0035507	regulation of myosin-light-chain-phosphatase activity	1	862	2	14785	0.156533	0.358887	8.57309	2.67546
GO:0071455	cellular response to hyperoxia	1	862	2	14785	0.156533	0.358887	8.57309	2.67546
GO:0032608	interferon-beta production	1	862	2	14785	0.156533	0.358887	8.57309	2.67546
GO:0021836	chemorepulsion involved in postnatal olfactory bulb interneuron migration	1	862	2	14785	0.156533	0.358887	8.57309	2.67546
GO:0010046	response to mycotoxin	1	862	2	14785	0.156533	0.358887	8.57309	2.67546
GO:0046825	regulation of protein export from nucleus	1	862	2	14785	0.156533	0.358887	8.57309	2.67546
GO:0010893	positive regulation of steroid biosynthetic process	1	862	2	14785	0.156533	0.358887	8.57309	2.67546
GO:0060431	primary lung bud formation	1	862	2	14785	0.156533	0.358887	8.57309	2.67546
GO:0022402	cell cycle process	1	862	2	14785	0.156533	0.358887	8.57309	2.67546
GO:0060067	cervix development	1	862	2	14785	0.156533	0.358887	8.57309	2.67546
GO:0060831	smoothened signaling pathway involved in dorsal/ventral neural tube patterning	1	862	2	14785	0.156533	0.358887	8.57309	2.67546
GO:0050925	negative regulation of negative chemotaxis	1	862	2	14785	0.156533	0.358887	8.57309	2.67546
GO:0060455	negative regulation of gastric acid secretion	1	862	2	14785	0.156533	0.358887	8.57309	2.67546
GO:0046013	regulation of T cell homeostatic proliferation	1	862	2	14785	0.156533	0.358887	8.57309	2.67546
GO:0048278	vesicle docking	1	862	2	14785	0.156533	0.358887	8.57309	2.67546
GO:0051586	positive regulation of dopamine uptake	1	862	2	14785	0.156533	0.358887	8.57309	2.67546
GO:0021784	postganglionic parasympathetic nervous system development	1	862	2	14785	0.156533	0.358887	8.57309	2.67546
GO:0007622	rhythmic behavior	1	862	2	14785	0.156533	0.358887	8.57309	2.67546
GO:0032534	regulation of microvillus assembly	1	862	2	14785	0.156533	0.358887	8.57309	2.67546
GO:0007206	activation of phospholipase C activity by G-protein coupled glutamate receptor signaling pathway	1	862	2	14785	0.156533	0.358887	8.57309	2.67546
GO:0021776	smoothened signaling pathway involved in spinal cord motor neuron cell fate specification	1	862	2	14785	0.156533	0.358887	8.57309	2.67546
GO:0021775	smoothened signaling pathway involved in ventral spinal cord interneuron specification	1	862	2	14785	0.156533	0.358887	8.57309	2.67546
GO:0002138	retinoic acid biosynthetic process	1	862	2	14785	0.156533	0.358887	8.57309	2.67546
GO:0071812	positive regulation of fever generation by positive regulation of prostaglandin secretion	1	862	2	14785	0.156533	0.358887	8.57309	2.67546
GO:0010424	DNA methylation on cytosine within a CG sequence	1	862	2	14785	0.156533	0.358887	8.57309	2.67546
GO:0015755	fructose transport	1	862	2	14785	0.156533	0.358887	8.57309	2.67546
GO:0051154	negative regulation of striated muscle cell differentiation	1	862	2	14785	0.156533	0.358887	8.57309	2.67546
GO:0097055	agmatine biosynthetic process	1	862	2	14785	0.156533	0.358887	8.57309	2.67546
GO:0071848	positive regulation of ERK1 and ERK2 cascade via TNFSF11-mediated signaling	1	862	2	14785	0.156533	0.358887	8.57309	2.67546
GO:0042481	regulation of odontogenesis	1	862	2	14785	0.156533	0.358887	8.57309	2.67546
GO:0044336	canonical Wnt receptor signaling pathway involved in negative regulation of apoptosis	1	862	2	14785	0.156533	0.358887	8.57309	2.67546
GO:0001970	positive regulation of activation of membrane attack complex	1	862	2	14785	0.156533	0.358887	8.57309	2.67546
GO:0044339	canonical Wnt receptor signaling pathway involved in osteoblast differentiation	1	862	2	14785	0.156533	0.358887	8.57309	2.67546
GO:0044338	canonical Wnt receptor signaling pathway involved in mesenchymal stem cell differentiation	1	862	2	14785	0.156533	0.358887	8.57309	2.67546
GO:0044334	canonical Wnt receptor signaling pathway involved in positive regulation of epithelial to mesenchymal transition	1	862	2	14785	0.156533	0.358887	8.57309	2.67546
GO:0034381	plasma lipoprotein particle clearance	1	862	2	14785	0.156533	0.358887	8.57309	2.67546
GO:0071847	TNFSF11-mediated signaling pathway	1	862	2	14785	0.156533	0.358887	8.57309	2.67546
GO:0001976	neurological system process involved in regulation of systemic arterial blood pressure	1	862	2	14785	0.156533	0.358887	8.57309	2.67546
GO:0001573	ganglioside metabolic process	1	862	2	14785	0.156533	0.358887	8.57309	2.67546
GO:0042488	positive regulation of odontogenesis of dentin-containing tooth	1	862	2	14785	0.156533	0.358887	8.57309	2.67546
GO:0032915	positive regulation of transforming growth factor beta2 production	1	862	2	14785	0.156533	0.358887	8.57309	2.67546
GO:0048697	positive regulation of collateral sprouting in absence of injury	1	862	2	14785	0.156533	0.358887	8.57309	2.67546
GO:0060029	convergent extension involved in organogenesis	1	862	2	14785	0.156533	0.358887	8.57309	2.67546
GO:0090177	establishment of planar polarity involved in neural tube closure	1	862	2	14785	0.156533	0.358887	8.57309	2.67546
GO:0071899	negative regulation of estrogen receptor binding	1	862	2	14785	0.156533	0.358887	8.57309	2.67546
GO:0042631	cellular response to water deprivation	1	862	2	14785	0.156533	0.358887	8.57309	2.67546
GO:0030704	vitelline membrane formation	1	862	2	14785	0.156533	0.358887	8.57309	2.67546
GO:0021512	spinal cord anterior/posterior patterning	1	862	2	14785	0.156533	0.358887	8.57309	2.67546
GO:0048002	antigen processing and presentation of peptide antigen	1	862	2	14785	0.156533	0.358887	8.57309	2.67546
GO:0021903	rostrocaudal neural tube patterning	1	862	2	14785	0.156533	0.358887	8.57309	2.67546
GO:0003105	negative regulation of glomerular filtration	1	862	2	14785	0.156533	0.358887	8.57309	2.67546
GO:0045063	T-helper 1 cell differentiation	1	862	2	14785	0.156533	0.358887	8.57309	2.67546
GO:0007493	endodermal cell fate determination	1	862	2	14785	0.156533	0.358887	8.57309	2.67546
GO:0045061	thymic T cell selection	1	862	2	14785	0.156533	0.358887	8.57309	2.67546
GO:0035672	oligopeptide transmembrane transport	1	862	2	14785	0.156533	0.358887	8.57309	2.67546
GO:0070483	detection of hypoxia	1	862	2	14785	0.156533	0.358887	8.57309	2.67546
GO:0006526	arginine biosynthetic process	1	862	2	14785	0.156533	0.358887	8.57309	2.67546
GO:0009756	carbohydrate mediated signaling	1	862	2	14785	0.156533	0.358887	8.57309	2.67546
GO:0010621	negative regulation of transcription by transcription factor localization	1	862	2	14785	0.156533	0.358887	8.57309	2.67546
GO:0034638	phosphatidylcholine catabolic process	1	862	2	14785	0.156533	0.358887	8.57309	2.67546
GO:0033128	negative regulation of histone phosphorylation	1	862	2	14785	0.156533	0.358887	8.57309	2.67546
GO:0006560	proline metabolic process	1	862	2	14785	0.156533	0.358887	8.57309	2.67546
GO:0048069	eye pigmentation	1	862	2	14785	0.156533	0.358887	8.57309	2.67546
GO:0014806	smooth muscle hyperplasia	1	862	2	14785	0.156533	0.358887	8.57309	2.67546
GO:0046931	pore complex assembly	1	862	2	14785	0.156533	0.358887	8.57309	2.67546
GO:0021943	formation of radial glial scaffolds	1	862	2	14785	0.156533	0.358887	8.57309	2.67546
GO:0010996	response to auditory stimulus	1	862	2	14785	0.156533	0.358887	8.57309	2.67546
GO:0033194	response to hydroperoxide	1	862	2	14785	0.156533	0.358887	8.57309	2.67546
GO:0071107	response to parathyroid hormone stimulus	1	862	2	14785	0.156533	0.358887	8.57309	2.67546
GO:0060729	intestinal epithelial structure maintenance	1	862	2	14785	0.156533	0.358887	8.57309	2.67546
GO:0046108	uridine metabolic process	1	862	2	14785	0.156533	0.358887	8.57309	2.67546
GO:0060741	prostate gland stromal morphogenesis	1	862	2	14785	0.156533	0.358887	8.57309	2.67546
GO:0071506	cellular response to mycophenolic acid	1	862	2	14785	0.156533	0.358887	8.57309	2.67546
GO:0006015	5-phosphoribose 1-diphosphate biosynthetic process	1	862	2	14785	0.156533	0.358887	8.57309	2.67546
GO:0002019	regulation of renal output by angiotensin	1	862	2	14785	0.156533	0.358887	8.57309	2.67546
GO:0060760	positive regulation of response to cytokine stimulus	1	862	2	14785	0.156533	0.358887	8.57309	2.67546
GO:0070886	positive regulation of calcineurin-NFAT signaling cascade	1	862	2	14785	0.156533	0.358887	8.57309	2.67546
GO:0060769	positive regulation of epithelial cell proliferation involved in prostate gland development	1	862	2	14785	0.156533	0.358887	8.57309	2.67546
GO:0006931	substrate-dependent cell migration, cell attachment to substrate	1	862	2	14785	0.156533	0.358887	8.57309	2.67546
GO:0048333	mesodermal cell differentiation	1	862	2	14785	0.156533	0.358887	8.57309	2.67546
GO:0051466	positive regulation of corticotropin-releasing hormone secretion	1	862	2	14785	0.156533	0.358887	8.57309	2.67546
GO:0090260	negative regulation of retinal ganglion cell axon guidance	1	862	2	14785	0.156533	0.358887	8.57309	2.67546
GO:0090265	positive regulation of immune complex clearance by monocytes and macrophages	1	862	2	14785	0.156533	0.358887	8.57309	2.67546
GO:0070836	caveola assembly	1	862	2	14785	0.156533	0.358887	8.57309	2.67546
GO:0070831	basement membrane assembly	1	862	2	14785	0.156533	0.358887	8.57309	2.67546
GO:0010512	negative regulation of phosphatidylinositol biosynthetic process	1	862	2	14785	0.156533	0.358887	8.57309	2.67546
GO:0051414	response to cortisol stimulus	1	862	2	14785	0.156533	0.358887	8.57309	2.67546
GO:0002072	optic cup morphogenesis involved in camera-type eye development	1	862	2	14785	0.156533	0.358887	8.57309	2.67546
GO:0007529	establishment of synaptic specificity at neuromuscular junction	1	862	2	14785	0.156533	0.358887	8.57309	2.67546
GO:0034224	cellular response to zinc ion starvation	1	862	2	14785	0.156533	0.358887	8.57309	2.67546
GO:0008593	regulation of Notch signaling pathway	1	862	2	14785	0.156533	0.358887	8.57309	2.67546
GO:0090279	regulation of calcium ion import	1	862	2	14785	0.156533	0.358887	8.57309	2.67546
GO:0048850	hypophysis morphogenesis	1	862	2	14785	0.156533	0.358887	8.57309	2.67546
GO:0046602	regulation of mitotic centrosome separation	1	862	2	14785	0.156533	0.358887	8.57309	2.67546
GO:0018119	peptidyl-cysteine S-nitrosylation	1	862	2	14785	0.156533	0.358887	8.57309	2.67546
GO:0048841	regulation of axon extension involved in axon guidance	1	862	2	14785	0.156533	0.358887	8.57309	2.67546
GO:0006643	membrane lipid metabolic process	1	862	2	14785	0.156533	0.358887	8.57309	2.67546
GO:0010717	regulation of epithelial to mesenchymal transition	1	862	2	14785	0.156533	0.358887	8.57309	2.67546
GO:0048866	stem cell fate specification	1	862	2	14785	0.156533	0.358887	8.57309	2.67546
GO:0014010	Schwann cell proliferation	1	862	2	14785	0.156533	0.358887	8.57309	2.67546
GO:0018153	isopeptide cross-linking via N6-(L-isoglutamyl)-L-lysine	1	862	2	14785	0.156533	0.358887	8.57309	2.67546
GO:0030223	neutrophil differentiation	1	862	2	14785	0.156533	0.358887	8.57309	2.67546
GO:0072393	microtubule anchoring at microtubule organizing center	1	862	2	14785	0.156533	0.358887	8.57309	2.67546
GO:0008065	establishment of blood-nerve barrier	1	862	2	14785	0.156533	0.358887	8.57309	2.67546
GO:0051299	centrosome separation	1	862	2	14785	0.156533	0.358887	8.57309	2.67546
GO:0030213	hyaluronan biosynthetic process	1	862	2	14785	0.156533	0.358887	8.57309	2.67546
GO:0017186	peptidyl-pyroglutamic acid biosynthetic process, using glutaminyl-peptide cyclotransferase	1	862	2	14785	0.156533	0.358887	8.57309	2.67546
GO:0070171	negative regulation of tooth mineralization	1	862	2	14785	0.156533	0.358887	8.57309	2.67546
GO:0007382	specification of segmental identity, maxillary segment	1	862	2	14785	0.156533	0.358887	8.57309	2.67546
GO:0002758	innate immune response-activating signal transduction	1	862	2	14785	0.156533	0.358887	8.57309	2.67546
GO:0045110	intermediate filament bundle assembly	1	862	2	14785	0.156533	0.358887	8.57309	2.67546
GO:0003408	optic cup formation involved in camera-type eye development	1	862	2	14785	0.156533	0.358887	8.57309	2.67546
GO:0003401	axis elongation	1	862	2	14785	0.156533	0.358887	8.57309	2.67546
GO:0045123	cellular extravasation	1	862	2	14785	0.156533	0.358887	8.57309	2.67546
GO:0046629	gamma-delta T cell activation	1	862	2	14785	0.156533	0.358887	8.57309	2.67546
GO:0002741	positive regulation of cytokine secretion involved in immune response	1	862	2	14785	0.156533	0.358887	8.57309	2.67546
GO:0051873	killing by host of symbiont cells	1	862	2	14785	0.156533	0.358887	8.57309	2.67546
GO:0034505	tooth mineralization	1	862	2	14785	0.156533	0.358887	8.57309	2.67546
GO:0042701	progesterone secretion	1	862	2	14785	0.156533	0.358887	8.57309	2.67546
GO:0034509	centromeric core chromatin assembly	1	862	2	14785	0.156533	0.358887	8.57309	2.67546
GO:0072308	negative regulation of metanephric nephron tubule epithelial cell differentiation	1	862	2	14785	0.156533	0.358887	8.57309	2.67546
GO:0043305	negative regulation of mast cell degranulation	1	862	2	14785	0.156533	0.358887	8.57309	2.67546
GO:0043308	eosinophil degranulation	1	862	2	14785	0.156533	0.358887	8.57309	2.67546
GO:0061017	hepatoblast differentiation	1	862	2	14785	0.156533	0.358887	8.57309	2.67546
GO:0002302	CD8-positive, alpha-beta T cell differentiation involved in immune response	1	862	2	14785	0.156533	0.358887	8.57309	2.67546
GO:0042321	negative regulation of circadian sleep/wake cycle, sleep	1	862	2	14785	0.156533	0.358887	8.57309	2.67546
GO:0003051	angiotensin-mediated drinking behavior	1	862	2	14785	0.156533	0.358887	8.57309	2.67546
GO:0061031	endodermal digestive tract morphogenesis	1	862	2	14785	0.156533	0.358887	8.57309	2.67546
GO:0061041	regulation of wound healing	1	862	2	14785	0.156533	0.358887	8.57309	2.67546
GO:0061047	positive regulation of branching involved in lung morphogenesis	1	862	2	14785	0.156533	0.358887	8.57309	2.67546
GO:0045590	negative regulation of regulatory T cell differentiation	1	862	2	14785	0.156533	0.358887	8.57309	2.67546
GO:0033864	positive regulation of NAD(P)H oxidase activity	1	862	2	14785	0.156533	0.358887	8.57309	2.67546
GO:0003093	regulation of glomerular filtration	1	862	2	14785	0.156533	0.358887	8.57309	2.67546
GO:0003097	renal water transport	1	862	2	14785	0.156533	0.358887	8.57309	2.67546
GO:0032651	regulation of interleukin-1 beta production	1	862	2	14785	0.156533	0.358887	8.57309	2.67546
GO:0071248	cellular response to metal ion	1	862	2	14785	0.156533	0.358887	8.57309	2.67546
GO:0001300	chronological cell aging	1	862	2	14785	0.156533	0.358887	8.57309	2.67546
GO:0090343	positive regulation of cell aging	1	862	2	14785	0.156533	0.358887	8.57309	2.67546
GO:0002384	hepatic immune response	1	862	2	14785	0.156533	0.358887	8.57309	2.67546
GO:0061312	BMP signaling pathway involved in heart development	1	862	2	14785	0.156533	0.358887	8.57309	2.67546
GO:0060290	transdifferentiation	1	862	2	14785	0.156533	0.358887	8.57309	2.67546
GO:0060675	ureteric bud morphogenesis	1	862	2	14785	0.156533	0.358887	8.57309	2.67546
GO:0060282	positive regulation of oocyte development	1	862	2	14785	0.156533	0.358887	8.57309	2.67546
GO:0051310	metaphase plate congression	1	862	2	14785	0.156533	0.358887	8.57309	2.67546
GO:0032368	regulation of lipid transport	1	862	2	14785	0.156533	0.358887	8.57309	2.67546
GO:0061324	canonical Wnt receptor signaling pathway involved in positive regulation of cardiac outflow tract cell proliferation	1	862	2	14785	0.156533	0.358887	8.57309	2.67546
GO:0002377	immunoglobulin production	1	862	2	14785	0.156533	0.358887	8.57309	2.67546
GO:0032707	negative regulation of interleukin-23 production	1	862	2	14785	0.156533	0.358887	8.57309	2.67546
GO:0001798	positive regulation of type IIa hypersensitivity	1	862	2	14785	0.156533	0.358887	8.57309	2.67546
GO:0015942	formate metabolic process	1	862	2	14785	0.156533	0.358887	8.57309	2.67546
GO:0031284	positive regulation of guanylate cyclase activity	1	862	2	14785	0.156533	0.358887	8.57309	2.67546
GO:0060266	negative regulation of respiratory burst involved in inflammatory response	1	862	2	14785	0.156533	0.358887	8.57309	2.67546
GO:0010693	negative regulation of alkaline phosphatase activity	1	862	2	14785	0.156533	0.358887	8.57309	2.67546
GO:2000778	positive regulation of interleukin-6 secretion	1	862	2	14785	0.156533	0.358887	8.57309	2.67546
GO:0051725	protein de-ADP-ribosylation	1	862	2	14785	0.156533	0.358887	8.57309	2.67546
GO:0035771	interleukin-4-mediated signaling pathway	1	862	2	14785	0.156533	0.358887	8.57309	2.67546
GO:0034111	negative regulation of homotypic cell-cell adhesion	1	862	2	14785	0.156533	0.358887	8.57309	2.67546
GO:0034112	positive regulation of homotypic cell-cell adhesion	1	862	2	14785	0.156533	0.358887	8.57309	2.67546
GO:0007418	ventral midline development	1	862	2	14785	0.156533	0.358887	8.57309	2.67546
GO:0055096	low-density lipoprotein particle mediated signaling	1	862	2	14785	0.156533	0.358887	8.57309	2.67546
GO:0051795	positive regulation of catagen	1	862	2	14785	0.156533	0.358887	8.57309	2.67546
GO:0045188	regulation of circadian sleep/wake cycle, non-REM sleep	1	862	2	14785	0.156533	0.358887	8.57309	2.67546
GO:0051764	actin crosslink formation	1	862	2	14785	0.156533	0.358887	8.57309	2.67546
GO:2000309	positive regulation of tumor necrosis factor (ligand) superfamily member 11 production	1	862	2	14785	0.156533	0.358887	8.57309	2.67546
GO:0007403	glial cell fate determination	1	862	2	14785	0.156533	0.358887	8.57309	2.67546
GO:0035441	cell migration involved in vasculogenesis	1	862	2	14785	0.156533	0.358887	8.57309	2.67546
GO:0034059	response to anoxia	1	862	2	14785	0.156533	0.358887	8.57309	2.67546
GO:0002693	positive regulation of cellular extravasation	1	862	2	14785	0.156533	0.358887	8.57309	2.67546
GO:0002689	negative regulation of leukocyte chemotaxis	1	862	2	14785	0.156533	0.358887	8.57309	2.67546
GO:0033326	cerebrospinal fluid secretion	1	862	2	14785	0.156533	0.358887	8.57309	2.67546
GO:0061101	neuroendocrine cell differentiation	1	862	2	14785	0.156533	0.358887	8.57309	2.67546
GO:0045606	positive regulation of epidermal cell differentiation	1	862	2	14785	0.156533	0.358887	8.57309	2.67546
GO:0072033	renal vesicle formation	1	862	2	14785	0.156533	0.358887	8.57309	2.67546
GO:0009082	branched chain family amino acid biosynthetic process	1	862	2	14785	0.156533	0.358887	8.57309	2.67546
GO:0023052	signaling	1	862	2	14785	0.156533	0.358887	8.57309	2.67546
GO:0061156	pulmonary artery morphogenesis	1	862	2	14785	0.156533	0.358887	8.57309	2.67546
GO:0072014	proximal tubule development	1	862	2	14785	0.156533	0.358887	8.57309	2.67546
GO:0072079	nephron tubule formation	1	862	2	14785	0.156533	0.358887	8.57309	2.67546
GO:0006196	AMP catabolic process	1	862	2	14785	0.156533	0.358887	8.57309	2.67546
GO:0006788	heme oxidation	1	862	2	14785	0.156533	0.358887	8.57309	2.67546
GO:0072091	regulation of stem cell proliferation	1	862	2	14785	0.156533	0.358887	8.57309	2.67546
GO:0000461	endonucleolytic cleavage to generate mature 3'-end of SSU-rRNA from (SSU-rRNA, 5.8S rRNA, LSU-rRNA)	1	862	2	14785	0.156533	0.358887	8.57309	2.67546
GO:0072054	renal outer medulla development	1	862	2	14785	0.156533	0.358887	8.57309	2.67546
GO:0072053	renal inner medulla development	1	862	2	14785	0.156533	0.358887	8.57309	2.67546
GO:2000820	negative regulation of transcription from RNA polymerase II promoter involved in smooth muscle cell differentiation	1	862	2	14785	0.156533	0.358887	8.57309	2.67546
GO:0001808	negative regulation of type IV hypersensitivity	1	862	2	14785	0.156533	0.358887	8.57309	2.67546
GO:0021644	vagus nerve morphogenesis	1	862	2	14785	0.156533	0.358887	8.57309	2.67546
GO:0090068	positive regulation of cell cycle process	1	862	2	14785	0.156533	0.358887	8.57309	2.67546
GO:0060599	lateral sprouting involved in mammary gland duct morphogenesis	1	862	2	14785	0.156533	0.358887	8.57309	2.67546
GO:0071380	cellular response to prostaglandin E stimulus	1	862	2	14785	0.156533	0.358887	8.57309	2.67546
GO:0021678	third ventricle development	1	862	2	14785	0.156533	0.358887	8.57309	2.67546
GO:0006210	thymine catabolic process	1	862	2	14785	0.156533	0.358887	8.57309	2.67546
GO:0006212	uracil catabolic process	1	862	2	14785	0.156533	0.358887	8.57309	2.67546
GO:0051917	regulation of fibrinolysis	1	862	2	14785	0.156533	0.358887	8.57309	2.67546
GO:0042375	quinone cofactor metabolic process	1	862	2	14785	0.156533	0.358887	8.57309	2.67546
GO:0060197	cloacal septation	1	862	2	14785	0.156533	0.358887	8.57309	2.67546
GO:0002291	T cell activation via T cell receptor contact with antigen bound to MHC molecule on antigen presenting cell	1	862	2	14785	0.156533	0.358887	8.57309	2.67546
GO:0032204	regulation of telomere maintenance	1	862	2	14785	0.156533	0.358887	8.57309	2.67546
GO:0043932	ossification involved in bone remodeling	1	862	2	14785	0.156533	0.358887	8.57309	2.67546
GO:0060956	endocardial cell differentiation	1	862	2	14785	0.156533	0.358887	8.57309	2.67546
GO:0030997	regulation of centriole-centriole cohesion	1	862	2	14785	0.156533	0.358887	8.57309	2.67546
GO:0070683	mitotic cell cycle G2/M transition decatenation checkpoint	1	862	2	14785	0.156533	0.358887	8.57309	2.67546
GO:0060557	positive regulation of vitamin D biosynthetic process	1	862	2	14785	0.156533	0.358887	8.57309	2.67546
GO:0060972	left/right pattern formation	1	862	2	14785	0.156533	0.358887	8.57309	2.67546
GO:0035880	embryonic nail plate morphogenesis	1	862	2	14785	0.156533	0.358887	8.57309	2.67546
GO:0003308	negative regulation of Wnt receptor signaling pathway involved in heart development	1	862	2	14785	0.156533	0.358887	8.57309	2.67546
GO:0060914	heart formation	1	862	2	14785	0.156533	0.358887	8.57309	2.67546
GO:0050849	negative regulation of calcium-mediated signaling	1	862	2	14785	0.156533	0.358887	8.57309	2.67546
GO:0032277	negative regulation of gonadotropin secretion	1	862	2	14785	0.156533	0.358887	8.57309	2.67546
GO:0003340	negative regulation of mesenchymal to epithelial transition involved in metanephros morphogenesis	1	862	2	14785	0.156533	0.358887	8.57309	2.67546
GO:0051222	positive regulation of protein transport	1	862	2	14785	0.156533	0.358887	8.57309	2.67546
GO:0003344	pericardium morphogenesis	1	862	2	14785	0.156533	0.358887	8.57309	2.67546
GO:0017145	stem cell division	1	862	2	14785	0.156533	0.358887	8.57309	2.67546
GO:0044058	regulation of digestive system process	1	862	2	14785	0.156533	0.358887	8.57309	2.67546
GO:0038028	insulin receptor signaling pathway via phosphatidylinositol 3-kinase cascade	1	862	2	14785	0.156533	0.358887	8.57309	2.67546
GO:2000401	regulation of lymphocyte migration	1	862	2	14785	0.156533	0.358887	8.57309	2.67546
GO:0001654	eye development	3	862	22	14785	0.157267	0.358887	2.33811	2.66872
GO:0042755	eating behavior	3	862	22	14785	0.157267	0.358887	2.33811	2.66872
GO:0046676	negative regulation of insulin secretion	3	862	22	14785	0.157267	0.358887	2.33811	2.66872
GO:0051899	membrane depolarization	3	862	22	14785	0.157267	0.358887	2.33811	2.66872
GO:0048536	spleen development	3	862	22	14785	0.157267	0.358887	2.33811	2.66872
GO:0048545	response to steroid hormone stimulus	3	862	22	14785	0.157267	0.358887	2.33811	2.66872
GO:0002526	acute inflammatory response	2	862	11	14785	0.158869	0.358887	3.11749	2.65409
GO:0045730	respiratory burst	2	862	11	14785	0.158869	0.358887	3.11749	2.65409
GO:0051044	positive regulation of membrane protein ectodomain proteolysis	2	862	11	14785	0.158869	0.358887	3.11749	2.65409
GO:0043568	positive regulation of insulin-like growth factor receptor signaling pathway	2	862	11	14785	0.158869	0.358887	3.11749	2.65409
GO:0050930	induction of positive chemotaxis	2	862	11	14785	0.158869	0.358887	3.11749	2.65409
GO:0010875	positive regulation of cholesterol efflux	2	862	11	14785	0.158869	0.358887	3.11749	2.65409
GO:0010469	regulation of receptor activity	2	862	11	14785	0.158869	0.358887	3.11749	2.65409
GO:0001935	endothelial cell proliferation	2	862	11	14785	0.158869	0.358887	3.11749	2.65409
GO:2000145	regulation of cell motility	2	862	11	14785	0.158869	0.358887	3.11749	2.65409
GO:0006590	thyroid hormone generation	2	862	11	14785	0.158869	0.358887	3.11749	2.65409
GO:0043666	regulation of phosphoprotein phosphatase activity	2	862	11	14785	0.158869	0.358887	3.11749	2.65409
GO:0002028	regulation of sodium ion transport	2	862	11	14785	0.158869	0.358887	3.11749	2.65409
GO:0048814	regulation of dendrite morphogenesis	2	862	11	14785	0.158869	0.358887	3.11749	2.65409
GO:0042445	hormone metabolic process	2	862	11	14785	0.158869	0.358887	3.11749	2.65409
GO:0048568	embryonic organ development	2	862	11	14785	0.158869	0.358887	3.11749	2.65409
GO:0043508	negative regulation of JUN kinase activity	2	862	11	14785	0.158869	0.358887	3.11749	2.65409
GO:0031116	positive regulation of microtubule polymerization	2	862	11	14785	0.158869	0.358887	3.11749	2.65409
GO:0050796	regulation of insulin secretion	7	862	74	14785	0.159874	0.360854	1.62194	2.64499
GO:0048011	nerve growth factor receptor signaling pathway	17	862	219	14785	0.161407	0.36401	1.33098	2.63122
GO:0042593	glucose homeostasis	6	862	61	14785	0.164418	0.370181	1.68651	2.60456
GO:0031175	neuron projection development	6	862	61	14785	0.164418	0.370181	1.68651	2.60456
GO:0007613	memory	4	862	35	14785	0.166655	0.374905	1.95956	2.58506
GO:0051591	response to cAMP	5	862	48	14785	0.167328	0.376104	1.78606	2.57925
GO:0034329	cell junction assembly	8	862	89	14785	0.167551	0.376291	1.54123	2.57733
GO:0045732	positive regulation of protein catabolic process	3	862	23	14785	0.170921	0.377146	2.23646	2.5486
GO:0043552	positive regulation of phosphatidylinositol 3-kinase activity	3	862	23	14785	0.170921	0.377146	2.23646	2.5486
GO:0006979	response to oxidative stress	9	862	104	14785	0.17293	0.377146	1.4838	2.53174
GO:0006898	receptor-mediated endocytosis	5	862	49	14785	0.176602	0.377146	1.74961	2.50143
GO:0050885	neuromuscular process controlling balance	4	862	36	14785	0.177628	0.377146	1.90513	2.49307
GO:0045778	positive regulation of ossification	2	862	12	14785	0.17889	0.377146	2.8577	2.48285
GO:0021854	hypothalamus development	2	862	12	14785	0.17889	0.377146	2.8577	2.48285
GO:0048246	macrophage chemotaxis	2	862	12	14785	0.17889	0.377146	2.8577	2.48285
GO:0006809	nitric oxide biosynthetic process	2	862	12	14785	0.17889	0.377146	2.8577	2.48285
GO:0043616	keratinocyte proliferation	2	862	12	14785	0.17889	0.377146	2.8577	2.48285
GO:0048699	generation of neurons	2	862	12	14785	0.17889	0.377146	2.8577	2.48285
GO:0033198	response to ATP	2	862	12	14785	0.17889	0.377146	2.8577	2.48285
GO:0042573	retinoic acid metabolic process	2	862	12	14785	0.17889	0.377146	2.8577	2.48285
GO:0031954	positive regulation of protein autophosphorylation	2	862	12	14785	0.17889	0.377146	2.8577	2.48285
GO:0008589	regulation of smoothened signaling pathway	2	862	12	14785	0.17889	0.377146	2.8577	2.48285
GO:0006692	prostanoid metabolic process	2	862	12	14785	0.17889	0.377146	2.8577	2.48285
GO:0070542	response to fatty acid	2	862	12	14785	0.17889	0.377146	2.8577	2.48285
GO:0043408	regulation of MAPK cascade	2	862	12	14785	0.17889	0.377146	2.8577	2.48285
GO:0050710	negative regulation of cytokine secretion	2	862	12	14785	0.17889	0.377146	2.8577	2.48285
GO:0010634	positive regulation of epithelial cell migration	2	862	12	14785	0.17889	0.377146	2.8577	2.48285
GO:0010800	positive regulation of peptidyl-threonine phosphorylation	2	862	12	14785	0.17889	0.377146	2.8577	2.48285
GO:0006790	sulfur compound metabolic process	2	862	12	14785	0.17889	0.377146	2.8577	2.48285
GO:0051924	regulation of calcium ion transport	2	862	12	14785	0.17889	0.377146	2.8577	2.48285
GO:0040018	positive regulation of multicellular organism growth	3	862	24	14785	0.184895	0.377146	2.14327	2.43522
GO:0006206	pyrimidine base metabolic process	3	862	24	14785	0.184895	0.377146	2.14327	2.43522
GO:0001755	neural crest cell migration	4	862	37	14785	0.188834	0.377146	1.85364	2.40481
GO:0071377	cellular response to glucagon stimulus	4	862	37	14785	0.188834	0.377146	1.85364	2.40481
GO:0008624	induction of apoptosis by extracellular signals	9	862	107	14785	0.19199	0.377146	1.4422	2.3809
GO:0007186	G-protein coupled receptor signaling pathway	28	862	397	14785	0.195003	0.377146	1.2093	2.35843
GO:0018108	peptidyl-tyrosine phosphorylation	5	862	51	14785	0.195705	0.377146	1.681	2.35325
GO:0043085	positive regulation of catalytic activity	5	862	51	14785	0.195705	0.377146	1.681	2.35325
GO:0007254	JNK cascade	5	862	51	14785	0.195705	0.377146	1.681	2.35325
GO:0008544	epidermis development	7	862	79	14785	0.19698	0.377146	1.51928	2.34388
GO:0060070	canonical Wnt receptor signaling pathway	6	862	65	14785	0.197623	0.377146	1.58272	2.33918
GO:0002062	chondrocyte differentiation	3	862	25	14785	0.199154	0.377146	2.05754	2.32805
GO:0030282	bone mineralization	3	862	25	14785	0.199154	0.377146	2.05754	2.32805
GO:0042326	negative regulation of phosphorylation	3	862	25	14785	0.199154	0.377146	2.05754	2.32805
GO:0060548	negative regulation of cell death	3	862	25	14785	0.199154	0.377146	2.05754	2.32805
GO:0043491	protein kinase B signaling cascade	3	862	25	14785	0.199154	0.377146	2.05754	2.32805
GO:0051925	regulation of calcium ion transport via voltage-gated calcium channel activity	3	862	25	14785	0.199154	0.377146	2.05754	2.32805
GO:0045725	positive regulation of glycogen biosynthetic process	2	862	13	14785	0.199261	0.377146	2.63787	2.32727
GO:0050995	negative regulation of lipid catabolic process	2	862	13	14785	0.199261	0.377146	2.63787	2.32727
GO:0006826	iron ion transport	2	862	13	14785	0.199261	0.377146	2.63787	2.32727
GO:0035924	cellular response to vascular endothelial growth factor stimulus	2	862	13	14785	0.199261	0.377146	2.63787	2.32727
GO:0007625	grooming behavior	2	862	13	14785	0.199261	0.377146	2.63787	2.32727
GO:0048745	smooth muscle tissue development	2	862	13	14785	0.199261	0.377146	2.63787	2.32727
GO:0050482	arachidonic acid secretion	2	862	13	14785	0.199261	0.377146	2.63787	2.32727
GO:0051491	positive regulation of filopodium assembly	2	862	13	14785	0.199261	0.377146	2.63787	2.32727
GO:0002009	morphogenesis of an epithelium	2	862	13	14785	0.199261	0.377146	2.63787	2.32727
GO:0014032	neural crest cell development	2	862	13	14785	0.199261	0.377146	2.63787	2.32727
GO:0032314	regulation of Rac GTPase activity	2	862	13	14785	0.199261	0.377146	2.63787	2.32727
GO:0001708	cell fate specification	2	862	13	14785	0.199261	0.377146	2.63787	2.32727
GO:0030500	regulation of bone mineralization	2	862	13	14785	0.199261	0.377146	2.63787	2.32727
GO:0007274	neuromuscular synaptic transmission	2	862	13	14785	0.199261	0.377146	2.63787	2.32727
GO:0006241	CTP biosynthetic process	2	862	13	14785	0.199261	0.377146	2.63787	2.32727
GO:0030162	regulation of proteolysis	4	862	38	14785	0.200256	0.377146	1.80486	2.32008
GO:0030512	negative regulation of transforming growth factor beta receptor signaling pathway	4	862	38	14785	0.200256	0.377146	1.80486	2.32008
GO:0000087	M phase of mitotic cell cycle	8	862	94	14785	0.202014	0.377146	1.45925	2.30747
GO:0007154	cell communication	8	862	94	14785	0.202014	0.377146	1.45925	2.30747
GO:0042506	tyrosine phosphorylation of Stat5 protein	1	862	3	14785	0.203057	0.377146	5.71539	2.30004
GO:0002523	leukocyte migration involved in inflammatory response	1	862	3	14785	0.203057	0.377146	5.71539	2.30004
GO:0045726	positive regulation of integrin biosynthetic process	1	862	3	14785	0.203057	0.377146	5.71539	2.30004
GO:0048660	regulation of smooth muscle cell proliferation	1	862	3	14785	0.203057	0.377146	5.71539	2.30004
GO:0048149	behavioral response to ethanol	1	862	3	14785	0.203057	0.377146	5.71539	2.30004
GO:0002573	myeloid leukocyte differentiation	1	862	3	14785	0.203057	0.377146	5.71539	2.30004
GO:0097116	gephyrin clustering	1	862	3	14785	0.203057	0.377146	5.71539	2.30004
GO:0072177	mesonephric duct development	1	862	3	14785	0.203057	0.377146	5.71539	2.30004
GO:0071474	cellular hyperosmotic response	1	862	3	14785	0.203057	0.377146	5.71539	2.30004
GO:0071476	cellular hypotonic response	1	862	3	14785	0.203057	0.377146	5.71539	2.30004
GO:0046878	positive regulation of saliva secretion	1	862	3	14785	0.203057	0.377146	5.71539	2.30004
GO:0007144	female meiosis I	1	862	3	14785	0.203057	0.377146	5.71539	2.30004
GO:0010002	cardioblast differentiation	1	862	3	14785	0.203057	0.377146	5.71539	2.30004
GO:0034776	response to histamine	1	862	3	14785	0.203057	0.377146	5.71539	2.30004
GO:0043585	nose morphogenesis	1	862	3	14785	0.203057	0.377146	5.71539	2.30004
GO:0006883	cellular sodium ion homeostasis	1	862	3	14785	0.203057	0.377146	5.71539	2.30004
GO:0021834	chemorepulsion involved in embryonic olfactory bulb interneuron migration	1	862	3	14785	0.203057	0.377146	5.71539	2.30004
GO:0007182	common-partner SMAD protein phosphorylation	1	862	3	14785	0.203057	0.377146	5.71539	2.30004
GO:0021800	cerebral cortex tangential migration	1	862	3	14785	0.203057	0.377146	5.71539	2.30004
GO:0014910	regulation of smooth muscle cell migration	1	862	3	14785	0.203057	0.377146	5.71539	2.30004
GO:0071481	cellular response to X-ray	1	862	3	14785	0.203057	0.377146	5.71539	2.30004
GO:0046813	virion attachment, binding of host cell surface receptor	1	862	3	14785	0.203057	0.377146	5.71539	2.30004
GO:0035986	senescence-associated heterochromatin focus assembly	1	862	3	14785	0.203057	0.377146	5.71539	2.30004
GO:0060033	anatomical structure regression	1	862	3	14785	0.203057	0.377146	5.71539	2.30004
GO:0002125	maternal aggressive behavior	1	862	3	14785	0.203057	0.377146	5.71539	2.30004
GO:0046005	positive regulation of circadian sleep/wake cycle, REM sleep	1	862	3	14785	0.203057	0.377146	5.71539	2.30004
GO:0060066	oviduct development	1	862	3	14785	0.203057	0.377146	5.71539	2.30004
GO:0043654	recognition of apoptotic cell	1	862	3	14785	0.203057	0.377146	5.71539	2.30004
GO:0010883	regulation of lipid storage	1	862	3	14785	0.203057	0.377146	5.71539	2.30004
GO:0035195	gene silencing by miRNA	1	862	3	14785	0.203057	0.377146	5.71539	2.30004
GO:0000819	sister chromatid segregation	1	862	3	14785	0.203057	0.377146	5.71539	2.30004
GO:2001022	positive regulation of response to DNA damage stimulus	1	862	3	14785	0.203057	0.377146	5.71539	2.30004
GO:0070779	D-aspartate import	1	862	3	14785	0.203057	0.377146	5.71539	2.30004
GO:0007221	positive regulation of transcription of Notch receptor target	1	862	3	14785	0.203057	0.377146	5.71539	2.30004
GO:0060087	relaxation of vascular smooth muscle	1	862	3	14785	0.203057	0.377146	5.71539	2.30004
GO:0007621	negative regulation of female receptivity	1	862	3	14785	0.203057	0.377146	5.71539	2.30004
GO:0071421	manganese ion transmembrane transport	1	862	3	14785	0.203057	0.377146	5.71539	2.30004
GO:0060492	lung induction	1	862	3	14785	0.203057	0.377146	5.71539	2.30004
GO:0071400	cellular response to oleic acid	1	862	3	14785	0.203057	0.377146	5.71539	2.30004
GO:0046499	S-adenosylmethioninamine metabolic process	1	862	3	14785	0.203057	0.377146	5.71539	2.30004
GO:0043266	regulation of potassium ion transport	1	862	3	14785	0.203057	0.377146	5.71539	2.30004
GO:0001992	regulation of systemic arterial blood pressure by vasopressin	1	862	3	14785	0.203057	0.377146	5.71539	2.30004
GO:0044320	cellular response to leptin stimulus	1	862	3	14785	0.203057	0.377146	5.71539	2.30004
GO:0034370	triglyceride-rich lipoprotein particle remodeling	1	862	3	14785	0.203057	0.377146	5.71539	2.30004
GO:0042063	gliogenesis	1	862	3	14785	0.203057	0.377146	5.71539	2.30004
GO:0034371	chylomicron remodeling	1	862	3	14785	0.203057	0.377146	5.71539	2.30004
GO:0044342	type B pancreatic cell proliferation	1	862	3	14785	0.203057	0.377146	5.71539	2.30004
GO:0042982	amyloid precursor protein metabolic process	1	862	3	14785	0.203057	0.377146	5.71539	2.30004
GO:2000974	negative regulation of pro-B cell differentiation	1	862	3	14785	0.203057	0.377146	5.71539	2.30004
GO:0051128	regulation of cellular component organization	1	862	3	14785	0.203057	0.377146	5.71539	2.30004
GO:0048295	positive regulation of isotype switching to IgE isotypes	1	862	3	14785	0.203057	0.377146	5.71539	2.30004
GO:0048294	negative regulation of isotype switching to IgE isotypes	1	862	3	14785	0.203057	0.377146	5.71539	2.30004
GO:0048681	negative regulation of axon regeneration	1	862	3	14785	0.203057	0.377146	5.71539	2.30004
GO:0097091	synaptic vesicle clustering	1	862	3	14785	0.203057	0.377146	5.71539	2.30004
GO:0001543	ovarian follicle rupture	1	862	3	14785	0.203057	0.377146	5.71539	2.30004
GO:0001959	regulation of cytokine-mediated signaling pathway	1	862	3	14785	0.203057	0.377146	5.71539	2.30004
GO:0045836	positive regulation of meiosis	1	862	3	14785	0.203057	0.377146	5.71539	2.30004
GO:0060028	convergent extension involved in axis elongation	1	862	3	14785	0.203057	0.377146	5.71539	2.30004
GO:0071883	activation of MAPK activity by adrenergic receptor signaling pathway	1	862	3	14785	0.203057	0.377146	5.71539	2.30004
GO:0008298	intracellular mRNA localization	1	862	3	14785	0.203057	0.377146	5.71539	2.30004
GO:0097084	vascular smooth muscle cell development	1	862	3	14785	0.203057	0.377146	5.71539	2.30004
GO:0045069	regulation of viral genome replication	1	862	3	14785	0.203057	0.377146	5.71539	2.30004
GO:0045079	negative regulation of chemokine biosynthetic process	1	862	3	14785	0.203057	0.377146	5.71539	2.30004
GO:0014834	satellite cell maintenance involved in skeletal muscle regeneration	1	862	3	14785	0.203057	0.377146	5.71539	2.30004
GO:0042637	catagen	1	862	3	14785	0.203057	0.377146	5.71539	2.30004
GO:0003136	negative regulation of heart induction by canonical Wnt receptor signaling pathway	1	862	3	14785	0.203057	0.377146	5.71539	2.30004
GO:0048014	Tie receptor signaling pathway	1	862	3	14785	0.203057	0.377146	5.71539	2.30004
GO:0021508	floor plate formation	1	862	3	14785	0.203057	0.377146	5.71539	2.30004
GO:2000111	positive regulation of macrophage apoptosis	1	862	3	14785	0.203057	0.377146	5.71539	2.30004
GO:0050687	negative regulation of defense response to virus	1	862	3	14785	0.203057	0.377146	5.71539	2.30004
GO:0048733	sebaceous gland development	1	862	3	14785	0.203057	0.377146	5.71539	2.30004
GO:0014889	muscle atrophy	1	862	3	14785	0.203057	0.377146	5.71539	2.30004
GO:0002430	complement receptor mediated signaling pathway	1	862	3	14785	0.203057	0.377146	5.71539	2.30004
GO:0030323	respiratory tube development	1	862	3	14785	0.203057	0.377146	5.71539	2.30004
GO:0006525	arginine metabolic process	1	862	3	14785	0.203057	0.377146	5.71539	2.30004
GO:0021960	anterior commissure morphogenesis	1	862	3	14785	0.203057	0.377146	5.71539	2.30004
GO:0033504	floor plate development	1	862	3	14785	0.203057	0.377146	5.71539	2.30004
GO:0006543	glutamine catabolic process	1	862	3	14785	0.203057	0.377146	5.71539	2.30004
GO:0035630	bone mineralization involved in bone maturation	1	862	3	14785	0.203057	0.377146	5.71539	2.30004
GO:0006565	L-serine catabolic process	1	862	3	14785	0.203057	0.377146	5.71539	2.30004
GO:0003183	mitral valve morphogenesis	1	862	3	14785	0.203057	0.377146	5.71539	2.30004
GO:0072277	metanephric glomerular capillary formation	1	862	3	14785	0.203057	0.377146	5.71539	2.30004
GO:0006591	ornithine metabolic process	1	862	3	14785	0.203057	0.377146	5.71539	2.30004
GO:0021938	smoothened signaling pathway involved in regulation of cerebellar granule cell precursor cell proliferation	1	862	3	14785	0.203057	0.377146	5.71539	2.30004
GO:0036016	cellular response to interleukin-3	1	862	3	14785	0.203057	0.377146	5.71539	2.30004
GO:0010159	specification of organ position	1	862	3	14785	0.203057	0.377146	5.71539	2.30004
GO:0003150	muscular septum morphogenesis	1	862	3	14785	0.203057	0.377146	5.71539	2.30004
GO:0072657	protein localization in membrane	1	862	3	14785	0.203057	0.377146	5.71539	2.30004
GO:0042129	regulation of T cell proliferation	1	862	3	14785	0.203057	0.377146	5.71539	2.30004
GO:0051495	positive regulation of cytoskeleton organization	1	862	3	14785	0.203057	0.377146	5.71539	2.30004
GO:0042118	endothelial cell activation	1	862	3	14785	0.203057	0.377146	5.71539	2.30004
GO:0035295	tube development	1	862	3	14785	0.203057	0.377146	5.71539	2.30004
GO:0002005	angiotensin catabolic process in blood	1	862	3	14785	0.203057	0.377146	5.71539	2.30004
GO:0002018	renin-angiotensin regulation of aldosterone production	1	862	3	14785	0.203057	0.377146	5.71539	2.30004
GO:0002016	regulation of blood volume by renin-angiotensin	1	862	3	14785	0.203057	0.377146	5.71539	2.30004
GO:0032429	regulation of phospholipase A2 activity	1	862	3	14785	0.203057	0.377146	5.71539	2.30004
GO:0002034	regulation of blood vessel size by renin-angiotensin	1	862	3	14785	0.203057	0.377146	5.71539	2.30004
GO:0021884	forebrain neuron development	1	862	3	14785	0.203057	0.377146	5.71539	2.30004
GO:0042159	lipoprotein catabolic process	1	862	3	14785	0.203057	0.377146	5.71539	2.30004
GO:0051451	myoblast migration	1	862	3	14785	0.203057	0.377146	5.71539	2.30004
GO:0007500	mesodermal cell fate determination	1	862	3	14785	0.203057	0.377146	5.71539	2.30004
GO:0034261	negative regulation of Ras GTPase activity	1	862	3	14785	0.203057	0.377146	5.71539	2.30004
GO:0030263	apoptotic chromosome condensation	1	862	3	14785	0.203057	0.377146	5.71539	2.30004
GO:0045919	positive regulation of cytolysis	1	862	3	14785	0.203057	0.377146	5.71539	2.30004
GO:0015867	ATP transport	1	862	3	14785	0.203057	0.377146	5.71539	2.30004
GO:0032497	detection of lipopolysaccharide	1	862	3	14785	0.203057	0.377146	5.71539	2.30004
GO:0045026	plasma membrane fusion	1	862	3	14785	0.203057	0.377146	5.71539	2.30004
GO:0014707	branchiomeric skeletal muscle development	1	862	3	14785	0.203057	0.377146	5.71539	2.30004
GO:0001667	ameboidal cell migration	1	862	3	14785	0.203057	0.377146	5.71539	2.30004
GO:0072385	minus-end-directed organelle transport along microtubule	1	862	3	14785	0.203057	0.377146	5.71539	2.30004
GO:0045162	clustering of voltage-gated sodium channels	1	862	3	14785	0.203057	0.377146	5.71539	2.30004
GO:0045541	negative regulation of cholesterol biosynthetic process	1	862	3	14785	0.203057	0.377146	5.71539	2.30004
GO:0010716	negative regulation of extracellular matrix disassembly	1	862	3	14785	0.203057	0.377146	5.71539	2.30004
GO:0010715	regulation of extracellular matrix disassembly	1	862	3	14785	0.203057	0.377146	5.71539	2.30004
GO:0030210	heparin biosynthetic process	1	862	3	14785	0.203057	0.377146	5.71539	2.30004
GO:0003014	renal system process	1	862	3	14785	0.203057	0.377146	5.71539	2.30004
GO:0072307	regulation of metanephric nephron tubule epithelial cell differentiation	1	862	3	14785	0.203057	0.377146	5.71539	2.30004
GO:0003032	detection of oxygen	1	862	3	14785	0.203057	0.377146	5.71539	2.30004
GO:0060638	mesenchymal-epithelial cell signaling	1	862	3	14785	0.203057	0.377146	5.71539	2.30004
GO:0051856	adhesion to symbiont	1	862	3	14785	0.203057	0.377146	5.71539	2.30004
GO:0060669	embryonic placenta morphogenesis	1	862	3	14785	0.203057	0.377146	5.71539	2.30004
GO:0019276	UDP-N-acetylgalactosamine metabolic process	1	862	3	14785	0.203057	0.377146	5.71539	2.30004
GO:0032696	negative regulation of interleukin-13 production	1	862	3	14785	0.203057	0.377146	5.71539	2.30004
GO:0061045	negative regulation of wound healing	1	862	3	14785	0.203057	0.377146	5.71539	2.30004
GO:0061056	sclerotome development	1	862	3	14785	0.203057	0.377146	5.71539	2.30004
GO:0019896	axon transport of mitochondrion	1	862	3	14785	0.203057	0.377146	5.71539	2.30004
GO:0032675	regulation of interleukin-6 production	1	862	3	14785	0.203057	0.377146	5.71539	2.30004
GO:0045577	regulation of B cell differentiation	1	862	3	14785	0.203057	0.377146	5.71539	2.30004
GO:0032330	regulation of chondrocyte differentiation	1	862	3	14785	0.203057	0.377146	5.71539	2.30004
GO:0071242	cellular response to ammonium ion	1	862	3	14785	0.203057	0.377146	5.71539	2.30004
GO:0071639	positive regulation of monocyte chemotactic protein-1 production	1	862	3	14785	0.203057	0.377146	5.71539	2.30004
GO:0002891	positive regulation of immunoglobulin mediated immune response	1	862	3	14785	0.203057	0.377146	5.71539	2.30004
GO:0021592	fourth ventricle development	1	862	3	14785	0.203057	0.377146	5.71539	2.30004
GO:0001738	morphogenesis of a polarized epithelium	1	862	3	14785	0.203057	0.377146	5.71539	2.30004
GO:0021575	hindbrain morphogenesis	1	862	3	14785	0.203057	0.377146	5.71539	2.30004
GO:0021570	rhombomere 4 development	1	862	3	14785	0.203057	0.377146	5.71539	2.30004
GO:0009595	detection of biotic stimulus	1	862	3	14785	0.203057	0.377146	5.71539	2.30004
GO:0061364	apoptotic process involved in luteolysis	1	862	3	14785	0.203057	0.377146	5.71539	2.30004
GO:0032376	positive regulation of cholesterol transport	1	862	3	14785	0.203057	0.377146	5.71539	2.30004
GO:0030185	nitric oxide transport	1	862	3	14785	0.203057	0.377146	5.71539	2.30004
GO:0051788	response to misfolded protein	1	862	3	14785	0.203057	0.377146	5.71539	2.30004
GO:0051782	negative regulation of cell division	1	862	3	14785	0.203057	0.377146	5.71539	2.30004
GO:0071288	cellular response to mercury ion	1	862	3	14785	0.203057	0.377146	5.71539	2.30004
GO:0042297	vocal learning	1	862	3	14785	0.203057	0.377146	5.71539	2.30004
GO:0010838	positive regulation of keratinocyte proliferation	1	862	3	14785	0.203057	0.377146	5.71539	2.30004
GO:0045656	negative regulation of monocyte differentiation	1	862	3	14785	0.203057	0.377146	5.71539	2.30004
GO:0006760	folic acid-containing compound metabolic process	1	862	3	14785	0.203057	0.377146	5.71539	2.30004
GO:0045619	regulation of lymphocyte differentiation	1	862	3	14785	0.203057	0.377146	5.71539	2.30004
GO:0070295	renal water absorption	1	862	3	14785	0.203057	0.377146	5.71539	2.30004
GO:0010818	T cell chemotaxis	1	862	3	14785	0.203057	0.377146	5.71539	2.30004
GO:0045637	regulation of myeloid cell differentiation	1	862	3	14785	0.203057	0.377146	5.71539	2.30004
GO:2000366	positive regulation of STAT protein import into nucleus	1	862	3	14785	0.203057	0.377146	5.71539	2.30004
GO:0050891	multicellular organismal water homeostasis	1	862	3	14785	0.203057	0.377146	5.71539	2.30004
GO:0030578	PML body organization	1	862	3	14785	0.203057	0.377146	5.71539	2.30004
GO:0060541	respiratory system development	1	862	3	14785	0.203057	0.377146	5.71539	2.30004
GO:0071312	cellular response to alkaloid	1	862	3	14785	0.203057	0.377146	5.71539	2.30004
GO:0061153	trachea gland development	1	862	3	14785	0.203057	0.377146	5.71539	2.30004
GO:0061154	endothelial tube morphogenesis	1	862	3	14785	0.203057	0.377146	5.71539	2.30004
GO:0060513	prostatic bud formation	1	862	3	14785	0.203057	0.377146	5.71539	2.30004
GO:0060509	Type I pneumocyte differentiation	1	862	3	14785	0.203057	0.377146	5.71539	2.30004
GO:0015697	quaternary ammonium group transport	1	862	3	14785	0.203057	0.377146	5.71539	2.30004
GO:0072089	stem cell proliferation	1	862	3	14785	0.203057	0.377146	5.71539	2.30004
GO:0043490	malate-aspartate shuttle	1	862	3	14785	0.203057	0.377146	5.71539	2.30004
GO:0061198	fungiform papilla formation	1	862	3	14785	0.203057	0.377146	5.71539	2.30004
GO:0034421	post-translational protein acetylation	1	862	3	14785	0.203057	0.377146	5.71539	2.30004
GO:0048515	spermatid differentiation	1	862	3	14785	0.203057	0.377146	5.71539	2.30004
GO:0071773	cellular response to BMP stimulus	1	862	3	14785	0.203057	0.377146	5.71539	2.30004
GO:0035813	regulation of renal sodium excretion	1	862	3	14785	0.203057	0.377146	5.71539	2.30004
GO:0035021	negative regulation of Rac protein signal transduction	1	862	3	14785	0.203057	0.377146	5.71539	2.30004
GO:0032878	regulation of establishment or maintenance of cell polarity	1	862	3	14785	0.203057	0.377146	5.71539	2.30004
GO:0060576	intestinal epithelial cell development	1	862	3	14785	0.203057	0.377146	5.71539	2.30004
GO:0021696	cerebellar cortex morphogenesis	1	862	3	14785	0.203057	0.377146	5.71539	2.30004
GO:0002227	innate immune response in mucosa	1	862	3	14785	0.203057	0.377146	5.71539	2.30004
GO:0060559	positive regulation of calcidiol 1-monooxygenase activity	1	862	3	14785	0.203057	0.377146	5.71539	2.30004
GO:0002238	response to molecule of fungal origin	1	862	3	14785	0.203057	0.377146	5.71539	2.30004
GO:0060161	positive regulation of dopamine receptor signaling pathway	1	862	3	14785	0.203057	0.377146	5.71539	2.30004
GO:0060160	negative regulation of dopamine receptor signaling pathway	1	862	3	14785	0.203057	0.377146	5.71539	2.30004
GO:0002248	connective tissue replacement involved in inflammatory response wound healing	1	862	3	14785	0.203057	0.377146	5.71539	2.30004
GO:0061205	paramesonephric duct development	1	862	3	14785	0.203057	0.377146	5.71539	2.30004
GO:0090002	establishment of protein localization in plasma membrane	1	862	3	14785	0.203057	0.377146	5.71539	2.30004
GO:0071321	cellular response to cGMP	1	862	3	14785	0.203057	0.377146	5.71539	2.30004
GO:0060916	mesenchymal cell proliferation involved in lung development	1	862	3	14785	0.203057	0.377146	5.71539	2.30004
GO:2000467	positive regulation of glycogen (starch) synthase activity	1	862	3	14785	0.203057	0.377146	5.71539	2.30004
GO:0003323	type B pancreatic cell development	1	862	3	14785	0.203057	0.377146	5.71539	2.30004
GO:0003334	keratinocyte development	1	862	3	14785	0.203057	0.377146	5.71539	2.30004
GO:0050861	positive regulation of B cell receptor signaling pathway	1	862	3	14785	0.203057	0.377146	5.71539	2.30004
GO:0051223	regulation of protein transport	1	862	3	14785	0.203057	0.377146	5.71539	2.30004
GO:0032808	lacrimal gland development	1	862	3	14785	0.203057	0.377146	5.71539	2.30004
GO:0003338	metanephros morphogenesis	1	862	3	14785	0.203057	0.377146	5.71539	2.30004
GO:0070602	regulation of centromeric sister chromatid cohesion	1	862	3	14785	0.203057	0.377146	5.71539	2.30004
GO:0051668	localization within membrane	1	862	3	14785	0.203057	0.377146	5.71539	2.30004
GO:0031117	positive regulation of microtubule depolymerization	1	862	3	14785	0.203057	0.377146	5.71539	2.30004
GO:0042472	inner ear morphogenesis	5	862	52	14785	0.205513	0.381444	1.64867	2.2827
GO:0009749	response to glucose stimulus	6	862	66	14785	0.206288	0.382619	1.55874	2.27727
GO:0042102	positive regulation of T cell proliferation	4	862	39	14785	0.211877	0.392446	1.75858	2.2387
GO:0043525	positive regulation of neuron apoptosis	4	862	39	14785	0.211877	0.392446	1.75858	2.2387
GO:0030182	neuron differentiation	7	862	81	14785	0.21269	0.393682	1.48177	2.23317
GO:0007190	activation of adenylate cyclase activity	3	862	26	14785	0.21366	0.394124	1.9784	2.22661
GO:0043280	positive regulation of cysteine-type endopeptidase activity involved in apoptotic process	3	862	26	14785	0.21366	0.394124	1.9784	2.22661
GO:0071560	cellular response to transforming growth factor beta stimulus	3	862	26	14785	0.21366	0.394124	1.9784	2.22661
GO:0006641	triglyceride metabolic process	3	862	26	14785	0.21366	0.394124	1.9784	2.22661
GO:0008406	gonad development	3	862	26	14785	0.21366	0.394124	1.9784	2.22661
GO:0016266	O-glycan processing	5	862	53	14785	0.215478	0.397204	1.61756	2.21439
GO:0009306	protein secretion	2	862	14	14785	0.21988	0.400932	2.44945	2.18521
GO:0046928	regulation of neurotransmitter secretion	2	862	14	14785	0.21988	0.400932	2.44945	2.18521
GO:0001508	regulation of action potential	2	862	14	14785	0.21988	0.400932	2.44945	2.18521
GO:0048260	positive regulation of receptor-mediated endocytosis	2	862	14	14785	0.21988	0.400932	2.44945	2.18521
GO:0051145	smooth muscle cell differentiation	2	862	14	14785	0.21988	0.400932	2.44945	2.18521
GO:0001556	oocyte maturation	2	862	14	14785	0.21988	0.400932	2.44945	2.18521
GO:0009268	response to pH	2	862	14	14785	0.21988	0.400932	2.44945	2.18521
GO:0021954	central nervous system neuron development	2	862	14	14785	0.21988	0.400932	2.44945	2.18521
GO:0035249	synaptic transmission, glutamatergic	2	862	14	14785	0.21988	0.400932	2.44945	2.18521
GO:0010744	positive regulation of macrophage derived foam cell differentiation	2	862	14	14785	0.21988	0.400932	2.44945	2.18521
GO:0042221	response to chemical stimulus	2	862	14	14785	0.21988	0.400932	2.44945	2.18521
GO:0006349	regulation of gene expression by genetic imprinting	2	862	14	14785	0.21988	0.400932	2.44945	2.18521
GO:0018208	peptidyl-proline modification	2	862	14	14785	0.21988	0.400932	2.44945	2.18521
GO:0050880	regulation of blood vessel size	2	862	14	14785	0.21988	0.400932	2.44945	2.18521
GO:0060135	maternal process involved in female pregnancy	2	862	14	14785	0.21988	0.400932	2.44945	2.18521
GO:0030041	actin filament polymerization	2	862	14	14785	0.21988	0.400932	2.44945	2.18521
GO:0007266	Rho protein signal transduction	4	862	40	14785	0.22368	0.404188	1.71462	2.16049
GO:0009636	response to toxin	6	862	68	14785	0.224005	0.404188	1.5129	2.1584
GO:0009725	response to hormone stimulus	5	862	54	14785	0.225589	0.404188	1.58761	2.14823
GO:0043433	negative regulation of sequence-specific DNA binding transcription factor activity	5	862	54	14785	0.225589	0.404188	1.58761	2.14823
GO:0009314	response to radiation	3	862	27	14785	0.22838	0.404188	1.90513	2.13049
GO:0032956	regulation of actin cytoskeleton organization	3	862	27	14785	0.22838	0.404188	1.90513	2.13049
GO:0043200	response to amino acid stimulus	3	862	27	14785	0.22838	0.404188	1.90513	2.13049
GO:0031623	receptor internalization	3	862	27	14785	0.22838	0.404188	1.90513	2.13049
GO:0007259	JAK-STAT cascade	3	862	27	14785	0.22838	0.404188	1.90513	2.13049
GO:0001934	positive regulation of protein phosphorylation	7	862	83	14785	0.228838	0.404188	1.44606	2.1276
GO:0060333	interferon-gamma-mediated signaling pathway	6	862	69	14785	0.233044	0.404188	1.49097	2.10133
GO:0042110	T cell activation	4	862	41	14785	0.235645	0.404188	1.6728	2.08531
GO:0051592	response to calcium ion	5	862	55	14785	0.235836	0.404188	1.55874	2.08414
GO:0032869	cellular response to insulin stimulus	5	862	55	14785	0.235836	0.404188	1.55874	2.08414
GO:0009395	phospholipid catabolic process	2	862	15	14785	0.24066	0.404188	2.28616	2.05493
GO:0001662	behavioral fear response	2	862	15	14785	0.24066	0.404188	2.28616	2.05493
GO:0032728	positive regulation of interferon-beta production	2	862	15	14785	0.24066	0.404188	2.28616	2.05493
GO:0044130	negative regulation of growth of symbiont in host	2	862	15	14785	0.24066	0.404188	2.28616	2.05493
GO:0030101	natural killer cell activation	2	862	15	14785	0.24066	0.404188	2.28616	2.05493
GO:0045648	positive regulation of erythrocyte differentiation	2	862	15	14785	0.24066	0.404188	2.28616	2.05493
GO:0023019	signal transduction involved in regulation of gene expression	2	862	15	14785	0.24066	0.404188	2.28616	2.05493
GO:0071333	cellular response to glucose stimulus	2	862	15	14785	0.24066	0.404188	2.28616	2.05493
GO:0002250	adaptive immune response	2	862	15	14785	0.24066	0.404188	2.28616	2.05493
GO:0030218	erythrocyte differentiation	3	862	28	14785	0.243281	0.404188	1.83709	2.03931
GO:0043407	negative regulation of MAP kinase activity	3	862	28	14785	0.243281	0.404188	1.83709	2.03931
GO:0045471	response to ethanol	7	862	85	14785	0.245382	0.404188	1.41204	2.0269
GO:0048643	positive regulation of skeletal muscle tissue development	1	862	4	14785	0.247012	0.404188	4.28654	2.01735
GO:0072108	positive regulation of mesenchymal to epithelial transition involved in metanephros morphogenesis	1	862	4	14785	0.247012	0.404188	4.28654	2.01735
GO:0072112	glomerular visceral epithelial cell differentiation	1	862	4	14785	0.247012	0.404188	4.28654	2.01735
GO:0007195	inhibition of adenylate cyclase activity by dopamine receptor signaling pathway	1	862	4	14785	0.247012	0.404188	4.28654	2.01735
GO:0003266	regulation of secondary heart field cardioblast proliferation	1	862	4	14785	0.247012	0.404188	4.28654	2.01735
GO:0022009	central nervous system vasculogenesis	1	862	4	14785	0.247012	0.404188	4.28654	2.01735
GO:0010906	regulation of glucose metabolic process	1	862	4	14785	0.247012	0.404188	4.28654	2.01735
GO:0030836	positive regulation of actin filament depolymerization	1	862	4	14785	0.247012	0.404188	4.28654	2.01735
GO:0051045	negative regulation of membrane protein ectodomain proteolysis	1	862	4	14785	0.247012	0.404188	4.28654	2.01735
GO:0031340	positive regulation of vesicle fusion	1	862	4	14785	0.247012	0.404188	4.28654	2.01735
GO:0003219	cardiac right ventricle formation	1	862	4	14785	0.247012	0.404188	4.28654	2.01735
GO:0097119	postsynaptic density protein 95 clustering	1	862	4	14785	0.247012	0.404188	4.28654	2.01735
GO:0097104	postsynaptic membrane assembly	1	862	4	14785	0.247012	0.404188	4.28654	2.01735
GO:0021861	forebrain radial glial cell differentiation	1	862	4	14785	0.247012	0.404188	4.28654	2.01735
GO:0010940	positive regulation of necrotic cell death	1	862	4	14785	0.247012	0.404188	4.28654	2.01735
GO:0000733	DNA strand renaturation	1	862	4	14785	0.247012	0.404188	4.28654	2.01735
GO:0007143	female meiosis	1	862	4	14785	0.247012	0.404188	4.28654	2.01735
GO:0033627	cell adhesion mediated by integrin	1	862	4	14785	0.247012	0.404188	4.28654	2.01735
GO:0033631	cell-cell adhesion mediated by integrin	1	862	4	14785	0.247012	0.404188	4.28654	2.01735
GO:0006893	Golgi to plasma membrane transport	1	862	4	14785	0.247012	0.404188	4.28654	2.01735
GO:0021819	layer formation in cerebral cortex	1	862	4	14785	0.247012	0.404188	4.28654	2.01735
GO:0010957	negative regulation of vitamin D biosynthetic process	1	862	4	14785	0.247012	0.404188	4.28654	2.01735
GO:2000505	regulation of energy homeostasis	1	862	4	14785	0.247012	0.404188	4.28654	2.01735
GO:0051584	regulation of dopamine uptake	1	862	4	14785	0.247012	0.404188	4.28654	2.01735
GO:0007216	G-protein coupled glutamate receptor signaling pathway	1	862	4	14785	0.247012	0.404188	4.28654	2.01735
GO:0051573	negative regulation of histone H3-K9 methylation	1	862	4	14785	0.247012	0.404188	4.28654	2.01735
GO:0008211	glucocorticoid metabolic process	1	862	4	14785	0.247012	0.404188	4.28654	2.01735
GO:0090116	C-5 methylation of cytosine	1	862	4	14785	0.247012	0.404188	4.28654	2.01735
GO:0042482	positive regulation of odontogenesis	1	862	4	14785	0.247012	0.404188	4.28654	2.01735
GO:0042089	cytokine biosynthetic process	1	862	4	14785	0.247012	0.404188	4.28654	2.01735
GO:0034392	negative regulation of smooth muscle cell apoptosis	1	862	4	14785	0.247012	0.404188	4.28654	2.01735
GO:0010463	mesenchymal cell proliferation	1	862	4	14785	0.247012	0.404188	4.28654	2.01735
GO:0032914	positive regulation of transforming growth factor beta1 production	1	862	4	14785	0.247012	0.404188	4.28654	2.01735
GO:0032909	regulation of transforming growth factor beta2 production	1	862	4	14785	0.247012	0.404188	4.28654	2.01735
GO:2000107	negative regulation of leukocyte apoptosis	1	862	4	14785	0.247012	0.404188	4.28654	2.01735
GO:0003143	embryonic heart tube morphogenesis	1	862	4	14785	0.247012	0.404188	4.28654	2.01735
GO:0045085	negative regulation of interleukin-2 biosynthetic process	1	862	4	14785	0.247012	0.404188	4.28654	2.01735
GO:0055123	digestive system development	1	862	4	14785	0.247012	0.404188	4.28654	2.01735
GO:0048755	branching morphogenesis of a nerve	1	862	4	14785	0.247012	0.404188	4.28654	2.01735
GO:0050689	negative regulation of defense response to virus by host	1	862	4	14785	0.247012	0.404188	4.28654	2.01735
GO:0030718	germ-line stem cell maintenance	1	862	4	14785	0.247012	0.404188	4.28654	2.01735
GO:0006518	peptide metabolic process	1	862	4	14785	0.247012	0.404188	4.28654	2.01735
GO:0048702	embryonic neurocranium morphogenesis	1	862	4	14785	0.247012	0.404188	4.28654	2.01735
GO:0035625	epidermal growth factor-activated receptor transactivation by G-protein coupled receptor signaling pathway	1	862	4	14785	0.247012	0.404188	4.28654	2.01735
GO:0007019	microtubule depolymerization	1	862	4	14785	0.247012	0.404188	4.28654	2.01735
GO:0006562	proline catabolic process	1	862	4	14785	0.247012	0.404188	4.28654	2.01735
GO:0046533	negative regulation of photoreceptor cell differentiation	1	862	4	14785	0.247012	0.404188	4.28654	2.01735
GO:0007035	vacuolar acidification	1	862	4	14785	0.247012	0.404188	4.28654	2.01735
GO:0033153	T cell receptor V(D)J recombination	1	862	4	14785	0.247012	0.404188	4.28654	2.01735
GO:0021940	positive regulation of cerebellar granule cell precursor proliferation	1	862	4	14785	0.247012	0.404188	4.28654	2.01735
GO:0034625	fatty acid elongation, monounsaturated fatty acid	1	862	4	14785	0.247012	0.404188	4.28654	2.01735
GO:0014826	vein smooth muscle contraction	1	862	4	14785	0.247012	0.404188	4.28654	2.01735
GO:0003149	membranous septum morphogenesis	1	862	4	14785	0.247012	0.404188	4.28654	2.01735
GO:0032455	nerve growth factor processing	1	862	4	14785	0.247012	0.404188	4.28654	2.01735
GO:0000281	cytokinesis after mitosis	1	862	4	14785	0.247012	0.404188	4.28654	2.01735
GO:0052033	pathogen-associated molecular pattern dependent induction by symbiont of host innate immune response	1	862	4	14785	0.247012	0.404188	4.28654	2.01735
GO:0060340	positive regulation of type I interferon-mediated signaling pathway	1	862	4	14785	0.247012	0.404188	4.28654	2.01735
GO:0006003	fructose 2,6-bisphosphate metabolic process	1	862	4	14785	0.247012	0.404188	4.28654	2.01735
GO:0060744	mammary gland branching involved in thelarche	1	862	4	14785	0.247012	0.404188	4.28654	2.01735
GO:0032488	Cdc42 protein signal transduction	1	862	4	14785	0.247012	0.404188	4.28654	2.01735
GO:0060742	epithelial cell differentiation involved in prostate gland development	1	862	4	14785	0.247012	0.404188	4.28654	2.01735
GO:0060763	mammary duct terminal end bud growth	1	862	4	14785	0.247012	0.404188	4.28654	2.01735
GO:0070887	cellular response to chemical stimulus	1	862	4	14785	0.247012	0.404188	4.28654	2.01735
GO:0006929	substrate-dependent cell migration	1	862	4	14785	0.247012	0.404188	4.28654	2.01735
GO:0006930	substrate-dependent cell migration, cell extension	1	862	4	14785	0.247012	0.404188	4.28654	2.01735
GO:0060364	frontal suture morphogenesis	1	862	4	14785	0.247012	0.404188	4.28654	2.01735
GO:0033601	positive regulation of mammary gland epithelial cell proliferation	1	862	4	14785	0.247012	0.404188	4.28654	2.01735
GO:0031503	protein complex localization	1	862	4	14785	0.247012	0.404188	4.28654	2.01735
GO:0015014	heparan sulfate proteoglycan biosynthetic process, polysaccharide chain biosynthetic process	1	862	4	14785	0.247012	0.404188	4.28654	2.01735
GO:0045943	positive regulation of transcription from RNA polymerase I promoter	1	862	4	14785	0.247012	0.404188	4.28654	2.01735
GO:0008588	release of cytoplasmic sequestered NF-kappaB	1	862	4	14785	0.247012	0.404188	4.28654	2.01735
GO:0045955	negative regulation of calcium ion-dependent exocytosis	1	862	4	14785	0.247012	0.404188	4.28654	2.01735
GO:0048845	venous blood vessel morphogenesis	1	862	4	14785	0.247012	0.404188	4.28654	2.01735
GO:0006636	unsaturated fatty acid biosynthetic process	1	862	4	14785	0.247012	0.404188	4.28654	2.01735
GO:0010748	negative regulation of plasma membrane long-chain fatty acid transport	1	862	4	14785	0.247012	0.404188	4.28654	2.01735
GO:0045542	positive regulation of cholesterol biosynthetic process	1	862	4	14785	0.247012	0.404188	4.28654	2.01735
GO:0048861	leukemia inhibitory factor signaling pathway	1	862	4	14785	0.247012	0.404188	4.28654	2.01735
GO:0050795	regulation of behavior	1	862	4	14785	0.247012	0.404188	4.28654	2.01735
GO:0007386	compartment pattern specification	1	862	4	14785	0.247012	0.404188	4.28654	2.01735
GO:2000273	positive regulation of receptor activity	1	862	4	14785	0.247012	0.404188	4.28654	2.01735
GO:0046683	response to organophosphorus	1	862	4	14785	0.247012	0.404188	4.28654	2.01735
GO:0043304	regulation of mast cell degranulation	1	862	4	14785	0.247012	0.404188	4.28654	2.01735
GO:0042723	thiamine-containing compound metabolic process	1	862	4	14785	0.247012	0.404188	4.28654	2.01735
GO:0060662	salivary gland cavitation	1	862	4	14785	0.247012	0.404188	4.28654	2.01735
GO:0061038	uterus morphogenesis	1	862	4	14785	0.247012	0.404188	4.28654	2.01735
GO:0033088	negative regulation of immature T cell proliferation in thymus	1	862	4	14785	0.247012	0.404188	4.28654	2.01735
GO:0003081	regulation of systemic arterial blood pressure by renin-angiotensin	1	862	4	14785	0.247012	0.404188	4.28654	2.01735
GO:0061054	dermatome development	1	862	4	14785	0.247012	0.404188	4.28654	2.01735
GO:0043372	positive regulation of CD4-positive, alpha-beta T cell differentiation	1	862	4	14785	0.247012	0.404188	4.28654	2.01735
GO:0071679	commissural neuron axon guidance	1	862	4	14785	0.247012	0.404188	4.28654	2.01735
GO:0021545	cranial nerve development	1	862	4	14785	0.247012	0.404188	4.28654	2.01735
GO:0071280	cellular response to copper ion	1	862	4	14785	0.247012	0.404188	4.28654	2.01735
GO:0032736	positive regulation of interleukin-13 production	1	862	4	14785	0.247012	0.404188	4.28654	2.01735
GO:0032714	negative regulation of interleukin-5 production	1	862	4	14785	0.247012	0.404188	4.28654	2.01735
GO:0060676	ureteric bud formation	1	862	4	14785	0.247012	0.404188	4.28654	2.01735
GO:0070574	cadmium ion transmembrane transport	1	862	4	14785	0.247012	0.404188	4.28654	2.01735
GO:2000737	negative regulation of stem cell differentiation	1	862	4	14785	0.247012	0.404188	4.28654	2.01735
GO:0002830	positive regulation of type 2 immune response	1	862	4	14785	0.247012	0.404188	4.28654	2.01735
GO:2000774	positive regulation of cellular senescence	1	862	4	14785	0.247012	0.404188	4.28654	2.01735
GO:2000772	regulation of cellular senescence	1	862	4	14785	0.247012	0.404188	4.28654	2.01735
GO:0060253	negative regulation of glial cell proliferation	1	862	4	14785	0.247012	0.404188	4.28654	2.01735
GO:0031670	cellular response to nutrient	1	862	4	14785	0.247012	0.404188	4.28654	2.01735
GO:0007412	axon target recognition	1	862	4	14785	0.247012	0.404188	4.28654	2.01735
GO:0031641	regulation of myelination	1	862	4	14785	0.247012	0.404188	4.28654	2.01735
GO:0043045	DNA methylation involved in embryo development	1	862	4	14785	0.247012	0.404188	4.28654	2.01735
GO:0060214	endocardium formation	1	862	4	14785	0.247012	0.404188	4.28654	2.01735
GO:0030104	water homeostasis	1	862	4	14785	0.247012	0.404188	4.28654	2.01735
GO:0045682	regulation of epidermis development	1	862	4	14785	0.247012	0.404188	4.28654	2.01735
GO:0072498	embryonic skeletal joint development	1	862	4	14785	0.247012	0.404188	4.28654	2.01735
GO:0019724	B cell mediated immunity	1	862	4	14785	0.247012	0.404188	4.28654	2.01735
GO:0035457	cellular response to interferon-alpha	1	862	4	14785	0.247012	0.404188	4.28654	2.01735
GO:0042866	pyruvate biosynthetic process	1	862	4	14785	0.247012	0.404188	4.28654	2.01735
GO:0045636	positive regulation of melanocyte differentiation	1	862	4	14785	0.247012	0.404188	4.28654	2.01735
GO:0002634	regulation of germinal center formation	1	862	4	14785	0.247012	0.404188	4.28654	2.01735
GO:0034088	maintenance of mitotic sister chromatid cohesion	1	862	4	14785	0.247012	0.404188	4.28654	2.01735
GO:0051970	negative regulation of transmission of nerve impulse	1	862	4	14785	0.247012	0.404188	4.28654	2.01735
GO:0051971	positive regulation of transmission of nerve impulse	1	862	4	14785	0.247012	0.404188	4.28654	2.01735
GO:0051964	negative regulation of synapse assembly	1	862	4	14785	0.247012	0.404188	4.28654	2.01735
GO:0072015	glomerular visceral epithelial cell development	1	862	4	14785	0.247012	0.404188	4.28654	2.01735
GO:0060528	secretory columnal luminar epithelial cell differentiation involved in prostate glandular acinus development	1	862	4	14785	0.247012	0.404188	4.28654	2.01735
GO:0015670	carbon dioxide transport	1	862	4	14785	0.247012	0.404188	4.28654	2.01735
GO:0048539	bone marrow development	1	862	4	14785	0.247012	0.404188	4.28654	2.01735
GO:0070995	NADPH oxidation	1	862	4	14785	0.247012	0.404188	4.28654	2.01735
GO:0000447	endonucleolytic cleavage in ITS1 to separate SSU-rRNA from 5.8S rRNA and LSU-rRNA from tricistronic rRNA transcript (SSU-rRNA, 5.8S rRNA, LSU-rRNA)	1	862	4	14785	0.247012	0.404188	4.28654	2.01735
GO:0030540	female genitalia development	1	862	4	14785	0.247012	0.404188	4.28654	2.01735
GO:0090084	negative regulation of inclusion body assembly	1	862	4	14785	0.247012	0.404188	4.28654	2.01735
GO:0060996	dendritic spine development	1	862	4	14785	0.247012	0.404188	4.28654	2.01735
GO:0001821	histamine secretion	1	862	4	14785	0.247012	0.404188	4.28654	2.01735
GO:0051919	positive regulation of fibrinolysis	1	862	4	14785	0.247012	0.404188	4.28654	2.01735
GO:0048563	post-embryonic organ morphogenesis	1	862	4	14785	0.247012	0.404188	4.28654	2.01735
GO:0071353	cellular response to interleukin-4	1	862	4	14785	0.247012	0.404188	4.28654	2.01735
GO:0051938	L-glutamate import	1	862	4	14785	0.247012	0.404188	4.28654	2.01735
GO:0060586	multicellular organismal iron ion homeostasis	1	862	4	14785	0.247012	0.404188	4.28654	2.01735
GO:0032224	positive regulation of synaptic transmission, cholinergic	1	862	4	14785	0.247012	0.404188	4.28654	2.01735
GO:0032227	negative regulation of synaptic transmission, dopaminergic	1	862	4	14785	0.247012	0.404188	4.28654	2.01735
GO:0032233	positive regulation of actin filament bundle assembly	1	862	4	14785	0.247012	0.404188	4.28654	2.01735
GO:0032849	positive regulation of cellular pH reduction	1	862	4	14785	0.247012	0.404188	4.28654	2.01735
GO:0060561	apoptosis involved in morphogenesis	1	862	4	14785	0.247012	0.404188	4.28654	2.01735
GO:0060913	cardiac cell fate determination	1	862	4	14785	0.247012	0.404188	4.28654	2.01735
GO:0030072	peptide hormone secretion	1	862	4	14785	0.247012	0.404188	4.28654	2.01735
GO:0009410	response to xenobiotic stimulus	1	862	4	14785	0.247012	0.404188	4.28654	2.01735
GO:0010756	positive regulation of plasminogen activation	1	862	4	14785	0.247012	0.404188	4.28654	2.01735
GO:0050819	negative regulation of coagulation	1	862	4	14785	0.247012	0.404188	4.28654	2.01735
GO:0006952	defense response	6	862	71	14785	0.251444	0.410941	1.44897	1.99169
GO:0007265	Ras protein signal transduction	6	862	71	14785	0.251444	0.410941	1.44897	1.99169
GO:0000236	mitotic prometaphase	7	862	86	14785	0.253789	0.414522	1.39562	1.9783
GO:0006887	exocytosis	5	862	57	14785	0.256695	0.418761	1.50405	1.96187
GO:0030307	positive regulation of cell growth	5	862	57	14785	0.256695	0.418761	1.50405	1.96187
GO:0009615	response to virus	11	862	147	14785	0.257518	0.419849	1.28305	1.95726
GO:0060271	cilium morphogenesis	3	862	29	14785	0.258328	0.420408	1.77374	1.95272
GO:0045668	negative regulation of osteoblast differentiation	3	862	29	14785	0.258328	0.420408	1.77374	1.95272
GO:0008344	adult locomotory behavior	3	862	29	14785	0.258328	0.420408	1.77374	1.95272
GO:0032526	response to retinoic acid	4	862	43	14785	0.259998	0.422615	1.59499	1.94343
GO:0090263	positive regulation of canonical Wnt receptor signaling pathway	4	862	43	14785	0.259998	0.422615	1.59499	1.94343
GO:0046034	ATP metabolic process	2	862	16	14785	0.261518	0.423044	2.14327	1.93502
GO:0032967	positive regulation of collagen biosynthetic process	2	862	16	14785	0.261518	0.423044	2.14327	1.93502
GO:0001578	microtubule bundle formation	2	862	16	14785	0.261518	0.423044	2.14327	1.93502
GO:0019915	lipid storage	2	862	16	14785	0.261518	0.423044	2.14327	1.93502
GO:0007052	mitotic spindle organization	2	862	16	14785	0.261518	0.423044	2.14327	1.93502
GO:0060334	regulation of interferon-gamma-mediated signaling pathway	2	862	16	14785	0.261518	0.423044	2.14327	1.93502
GO:0034199	activation of protein kinase A activity	2	862	16	14785	0.261518	0.423044	2.14327	1.93502
GO:0007398	ectoderm development	2	862	16	14785	0.261518	0.423044	2.14327	1.93502
GO:0035335	peptidyl-tyrosine dephosphorylation	5	862	58	14785	0.267285	0.432114	1.47812	1.90355
GO:0006468	protein phosphorylation	26	862	386	14785	0.270326	0.433035	1.15492	1.88723
GO:0006909	phagocytosis	3	862	30	14785	0.273493	0.433035	1.71462	1.87043
GO:0031532	actin cytoskeleton reorganization	3	862	30	14785	0.273493	0.433035	1.71462	1.87043
GO:0006605	protein targeting	3	862	30	14785	0.273493	0.433035	1.71462	1.87043
GO:0030866	cortical actin cytoskeleton organization	2	862	17	14785	0.282384	0.433035	2.0172	1.82427
GO:0006829	zinc ion transport	2	862	17	14785	0.282384	0.433035	2.0172	1.82427
GO:0034394	protein localization at cell surface	2	862	17	14785	0.282384	0.433035	2.0172	1.82427
GO:0007088	regulation of mitosis	2	862	17	14785	0.282384	0.433035	2.0172	1.82427
GO:0006970	response to osmotic stress	2	862	17	14785	0.282384	0.433035	2.0172	1.82427
GO:0045909	positive regulation of vasodilation	2	862	17	14785	0.282384	0.433035	2.0172	1.82427
GO:0048873	homeostasis of number of cells within a tissue	2	862	17	14785	0.282384	0.433035	2.0172	1.82427
GO:0050769	positive regulation of neurogenesis	2	862	17	14785	0.282384	0.433035	2.0172	1.82427
GO:0014047	glutamate secretion	2	862	17	14785	0.282384	0.433035	2.0172	1.82427
GO:0051693	actin filament capping	2	862	17	14785	0.282384	0.433035	2.0172	1.82427
GO:0042346	positive regulation of NF-kappaB import into nucleus	2	862	17	14785	0.282384	0.433035	2.0172	1.82427
GO:0030048	actin filament-based movement	2	862	17	14785	0.282384	0.433035	2.0172	1.82427
GO:0048642	negative regulation of skeletal muscle tissue development	1	862	5	14785	0.28854	0.433035	3.42923	1.79316
GO:0007598	blood coagulation, extrinsic pathway	1	862	5	14785	0.28854	0.433035	3.42923	1.79316
GO:0042541	hemoglobin biosynthetic process	1	862	5	14785	0.28854	0.433035	3.42923	1.79316
GO:2000049	positive regulation of cell-cell adhesion mediated by cadherin	1	862	5	14785	0.28854	0.433035	3.42923	1.79316
GO:0000303	response to superoxide	1	862	5	14785	0.28854	0.433035	3.42923	1.79316
GO:0030853	negative regulation of granulocyte differentiation	1	862	5	14785	0.28854	0.433035	3.42923	1.79316
GO:0097150	neuronal stem cell maintenance	1	862	5	14785	0.28854	0.433035	3.42923	1.79316
GO:0035117	embryonic arm morphogenesis	1	862	5	14785	0.28854	0.433035	3.42923	1.79316
GO:0060406	positive regulation of penile erection	1	862	5	14785	0.28854	0.433035	3.42923	1.79316
GO:0006048	UDP-N-acetylglucosamine biosynthetic process	1	862	5	14785	0.28854	0.433035	3.42923	1.79316
GO:0060429	epithelium development	1	862	5	14785	0.28854	0.433035	3.42923	1.79316
GO:0010952	positive regulation of peptidase activity	1	862	5	14785	0.28854	0.433035	3.42923	1.79316
GO:0001504	neurotransmitter uptake	1	862	5	14785	0.28854	0.433035	3.42923	1.79316
GO:0050920	regulation of chemotaxis	1	862	5	14785	0.28854	0.433035	3.42923	1.79316
GO:0032930	positive regulation of superoxide anion generation	1	862	5	14785	0.28854	0.433035	3.42923	1.79316
GO:0060052	neurofilament cytoskeleton organization	1	862	5	14785	0.28854	0.433035	3.42923	1.79316
GO:0060055	angiogenesis involved in wound healing	1	862	5	14785	0.28854	0.433035	3.42923	1.79316
GO:2000503	positive regulation of natural killer cell chemotaxis	1	862	5	14785	0.28854	0.433035	3.42923	1.79316
GO:0050965	detection of temperature stimulus involved in sensory perception of pain	1	862	5	14785	0.28854	0.433035	3.42923	1.79316
GO:0043619	regulation of transcription from RNA polymerase II promoter in response to oxidative stress	1	862	5	14785	0.28854	0.433035	3.42923	1.79316
GO:0070741	response to interleukin-6	1	862	5	14785	0.28854	0.433035	3.42923	1.79316
GO:0001964	startle response	1	862	5	14785	0.28854	0.433035	3.42923	1.79316
GO:0034380	high-density lipoprotein particle assembly	1	862	5	14785	0.28854	0.433035	3.42923	1.79316
GO:0032925	regulation of activin receptor signaling pathway	1	862	5	14785	0.28854	0.433035	3.42923	1.79316
GO:0060022	hard palate development	1	862	5	14785	0.28854	0.433035	3.42923	1.79316
GO:0045814	negative regulation of gene expression, epigenetic	1	862	5	14785	0.28854	0.433035	3.42923	1.79316
GO:0045843	negative regulation of striated muscle tissue development	1	862	5	14785	0.28854	0.433035	3.42923	1.79316
GO:0030705	cytoskeleton-dependent intracellular transport	1	862	5	14785	0.28854	0.433035	3.42923	1.79316
GO:0021513	spinal cord dorsal/ventral patterning	1	862	5	14785	0.28854	0.433035	3.42923	1.79316
GO:0021517	ventral spinal cord development	1	862	5	14785	0.28854	0.433035	3.42923	1.79316
GO:0045055	regulated secretory pathway	1	862	5	14785	0.28854	0.433035	3.42923	1.79316
GO:0016199	axon midline choice point recognition	1	862	5	14785	0.28854	0.433035	3.42923	1.79316
GO:0003100	regulation of systemic arterial blood pressure by endothelin	1	862	5	14785	0.28854	0.433035	3.42923	1.79316
GO:0050678	regulation of epithelial cell proliferation	1	862	5	14785	0.28854	0.433035	3.42923	1.79316
GO:0050435	beta-amyloid metabolic process	1	862	5	14785	0.28854	0.433035	3.42923	1.79316
GO:0035239	tube morphogenesis	1	862	5	14785	0.28854	0.433035	3.42923	1.79316
GO:0040036	regulation of fibroblast growth factor receptor signaling pathway	1	862	5	14785	0.28854	0.433035	3.42923	1.79316
GO:0032516	positive regulation of phosphoprotein phosphatase activity	1	862	5	14785	0.28854	0.433035	3.42923	1.79316
GO:0014808	release of sequestered calcium ion into cytosol by sarcoplasmic reticulum	1	862	5	14785	0.28854	0.433035	3.42923	1.79316
GO:0007044	cell-substrate junction assembly	1	862	5	14785	0.28854	0.433035	3.42923	1.79316
GO:0006998	nuclear envelope organization	1	862	5	14785	0.28854	0.433035	3.42923	1.79316
GO:0051489	regulation of filopodium assembly	1	862	5	14785	0.28854	0.433035	3.42923	1.79316
GO:0032060	bleb assembly	1	862	5	14785	0.28854	0.433035	3.42923	1.79316
GO:0051497	negative regulation of stress fiber assembly	1	862	5	14785	0.28854	0.433035	3.42923	1.79316
GO:0032486	Rap protein signal transduction	1	862	5	14785	0.28854	0.433035	3.42923	1.79316
GO:0060754	positive regulation of mast cell chemotaxis	1	862	5	14785	0.28854	0.433035	3.42923	1.79316
GO:0035284	brain segmentation	1	862	5	14785	0.28854	0.433035	3.42923	1.79316
GO:0048339	paraxial mesoderm development	1	862	5	14785	0.28854	0.433035	3.42923	1.79316
GO:0042158	lipoprotein biosynthetic process	1	862	5	14785	0.28854	0.433035	3.42923	1.79316
GO:0006927	transformed cell apoptosis	1	862	5	14785	0.28854	0.433035	3.42923	1.79316
GO:0051461	positive regulation of corticotropin secretion	1	862	5	14785	0.28854	0.433035	3.42923	1.79316
GO:0060789	hair follicle placode formation	1	862	5	14785	0.28854	0.433035	3.42923	1.79316
GO:0060363	cranial suture morphogenesis	1	862	5	14785	0.28854	0.433035	3.42923	1.79316
GO:0071542	dopaminergic neuron differentiation	1	862	5	14785	0.28854	0.433035	3.42923	1.79316
GO:0030262	apoptotic nuclear change	1	862	5	14785	0.28854	0.433035	3.42923	1.79316
GO:0030259	lipid glycosylation	1	862	5	14785	0.28854	0.433035	3.42923	1.79316
GO:0010739	positive regulation of protein kinase A signaling cascade	1	862	5	14785	0.28854	0.433035	3.42923	1.79316
GO:0014037	Schwann cell differentiation	1	862	5	14785	0.28854	0.433035	3.42923	1.79316
GO:0055062	phosphate ion homeostasis	1	862	5	14785	0.28854	0.433035	3.42923	1.79316
GO:0035315	hair cell differentiation	1	862	5	14785	0.28854	0.433035	3.42923	1.79316
GO:0014012	peripheral nervous system axon regeneration	1	862	5	14785	0.28854	0.433035	3.42923	1.79316
GO:0003417	growth plate cartilage development	1	862	5	14785	0.28854	0.433035	3.42923	1.79316
GO:2000251	positive regulation of actin cytoskeleton reorganization	1	862	5	14785	0.28854	0.433035	3.42923	1.79316
GO:0002309	T cell proliferation involved in immune response	1	862	5	14785	0.28854	0.433035	3.42923	1.79316
GO:0060665	regulation of branching involved in salivary gland morphogenesis by mesenchymal-epithelial signaling	1	862	5	14785	0.28854	0.433035	3.42923	1.79316
GO:0061037	negative regulation of cartilage development	1	862	5	14785	0.28854	0.433035	3.42923	1.79316
GO:0003084	positive regulation of systemic arterial blood pressure	1	862	5	14785	0.28854	0.433035	3.42923	1.79316
GO:0048806	genitalia development	1	862	5	14785	0.28854	0.433035	3.42923	1.79316
GO:0014067	negative regulation of phosphatidylinositol 3-kinase cascade	1	862	5	14785	0.28854	0.433035	3.42923	1.79316
GO:0045578	negative regulation of B cell differentiation	1	862	5	14785	0.28854	0.433035	3.42923	1.79316
GO:0051891	positive regulation of cardioblast differentiation	1	862	5	14785	0.28854	0.433035	3.42923	1.79316
GO:0071681	cellular response to indole-3-methanol	1	862	5	14785	0.28854	0.433035	3.42923	1.79316
GO:0043382	positive regulation of memory T cell differentiation	1	862	5	14785	0.28854	0.433035	3.42923	1.79316
GO:0045580	regulation of T cell differentiation	1	862	5	14785	0.28854	0.433035	3.42923	1.79316
GO:0016572	histone phosphorylation	1	862	5	14785	0.28854	0.433035	3.42923	1.79316
GO:0032747	positive regulation of interleukin-23 production	1	862	5	14785	0.28854	0.433035	3.42923	1.79316
GO:0040020	regulation of meiosis	1	862	5	14785	0.28854	0.433035	3.42923	1.79316
GO:0032713	negative regulation of interleukin-4 production	1	862	5	14785	0.28854	0.433035	3.42923	1.79316
GO:0015909	long-chain fatty acid transport	1	862	5	14785	0.28854	0.433035	3.42923	1.79316
GO:0006346	methylation-dependent chromatin silencing	1	862	5	14785	0.28854	0.433035	3.42923	1.79316
GO:0070102	interleukin-6-mediated signaling pathway	1	862	5	14785	0.28854	0.433035	3.42923	1.79316
GO:0070509	calcium ion import	1	862	5	14785	0.28854	0.433035	3.42923	1.79316
GO:0051382	kinetochore assembly	1	862	5	14785	0.28854	0.433035	3.42923	1.79316
GO:0034063	stress granule assembly	1	862	5	14785	0.28854	0.433035	3.42923	1.79316
GO:0002686	negative regulation of leukocyte migration	1	862	5	14785	0.28854	0.433035	3.42923	1.79316
GO:0006725	cellular aromatic compound metabolic process	1	862	5	14785	0.28854	0.433035	3.42923	1.79316
GO:0045639	positive regulation of myeloid cell differentiation	1	862	5	14785	0.28854	0.433035	3.42923	1.79316
GO:0045627	positive regulation of T-helper 1 cell differentiation	1	862	5	14785	0.28854	0.433035	3.42923	1.79316
GO:0005976	polysaccharide metabolic process	1	862	5	14785	0.28854	0.433035	3.42923	1.79316
GO:0051983	regulation of chromosome segregation	1	862	5	14785	0.28854	0.433035	3.42923	1.79316
GO:0060510	Type II pneumocyte differentiation	1	862	5	14785	0.28854	0.433035	3.42923	1.79316
GO:0001818	negative regulation of cytokine production	1	862	5	14785	0.28854	0.433035	3.42923	1.79316
GO:0019439	aromatic compound catabolic process	1	862	5	14785	0.28854	0.433035	3.42923	1.79316
GO:0071391	cellular response to estrogen stimulus	1	862	5	14785	0.28854	0.433035	3.42923	1.79316
GO:0002282	microglial cell activation involved in immune response	1	862	5	14785	0.28854	0.433035	3.42923	1.79316
GO:0071360	cellular response to exogenous dsRNA	1	862	5	14785	0.28854	0.433035	3.42923	1.79316
GO:0071361	cellular response to ethanol	1	862	5	14785	0.28854	0.433035	3.42923	1.79316
GO:0071732	cellular response to nitric oxide	1	862	5	14785	0.28854	0.433035	3.42923	1.79316
GO:0032811	negative regulation of epinephrine secretion	1	862	5	14785	0.28854	0.433035	3.42923	1.79316
GO:0006220	pyrimidine nucleotide metabolic process	1	862	5	14785	0.28854	0.433035	3.42923	1.79316
GO:0060157	urinary bladder development	1	862	5	14785	0.28854	0.433035	3.42923	1.79316
GO:0060122	inner ear receptor stereocilium organization	1	862	5	14785	0.28854	0.433035	3.42923	1.79316
GO:0043951	negative regulation of cAMP-mediated signaling	1	862	5	14785	0.28854	0.433035	3.42923	1.79316
GO:0060113	inner ear receptor cell differentiation	1	862	5	14785	0.28854	0.433035	3.42923	1.79316
GO:0050869	negative regulation of B cell activation	1	862	5	14785	0.28854	0.433035	3.42923	1.79316
GO:0060119	inner ear receptor cell development	1	862	5	14785	0.28854	0.433035	3.42923	1.79316
GO:0010763	positive regulation of fibroblast migration	1	862	5	14785	0.28854	0.433035	3.42923	1.79316
GO:0002903	negative regulation of B cell apoptosis	1	862	5	14785	0.28854	0.433035	3.42923	1.79316
GO:0031110	regulation of microtubule polymerization or depolymerization	1	862	5	14785	0.28854	0.433035	3.42923	1.79316
GO:0015758	glucose transport	5	862	60	14785	0.288734	0.433035	1.42885	1.79219
GO:0042552	myelination	3	862	31	14785	0.288743	0.433035	1.65931	1.79214
GO:0007631	feeding behavior	3	862	31	14785	0.288743	0.433035	1.65931	1.79214
GO:0001658	branching involved in ureteric bud morphogenesis	3	862	31	14785	0.288743	0.433035	1.65931	1.79214
GO:0016485	protein processing	3	862	31	14785	0.288743	0.433035	1.65931	1.79214
GO:0006919	activation of cysteine-type endopeptidase activity involved in apoptotic process	6	862	75	14785	0.289332	0.433677	1.37169	1.7892
GO:0044255	cellular lipid metabolic process	10	862	137	14785	0.294396	0.441021	1.25155	1.76417
GO:0006968	cellular defense response	5	862	61	14785	0.299572	0.448526	1.40542	1.73902
GO:0048663	neuron fate commitment	2	862	18	14785	0.303192	0.449451	1.90513	1.7217
GO:0006386	termination of RNA polymerase III transcription	2	862	18	14785	0.303192	0.449451	1.90513	1.7217
GO:0006385	transcription elongation from RNA polymerase III promoter	2	862	18	14785	0.303192	0.449451	1.90513	1.7217
GO:0090190	positive regulation of branching involved in ureteric bud morphogenesis	2	862	18	14785	0.303192	0.449451	1.90513	1.7217
GO:0019933	cAMP-mediated signaling	2	862	18	14785	0.303192	0.449451	1.90513	1.7217
GO:0046580	negative regulation of Ras protein signal transduction	2	862	18	14785	0.303192	0.449451	1.90513	1.7217
GO:0007051	spindle organization	2	862	18	14785	0.303192	0.449451	1.90513	1.7217
GO:0043388	positive regulation of DNA binding	2	862	18	14785	0.303192	0.449451	1.90513	1.7217
GO:0035338	long-chain fatty-acyl-CoA biosynthetic process	2	862	18	14785	0.303192	0.449451	1.90513	1.7217
GO:0032320	positive regulation of Ras GTPase activity	2	862	18	14785	0.303192	0.449451	1.90513	1.7217
GO:0021537	telencephalon development	2	862	18	14785	0.303192	0.449451	1.90513	1.7217
GO:0031648	protein destabilization	2	862	18	14785	0.303192	0.449451	1.90513	1.7217
GO:0030100	regulation of endocytosis	2	862	18	14785	0.303192	0.449451	1.90513	1.7217
GO:0000413	protein peptidyl-prolyl isomerization	2	862	18	14785	0.303192	0.449451	1.90513	1.7217
GO:0030539	male genitalia development	2	862	18	14785	0.303192	0.449451	1.90513	1.7217
GO:0046329	negative regulation of JNK cascade	2	862	18	14785	0.303192	0.449451	1.90513	1.7217
GO:0030099	myeloid cell differentiation	2	862	18	14785	0.303192	0.449451	1.90513	1.7217
GO:0009416	response to light stimulus	2	862	18	14785	0.303192	0.449451	1.90513	1.7217
GO:0007610	behavior	3	862	32	14785	0.304052	0.450479	1.60745	1.71761
GO:0009968	negative regulation of signal transduction	4	862	47	14785	0.309919	0.458918	1.45925	1.69004
GO:0007417	central nervous system development	8	862	109	14785	0.318635	0.461522	1.25843	1.65002
GO:0007200	activation of phospholipase C activity by G-protein coupled receptor protein signaling pathway coupled to IP3 second messenger	3	862	33	14785	0.319392	0.461522	1.55874	1.6466
GO:0043086	negative regulation of catalytic activity	3	862	33	14785	0.319392	0.461522	1.55874	1.6466
GO:0006259	DNA metabolic process	3	862	33	14785	0.319392	0.461522	1.55874	1.6466
GO:0006879	cellular iron ion homeostasis	5	862	63	14785	0.321423	0.461522	1.36081	1.63746
GO:0045773	positive regulation of axon extension	2	862	19	14785	0.323886	0.461522	1.80486	1.62644
GO:0048169	regulation of long-term neuronal synaptic plasticity	2	862	19	14785	0.323886	0.461522	1.80486	1.62644
GO:0015711	organic anion transport	2	862	19	14785	0.323886	0.461522	1.80486	1.62644
GO:0010165	response to X-ray	2	862	19	14785	0.323886	0.461522	1.80486	1.62644
GO:0071320	cellular response to cAMP	2	862	19	14785	0.323886	0.461522	1.80486	1.62644
GO:0051602	response to electrical stimulus	2	862	19	14785	0.323886	0.461522	1.80486	1.62644
GO:0090197	positive regulation of chemokine secretion	1	862	6	14785	0.327775	0.461522	2.8577	1.60922
GO:0045743	positive regulation of fibroblast growth factor receptor signaling pathway	1	862	6	14785	0.327775	0.461522	2.8577	1.60922
GO:0048667	cell morphogenesis involved in neuron differentiation	1	862	6	14785	0.327775	0.461522	2.8577	1.60922
GO:0045721	negative regulation of gluconeogenesis	1	862	6	14785	0.327775	0.461522	2.8577	1.60922
GO:0003214	cardiac left ventricle morphogenesis	1	862	6	14785	0.327775	0.461522	2.8577	1.60922
GO:0022038	corpus callosum development	1	862	6	14785	0.327775	0.461522	2.8577	1.60922
GO:0006082	organic acid metabolic process	1	862	6	14785	0.327775	0.461522	2.8577	1.60922
GO:0006828	manganese ion transport	1	862	6	14785	0.327775	0.461522	2.8577	1.60922
GO:0009396	folic acid-containing compound biosynthetic process	1	862	6	14785	0.327775	0.461522	2.8577	1.60922
GO:0033673	negative regulation of kinase activity	1	862	6	14785	0.327775	0.461522	2.8577	1.60922
GO:0043569	negative regulation of insulin-like growth factor receptor signaling pathway	1	862	6	14785	0.327775	0.461522	2.8577	1.60922
GO:0010898	positive regulation of triglyceride catabolic process	1	862	6	14785	0.327775	0.461522	2.8577	1.60922
GO:0001514	selenocysteine incorporation	1	862	6	14785	0.327775	0.461522	2.8577	1.60922
GO:0048251	elastic fiber assembly	1	862	6	14785	0.327775	0.461522	2.8577	1.60922
GO:0010888	negative regulation of lipid storage	1	862	6	14785	0.327775	0.461522	2.8577	1.60922
GO:0021799	cerebral cortex radially oriented cell migration	1	862	6	14785	0.327775	0.461522	2.8577	1.60922
GO:0051571	positive regulation of histone H3-K4 methylation	1	862	6	14785	0.327775	0.461522	2.8577	1.60922
GO:0050957	equilibrioception	1	862	6	14785	0.327775	0.461522	2.8577	1.60922
GO:0034379	very-low-density lipoprotein particle assembly	1	862	6	14785	0.327775	0.461522	2.8577	1.60922
GO:0042473	outer ear morphogenesis	1	862	6	14785	0.327775	0.461522	2.8577	1.60922
GO:0010466	negative regulation of peptidase activity	1	862	6	14785	0.327775	0.461522	2.8577	1.60922
GO:0032926	negative regulation of activin receptor signaling pathway	1	862	6	14785	0.327775	0.461522	2.8577	1.60922
GO:0000002	mitochondrial genome maintenance	1	862	6	14785	0.327775	0.461522	2.8577	1.60922
GO:0060017	parathyroid gland development	1	862	6	14785	0.327775	0.461522	2.8577	1.60922
GO:0060013	righting reflex	1	862	6	14785	0.327775	0.461522	2.8577	1.60922
GO:0048771	tissue remodeling	1	862	6	14785	0.327775	0.461522	2.8577	1.60922
GO:0007097	nuclear migration	1	862	6	14785	0.327775	0.461522	2.8577	1.60922
GO:0015886	heme transport	1	862	6	14785	0.327775	0.461522	2.8577	1.60922
GO:0048747	muscle fiber development	1	862	6	14785	0.327775	0.461522	2.8577	1.60922
GO:0070474	positive regulation of uterine smooth muscle contraction	1	862	6	14785	0.327775	0.461522	2.8577	1.60922
GO:0008608	attachment of spindle microtubules to kinetochore	1	862	6	14785	0.327775	0.461522	2.8577	1.60922
GO:0002446	neutrophil mediated immunity	1	862	6	14785	0.327775	0.461522	2.8577	1.60922
GO:0034698	response to gonadotropin stimulus	1	862	6	14785	0.327775	0.461522	2.8577	1.60922
GO:0006516	glycoprotein catabolic process	1	862	6	14785	0.327775	0.461522	2.8577	1.60922
GO:0048304	positive regulation of isotype switching to IgG isotypes	1	862	6	14785	0.327775	0.461522	2.8577	1.60922
GO:0006975	DNA damage induced protein phosphorylation	1	862	6	14785	0.327775	0.461522	2.8577	1.60922
GO:0045410	positive regulation of interleukin-6 biosynthetic process	1	862	6	14785	0.327775	0.461522	2.8577	1.60922
GO:0033555	multicellular organismal response to stress	1	862	6	14785	0.327775	0.461522	2.8577	1.60922
GO:0051444	negative regulation of ubiquitin-protein ligase activity	1	862	6	14785	0.327775	0.461522	2.8577	1.60922
GO:0051443	positive regulation of ubiquitin-protein ligase activity	1	862	6	14785	0.327775	0.461522	2.8577	1.60922
GO:0042167	heme catabolic process	1	862	6	14785	0.327775	0.461522	2.8577	1.60922
GO:0043117	positive regulation of vascular permeability	1	862	6	14785	0.327775	0.461522	2.8577	1.60922
GO:0002064	epithelial cell development	1	862	6	14785	0.327775	0.461522	2.8577	1.60922
GO:0010518	positive regulation of phospholipase activity	1	862	6	14785	0.327775	0.461522	2.8577	1.60922
GO:2000679	positive regulation of transcription regulatory region DNA binding	1	862	6	14785	0.327775	0.461522	2.8577	1.60922
GO:0090244	Wnt receptor signaling pathway involved in somitogenesis	1	862	6	14785	0.327775	0.461522	2.8577	1.60922
GO:0010535	positive regulation of activation of JAK2 kinase activity	1	862	6	14785	0.327775	0.461522	2.8577	1.60922
GO:0030277	maintenance of gastrointestinal epithelium	1	862	6	14785	0.327775	0.461522	2.8577	1.60922
GO:0010700	negative regulation of norepinephrine secretion	1	862	6	14785	0.327775	0.461522	2.8577	1.60922
GO:0046628	positive regulation of insulin receptor signaling pathway	1	862	6	14785	0.327775	0.461522	2.8577	1.60922
GO:0042756	drinking behavior	1	862	6	14785	0.327775	0.461522	2.8577	1.60922
GO:0042304	regulation of fatty acid biosynthetic process	1	862	6	14785	0.327775	0.461522	2.8577	1.60922
GO:0060664	epithelial cell proliferation involved in salivary gland morphogenesis	1	862	6	14785	0.327775	0.461522	2.8577	1.60922
GO:0006266	DNA ligation	1	862	6	14785	0.327775	0.461522	2.8577	1.60922
GO:0014075	response to amine stimulus	1	862	6	14785	0.327775	0.461522	2.8577	1.60922
GO:0060603	mammary gland duct morphogenesis	1	862	6	14785	0.327775	0.461522	2.8577	1.60922
GO:0016973	poly(A)+ mRNA export from nucleus	1	862	6	14785	0.327775	0.461522	2.8577	1.60922
GO:0006312	mitotic recombination	1	862	6	14785	0.327775	0.461522	2.8577	1.60922
GO:0060272	embryonic skeletal joint morphogenesis	1	862	6	14785	0.327775	0.461522	2.8577	1.60922
GO:0032364	oxygen homeostasis	1	862	6	14785	0.327775	0.461522	2.8577	1.60922
GO:0043405	regulation of MAP kinase activity	1	862	6	14785	0.327775	0.461522	2.8577	1.60922
GO:0071229	cellular response to acid	1	862	6	14785	0.327775	0.461522	2.8577	1.60922
GO:0016126	sterol biosynthetic process	1	862	6	14785	0.327775	0.461522	2.8577	1.60922
GO:0002829	negative regulation of type 2 immune response	1	862	6	14785	0.327775	0.461522	2.8577	1.60922
GO:0070245	positive regulation of thymocyte apoptosis	1	862	6	14785	0.327775	0.461522	2.8577	1.60922
GO:0002674	negative regulation of acute inflammatory response	1	862	6	14785	0.327775	0.461522	2.8577	1.60922
GO:0045650	negative regulation of macrophage differentiation	1	862	6	14785	0.327775	0.461522	2.8577	1.60922
GO:0010863	positive regulation of phospholipase C activity	1	862	6	14785	0.327775	0.461522	2.8577	1.60922
GO:0072001	renal system development	1	862	6	14785	0.327775	0.461522	2.8577	1.60922
GO:0007260	tyrosine phosphorylation of STAT protein	1	862	6	14785	0.327775	0.461522	2.8577	1.60922
GO:0007262	STAT protein import into nucleus	1	862	6	14785	0.327775	0.461522	2.8577	1.60922
GO:0002639	positive regulation of immunoglobulin production	1	862	6	14785	0.327775	0.461522	2.8577	1.60922
GO:0043457	regulation of cellular respiration	1	862	6	14785	0.327775	0.461522	2.8577	1.60922
GO:0071305	cellular response to vitamin D	1	862	6	14785	0.327775	0.461522	2.8577	1.60922
GO:0015696	ammonium transport	1	862	6	14785	0.327775	0.461522	2.8577	1.60922
GO:0090050	positive regulation of cell migration involved in sprouting angiogenesis	1	862	6	14785	0.327775	0.461522	2.8577	1.60922
GO:0051929	positive regulation of calcium ion transport via voltage-gated calcium channel activity	1	862	6	14785	0.327775	0.461522	2.8577	1.60922
GO:0070670	response to interleukin-4	1	862	6	14785	0.327775	0.461522	2.8577	1.60922
GO:0050863	regulation of T cell activation	1	862	6	14785	0.327775	0.461522	2.8577	1.60922
GO:0035095	behavioral response to nicotine	1	862	6	14785	0.327775	0.461522	2.8577	1.60922
GO:0051246	regulation of protein metabolic process	1	862	6	14785	0.327775	0.461522	2.8577	1.60922
GO:0030917	midbrain-hindbrain boundary development	1	862	6	14785	0.327775	0.461522	2.8577	1.60922
GO:0030001	metal ion transport	1	862	6	14785	0.327775	0.461522	2.8577	1.60922
GO:0045727	positive regulation of translation	3	862	34	14785	0.334737	0.470833	1.5129	1.5789
GO:0030890	positive regulation of B cell proliferation	3	862	34	14785	0.334737	0.470833	1.5129	1.5789
GO:0060041	retina development in camera-type eye	4	862	49	14785	0.335229	0.471034	1.39969	1.57678
GO:0046330	positive regulation of JNK cascade	4	862	49	14785	0.335229	0.471034	1.39969	1.57678
GO:0048147	negative regulation of fibroblast proliferation	2	862	20	14785	0.344415	0.481101	1.71462	1.53778
GO:0072593	reactive oxygen species metabolic process	2	862	20	14785	0.344415	0.481101	1.71462	1.53778
GO:0043278	response to morphine	2	862	20	14785	0.344415	0.481101	1.71462	1.53778
GO:0001958	endochondral ossification	2	862	20	14785	0.344415	0.481101	1.71462	1.53778
GO:0008630	DNA damage response, signal transduction resulting in induction of apoptosis	2	862	20	14785	0.344415	0.481101	1.71462	1.53778
GO:0034644	cellular response to UV	2	862	20	14785	0.344415	0.481101	1.71462	1.53778
GO:0031214	biomineral tissue development	2	862	20	14785	0.344415	0.481101	1.71462	1.53778
GO:0030902	hindbrain development	2	862	20	14785	0.344415	0.481101	1.71462	1.53778
GO:0045600	positive regulation of fat cell differentiation	2	862	20	14785	0.344415	0.481101	1.71462	1.53778
GO:0002218	activation of innate immune response	2	862	20	14785	0.344415	0.481101	1.71462	1.53778
GO:0050850	positive regulation of calcium-mediated signaling	2	862	20	14785	0.344415	0.481101	1.71462	1.53778
GO:0055114	oxidation-reduction process	9	862	128	14785	0.344536	0.481101	1.20559	1.53727
GO:0019233	sensory perception of pain	3	862	35	14785	0.350063	0.486038	1.46967	1.51431
GO:0007257	activation of JUN kinase activity	3	862	35	14785	0.350063	0.486038	1.46967	1.51431
GO:0060337	type I interferon-mediated signaling pathway	5	862	66	14785	0.354487	0.486038	1.29895	1.4962
GO:0008654	phospholipid biosynthetic process	4	862	51	14785	0.360614	0.486038	1.3448	1.47147
GO:0006090	pyruvate metabolic process	2	862	21	14785	0.364733	0.486038	1.63297	1.45509
GO:0050918	positive chemotaxis	2	862	21	14785	0.364733	0.486038	1.63297	1.45509
GO:0009267	cellular response to starvation	2	862	21	14785	0.364733	0.486038	1.63297	1.45509
GO:0046627	negative regulation of insulin receptor signaling pathway	2	862	21	14785	0.364733	0.486038	1.63297	1.45509
GO:0001702	gastrulation with mouth forming second	2	862	21	14785	0.364733	0.486038	1.63297	1.45509
GO:0051276	chromosome organization	2	862	21	14785	0.364733	0.486038	1.63297	1.45509
GO:0045359	positive regulation of interferon-beta biosynthetic process	1	862	7	14785	0.364844	0.486038	2.44945	1.45465
GO:0048148	behavioral response to cocaine	1	862	7	14785	0.364844	0.486038	2.44945	1.45465
GO:0035590	purinergic nucleotide receptor signaling pathway	1	862	7	14785	0.364844	0.486038	2.44945	1.45465
GO:0051099	positive regulation of binding	1	862	7	14785	0.364844	0.486038	2.44945	1.45465
GO:0022027	interkinetic nuclear migration	1	862	7	14785	0.364844	0.486038	2.44945	1.45465
GO:0046889	positive regulation of lipid biosynthetic process	1	862	7	14785	0.364844	0.486038	2.44945	1.45465
GO:0014902	myotube differentiation	1	862	7	14785	0.364844	0.486038	2.44945	1.45465
GO:0021879	forebrain neuron differentiation	1	862	7	14785	0.364844	0.486038	2.44945	1.45465
GO:0046498	S-adenosylhomocysteine metabolic process	1	862	7	14785	0.364844	0.486038	2.44945	1.45465
GO:0043587	tongue morphogenesis	1	862	7	14785	0.364844	0.486038	2.44945	1.45465
GO:0033235	positive regulation of protein sumoylation	1	862	7	14785	0.364844	0.486038	2.44945	1.45465
GO:0006066	alcohol metabolic process	1	862	7	14785	0.364844	0.486038	2.44945	1.45465
GO:0007185	transmembrane receptor protein tyrosine phosphatase signaling pathway	1	862	7	14785	0.364844	0.486038	2.44945	1.45465
GO:0033674	positive regulation of kinase activity	1	862	7	14785	0.364844	0.486038	2.44945	1.45465
GO:0006029	proteoglycan metabolic process	1	862	7	14785	0.364844	0.486038	2.44945	1.45465
GO:0048193	Golgi vesicle transport	1	862	7	14785	0.364844	0.486038	2.44945	1.45465
GO:0001510	RNA methylation	1	862	7	14785	0.364844	0.486038	2.44945	1.45465
GO:0010886	positive regulation of cholesterol storage	1	862	7	14785	0.364844	0.486038	2.44945	1.45465
GO:0007606	sensory perception of chemical stimulus	1	862	7	14785	0.364844	0.486038	2.44945	1.45465
GO:0042035	regulation of cytokine biosynthetic process	1	862	7	14785	0.364844	0.486038	2.44945	1.45465
GO:0042993	positive regulation of transcription factor import into nucleus	1	862	7	14785	0.364844	0.486038	2.44945	1.45465
GO:0001574	ganglioside biosynthetic process	1	862	7	14785	0.364844	0.486038	2.44945	1.45465
GO:0045823	positive regulation of heart contraction	1	862	7	14785	0.364844	0.486038	2.44945	1.45465
GO:0001945	lymph vessel development	1	862	7	14785	0.364844	0.486038	2.44945	1.45465
GO:0033598	mammary gland epithelial cell proliferation	1	862	7	14785	0.364844	0.486038	2.44945	1.45465
GO:0050663	cytokine secretion	1	862	7	14785	0.364844	0.486038	2.44945	1.45465
GO:0032508	DNA duplex unwinding	1	862	7	14785	0.364844	0.486038	2.44945	1.45465
GO:0021984	adenohypophysis development	1	862	7	14785	0.364844	0.486038	2.44945	1.45465
GO:0033137	negative regulation of peptidyl-serine phosphorylation	1	862	7	14785	0.364844	0.486038	2.44945	1.45465
GO:0006596	polyamine biosynthetic process	1	862	7	14785	0.364844	0.486038	2.44945	1.45465
GO:0046549	retinal cone cell development	1	862	7	14785	0.364844	0.486038	2.44945	1.45465
GO:0033554	cellular response to stress	1	862	7	14785	0.364844	0.486038	2.44945	1.45465
GO:0060736	prostate gland growth	1	862	7	14785	0.364844	0.486038	2.44945	1.45465
GO:0060317	cardiac epithelial to mesenchymal transition	1	862	7	14785	0.364844	0.486038	2.44945	1.45465
GO:0006002	fructose 6-phosphate metabolic process	1	862	7	14785	0.364844	0.486038	2.44945	1.45465
GO:0006012	galactose metabolic process	1	862	7	14785	0.364844	0.486038	2.44945	1.45465
GO:0002021	response to dietary excess	1	862	7	14785	0.364844	0.486038	2.44945	1.45465
GO:0021895	cerebral cortex neuron differentiation	1	862	7	14785	0.364844	0.486038	2.44945	1.45465
GO:0060770	negative regulation of epithelial cell proliferation involved in prostate gland development	1	862	7	14785	0.364844	0.486038	2.44945	1.45465
GO:0090201	negative regulation of release of cytochrome c from mitochondria	1	862	7	14785	0.364844	0.486038	2.44945	1.45465
GO:0060351	cartilage development involved in endochondral bone morphogenesis	1	862	7	14785	0.364844	0.486038	2.44945	1.45465
GO:0051481	reduction of cytosolic calcium ion concentration	1	862	7	14785	0.364844	0.486038	2.44945	1.45465
GO:0042574	retinal metabolic process	1	862	7	14785	0.364844	0.486038	2.44945	1.45465
GO:0032000	positive regulation of fatty acid beta-oxidation	1	862	7	14785	0.364844	0.486038	2.44945	1.45465
GO:0015840	urea transport	1	862	7	14785	0.364844	0.486038	2.44945	1.45465
GO:0030203	glycosaminoglycan metabolic process	1	862	7	14785	0.364844	0.486038	2.44945	1.45465
GO:0031589	cell-substrate adhesion	1	862	7	14785	0.364844	0.486038	2.44945	1.45465
GO:0008064	regulation of actin polymerization or depolymerization	1	862	7	14785	0.364844	0.486038	2.44945	1.45465
GO:0030219	megakaryocyte differentiation	1	862	7	14785	0.364844	0.486038	2.44945	1.45465
GO:0030212	hyaluronan metabolic process	1	862	7	14785	0.364844	0.486038	2.44945	1.45465
GO:2000249	regulation of actin cytoskeleton reorganization	1	862	7	14785	0.364844	0.486038	2.44945	1.45465
GO:0050767	regulation of neurogenesis	1	862	7	14785	0.364844	0.486038	2.44945	1.45465
GO:0002726	positive regulation of T cell cytokine production	1	862	7	14785	0.364844	0.486038	2.44945	1.45465
GO:0019886	antigen processing and presentation of exogenous peptide antigen via MHC class II	1	862	7	14785	0.364844	0.486038	2.44945	1.45465
GO:0046653	tetrahydrofolate metabolic process	1	862	7	14785	0.364844	0.486038	2.44945	1.45465
GO:0032695	negative regulation of interleukin-12 production	1	862	7	14785	0.364844	0.486038	2.44945	1.45465
GO:0033089	positive regulation of T cell differentiation in thymus	1	862	7	14785	0.364844	0.486038	2.44945	1.45465
GO:0006690	icosanoid metabolic process	1	862	7	14785	0.364844	0.486038	2.44945	1.45465
GO:0045581	negative regulation of T cell differentiation	1	862	7	14785	0.364844	0.486038	2.44945	1.45465
[truncated: 696 more rows]

## Sheet: UpGene2GO
GOID	GOTerm	Evidence	QueryID	QuerySymbol	Description	DifGene	AllDifGene	GeneInGOID	AllGene	P-Value	FDR	Enrichment	(-log2P)
GO:0007155	cell adhesion	IEA	FLRT2	FLRT2	fibronectin leucine rich transmembrane protein 2	102	862	579	14785	1.31897e-18	3.55463e-15	3.02057	59.3953
GO:0007155	cell adhesion	NAS	NRP2	NRP2	neuropilin 2	102	862	579	14785	1.31897e-18	3.55463e-15	3.02057	59.3953
GO:0007155	cell adhesion	IEA	ITGA2	ITGA2	integrin, alpha 2 (CD49B, alpha 2 subunit of VLA-2 receptor)	102	862	579	14785	1.31897e-18	3.55463e-15	3.02057	59.3953
GO:0007155	cell adhesion	IEA	COL12A1	COL12A1	collagen, type XII, alpha 1	102	862	579	14785	1.31897e-18	3.55463e-15	3.02057	59.3953
GO:0007155	cell adhesion	IEA	THBS2	THBS2	thrombospondin 2	102	862	579	14785	1.31897e-18	3.55463e-15	3.02057	59.3953
GO:0007155	cell adhesion	IDA	IGFBP7	IGFBP7	insulin-like growth factor binding protein 7	102	862	579	14785	1.31897e-18	3.55463e-15	3.02057	59.3953
GO:0007155	cell adhesion	IEA	GPNMB	GPNMB	glycoprotein (transmembrane) nmb	102	862	579	14785	1.31897e-18	3.55463e-15	3.02057	59.3953
GO:0007155	cell adhesion	IEA	MFGE8	MFGE8	milk fat globule-EGF factor 8 protein	102	862	579	14785	1.31897e-18	3.55463e-15	3.02057	59.3953
GO:0007155	cell adhesion	IEA	TRO	TRO	trophinin	102	862	579	14785	1.31897e-18	3.55463e-15	3.02057	59.3953
GO:0007155	cell adhesion	IDA	VWF	VWF	von Willebrand factor	102	862	579	14785	1.31897e-18	3.55463e-15	3.02057	59.3953
GO:0007155	cell adhesion	IEA	AMIGO2	AMIGO2	adhesion molecule with Ig-like domain 2	102	862	579	14785	1.31897e-18	3.55463e-15	3.02057	59.3953
GO:0007155	cell adhesion	NAS	THBS1	THBS1	thrombospondin 1	102	862	579	14785	1.31897e-18	3.55463e-15	3.02057	59.3953
GO:0007155	cell adhesion		NUAK1	NUAK1	NUAK family, SNF1-like kinase, 1	102	862	579	14785	1.31897e-18	3.55463e-15	3.02057	59.3953
GO:0007155	cell adhesion	IEA	SPP1	SPP1	secreted phosphoprotein 1	102	862	579	14785	1.31897e-18	3.55463e-15	3.02057	59.3953
GO:0007155	cell adhesion	IEA	ADAM23	ADAM23	ADAM metallopeptidase domain 23	102	862	579	14785	1.31897e-18	3.55463e-15	3.02057	59.3953
GO:0007155	cell adhesion	IEA	CNTNAP3	CNTNAP3	contactin associated protein-like 3	102	862	579	14785	1.31897e-18	3.55463e-15	3.02057	59.3953
GO:0007155	cell adhesion	TAS	CCR1	CCR1	chemokine (C-C motif) receptor 1	102	862	579	14785	1.31897e-18	3.55463e-15	3.02057	59.3953
GO:0007155	cell adhesion	IEA	CLDN11	CLDN11	claudin 11	102	862	579	14785	1.31897e-18	3.55463e-15	3.02057	59.3953
GO:0007155	cell adhesion	IEA	CD34	CD34	CD34 molecule	102	862	579	14785	1.31897e-18	3.55463e-15	3.02057	59.3953
GO:0007155	cell adhesion	IEA	THBS4	THBS4	thrombospondin 4	102	862	579	14785	1.31897e-18	3.55463e-15	3.02057	59.3953
GO:0007155	cell adhesion	TAS	CDH11	CDH11	cadherin 11, type 2, OB-cadherin (osteoblast)	102	862	579	14785	1.31897e-18	3.55463e-15	3.02057	59.3953
GO:0007155	cell adhesion		LAMA4	LAMA4	laminin, alpha 4	102	862	579	14785	1.31897e-18	3.55463e-15	3.02057	59.3953
GO:0007155	cell adhesion	IEA	SELE	SELE	selectin E	102	862	579	14785	1.31897e-18	3.55463e-15	3.02057	59.3953
GO:0007155	cell adhesion	IEA	CDH17	CDH17	cadherin 17, LI cadherin (liver-intestine)	102	862	579	14785	1.31897e-18	3.55463e-15	3.02057	59.3953
GO:0007155	cell adhesion	IEA	PCDH17	PCDH17	protocadherin 17	102	862	579	14785	1.31897e-18	3.55463e-15	3.02057	59.3953
GO:0007155	cell adhesion	IEA	ITGBL1	ITGBL1	integrin, beta-like 1 (with EGF-like repeat domains)	102	862	579	14785	1.31897e-18	3.55463e-15	3.02057	59.3953
GO:0007155	cell adhesion		CDH13	CDH13	cadherin 13, H-cadherin (heart)	102	862	579	14785	1.31897e-18	3.55463e-15	3.02057	59.3953
GO:0007155	cell adhesion	IEA	AEBP1	AEBP1	AE binding protein 1	102	862	579	14785	1.31897e-18	3.55463e-15	3.02057	59.3953
GO:0007155	cell adhesion		ABL2	ABL2	v-abl Abelson murine leukemia viral oncogene homolog 2	102	862	579	14785	1.31897e-18	3.55463e-15	3.02057	59.3953
GO:0007155	cell adhesion	IEA	ITGA11	ITGA11	integrin, alpha 11	102	862	579	14785	1.31897e-18	3.55463e-15	3.02057	59.3953
GO:0007155	cell adhesion	IEA	VCAN	VCAN	versican	102	862	579	14785	1.31897e-18	3.55463e-15	3.02057	59.3953
GO:0007155	cell adhesion	IEA	OLFM4	OLFM4	olfactomedin 4	102	862	579	14785	1.31897e-18	3.55463e-15	3.02057	59.3953
GO:0007155	cell adhesion	IEA	COL8A1	COL8A1	collagen, type VIII, alpha 1	102	862	579	14785	1.31897e-18	3.55463e-15	3.02057	59.3953
GO:0007155	cell adhesion	IEA	ACAN	ACAN	aggrecan	102	862	579	14785	1.31897e-18	3.55463e-15	3.02057	59.3953
GO:0007155	cell adhesion	IEA	ITGA1	ITGA1	integrin, alpha 1	102	862	579	14785	1.31897e-18	3.55463e-15	3.02057	59.3953
GO:0007155	cell adhesion	IEA	CLSTN3	CLSTN3	calsyntenin 3	102	862	579	14785	1.31897e-18	3.55463e-15	3.02057	59.3953
GO:0007155	cell adhesion	IC	COL15A1	COL15A1	collagen, type XV, alpha 1	102	862	579	14785	1.31897e-18	3.55463e-15	3.02057	59.3953
GO:0007155	cell adhesion	IMP	COL5A1	COL5A1	collagen, type V, alpha 1	102	862	579	14785	1.31897e-18	3.55463e-15	3.02057	59.3953
GO:0007155	cell adhesion	IEA	TNFAIP6	TNFAIP6	tumor necrosis factor, alpha-induced protein 6	102	862	579	14785	1.31897e-18	3.55463e-15	3.02057	59.3953
GO:0007155	cell adhesion	IEA	EMILIN2	EMILIN2	elastin microfibril interfacer 2	102	862	579	14785	1.31897e-18	3.55463e-15	3.02057	59.3953
GO:0007155	cell adhesion	TAS	LOXL2	LOXL2	lysyl oxidase-like 2	102	862	579	14785	1.31897e-18	3.55463e-15	3.02057	59.3953
GO:0007155	cell adhesion		PODXL	PODXL	podocalyxin-like	102	862	579	14785	1.31897e-18	3.55463e-15	3.02057	59.3953
GO:0007155	cell adhesion	IDA	CERCAM	CERCAM	cerebral endothelial cell adhesion molecule	102	862	579	14785	1.31897e-18	3.55463e-15	3.02057	59.3953
GO:0007155	cell adhesion	IEA	PCDH12	PCDH12	protocadherin 12	102	862	579	14785	1.31897e-18	3.55463e-15	3.02057	59.3953
GO:0007155	cell adhesion	IEA	TNFRSF12A	TNFRSF12A	tumor necrosis factor receptor superfamily, member 12A	102	862	579	14785	1.31897e-18	3.55463e-15	3.02057	59.3953
GO:0007155	cell adhesion	IEA	CPXM1	CPXM1	carboxypeptidase X (M14 family), member 1	102	862	579	14785	1.31897e-18	3.55463e-15	3.02057	59.3953
GO:0007155	cell adhesion	TAS	CLDN1	CLDN1	claudin 1	102	862	579	14785	1.31897e-18	3.55463e-15	3.02057	59.3953
GO:0007155	cell adhesion	TAS	SELP	SELP	selectin P (granule membrane protein 140kDa, antigen CD62)	102	862	579	14785	1.31897e-18	3.55463e-15	3.02057	59.3953
GO:0007155	cell adhesion		TGFBI	TGFBI	transforming growth factor, beta-induced, 68kDa	102	862	579	14785	1.31897e-18	3.55463e-15	3.02057	59.3953
GO:0007155	cell adhesion	IEA	ZYX	ZYX	zyxin	102	862	579	14785	1.31897e-18	3.55463e-15	3.02057	59.3953
GO:0007155	cell adhesion	IEA	NID2	NID2	nidogen 2 (osteonidogen)	102	862	579	14785	1.31897e-18	3.55463e-15	3.02057	59.3953
GO:0007155	cell adhesion	IEA	AJUBA	AJUBA	ajuba LIM protein	102	862	579	14785	1.31897e-18	3.55463e-15	3.02057	59.3953
GO:0007155	cell adhesion	NAS	TPBG	TPBG	trophoblast glycoprotein	102	862	579	14785	1.31897e-18	3.55463e-15	3.02057	59.3953
GO:0007155	cell adhesion	IEA	COL6A3	COL6A3	collagen, type VI, alpha 3	102	862	579	14785	1.31897e-18	3.55463e-15	3.02057	59.3953
GO:0007155	cell adhesion	IEA	HAPLN3	HAPLN3	hyaluronan and proteoglycan link protein 3	102	862	579	14785	1.31897e-18	3.55463e-15	3.02057	59.3953
GO:0007155	cell adhesion	IDA	VCAM1	VCAM1	vascular cell adhesion molecule 1	102	862	579	14785	1.31897e-18	3.55463e-15	3.02057	59.3953
GO:0007155	cell adhesion	NAS	MSLN	MSLN	mesothelin	102	862	579	14785	1.31897e-18	3.55463e-15	3.02057	59.3953
GO:0007155	cell adhesion	TAS	SIRPA	SIRPA	signal-regulatory protein alpha	102	862	579	14785	1.31897e-18	3.55463e-15	3.02057	59.3953
GO:0007155	cell adhesion	IEA	COL27A1	COL27A1	collagen, type XXVII, alpha 1	102	862	579	14785	1.31897e-18	3.55463e-15	3.02057	59.3953
GO:0007155	cell adhesion	TAS	ROBO1	ROBO1	roundabout, axon guidance receptor, homolog 1 (Drosophila)	102	862	579	14785	1.31897e-18	3.55463e-15	3.02057	59.3953
GO:0007155	cell adhesion	TAS	SEMA5A	SEMA5A	sema domain, seven thrombospondin repeats (type 1 and type 1-like), transmembrane domain (TM) and short cytoplasmic domain, (semaphorin) 5A	102	862	579	14785	1.31897e-18	3.55463e-15	3.02057	59.3953
GO:0007155	cell adhesion	IEA	CNTNAP3B	CNTNAP3B	contactin associated protein-like 3B	102	862	579	14785	1.31897e-18	3.55463e-15	3.02057	59.3953
GO:0007155	cell adhesion	TAS	CDH3	CDH3	cadherin 3, type 1, P-cadherin (placental)	102	862	579	14785	1.31897e-18	3.55463e-15	3.02057	59.3953
GO:0007155	cell adhesion	IDA	LAMC1	LAMC1	laminin, gamma 1 (formerly LAMB2)	102	862	579	14785	1.31897e-18	3.55463e-15	3.02057	59.3953
GO:0007155	cell adhesion		ADAM22	ADAM22	ADAM metallopeptidase domain 22	102	862	579	14785	1.31897e-18	3.55463e-15	3.02057	59.3953
GO:0007155	cell adhesion	IEA	CPXM2	CPXM2	carboxypeptidase X (M14 family), member 2	102	862	579	14785	1.31897e-18	3.55463e-15	3.02057	59.3953
GO:0007155	cell adhesion	IEA	ITGA5	ITGA5	integrin, alpha 5 (fibronectin receptor, alpha polypeptide)	102	862	579	14785	1.31897e-18	3.55463e-15	3.02057	59.3953
GO:0007155	cell adhesion	IEA	ITGB8	ITGB8	integrin, beta 8	102	862	579	14785	1.31897e-18	3.55463e-15	3.02057	59.3953
GO:0007155	cell adhesion	IEA	ITGAX	ITGAX	integrin, alpha X (complement component 3 receptor 4 subunit)	102	862	579	14785	1.31897e-18	3.55463e-15	3.02057	59.3953
GO:0007155	cell adhesion	IEA	MCAM	MCAM	melanoma cell adhesion molecule	102	862	579	14785	1.31897e-18	3.55463e-15	3.02057	59.3953
GO:0007155	cell adhesion	TAS	IL32	IL32	interleukin 32	102	862	579	14785	1.31897e-18	3.55463e-15	3.02057	59.3953
GO:0007155	cell adhesion	IEA	NRXN2	NRXN2	neurexin 2	102	862	579	14785	1.31897e-18	3.55463e-15	3.02057	59.3953
GO:0007155	cell adhesion	IEA	NINJ2	NINJ2	ninjurin 2	102	862	579	14785	1.31897e-18	3.55463e-15	3.02057	59.3953
GO:0007155	cell adhesion	IEA	COL18A1	COL18A1	collagen, type XVIII, alpha 1	102	862	579	14785	1.31897e-18	3.55463e-15	3.02057	59.3953
GO:0007155	cell adhesion	IEA	CD300A	CD300A	CD300a molecule	102	862	579	14785	1.31897e-18	3.55463e-15	3.02057	59.3953
GO:0007155	cell adhesion	TAS	CCL2	CCL2	chemokine (C-C motif) ligand 2	102	862	579	14785	1.31897e-18	3.55463e-15	3.02057	59.3953
GO:0007155	cell adhesion	IEA	COL5A3	COL5A3	collagen, type V, alpha 3	102	862	579	14785	1.31897e-18	3.55463e-15	3.02057	59.3953
GO:0007155	cell adhesion	IEA	ADAM12	ADAM12	ADAM metallopeptidase domain 12	102	862	579	14785	1.31897e-18	3.55463e-15	3.02057	59.3953
GO:0007155	cell adhesion	TAS	LAMB1	LAMB1	laminin, beta 1	102	862	579	14785	1.31897e-18	3.55463e-15	3.02057	59.3953
GO:0007155	cell adhesion	IEA	CDH23	CDH23	cadherin-related 23	102	862	579	14785	1.31897e-18	3.55463e-15	3.02057	59.3953
GO:0007155	cell adhesion	IEA	SCARF2	SCARF2	scavenger receptor class F, member 2	102	862	579	14785	1.31897e-18	3.55463e-15	3.02057	59.3953
GO:0007155	cell adhesion	IEA	SPON2	SPON2	spondin 2, extracellular matrix protein	102	862	579	14785	1.31897e-18	3.55463e-15	3.02057	59.3953
GO:0007155	cell adhesion	IMP	CTNNB1	CTNNB1	catenin (cadherin-associated protein), beta 1, 88kDa	102	862	579	14785	1.31897e-18	3.55463e-15	3.02057	59.3953
GO:0007155	cell adhesion	NAS	COL6A1	COL6A1	collagen, type VI, alpha 1	102	862	579	14785	1.31897e-18	3.55463e-15	3.02057	59.3953
GO:0007155	cell adhesion	IDA	ICAM1	ICAM1	intercellular adhesion molecule 1	102	862	579	14785	1.31897e-18	3.55463e-15	3.02057	59.3953
GO:0007155	cell adhesion	IEA	KAL1	KAL1	Kallmann syndrome 1 sequence	102	862	579	14785	1.31897e-18	3.55463e-15	3.02057	59.3953
GO:0007155	cell adhesion	IEA	CDH6	CDH6	cadherin 6, type 2, K-cadherin (fetal kidney)	102	862	579	14785	1.31897e-18	3.55463e-15	3.02057	59.3953
GO:0007155	cell adhesion	TAS	HAS1	HAS1	hyaluronan synthase 1	102	862	579	14785	1.31897e-18	3.55463e-15	3.02057	59.3953
GO:0007155	cell adhesion	TAS	ISLR	ISLR	immunoglobulin superfamily containing leucine-rich repeat	102	862	579	14785	1.31897e-18	3.55463e-15	3.02057	59.3953
GO:0007155	cell adhesion	NAS	SPOCK1	SPOCK1	sparc/osteonectin, cwcv and kazal-like domains proteoglycan (testican) 1	102	862	579	14785	1.31897e-18	3.55463e-15	3.02057	59.3953
GO:0007155	cell adhesion	TAS	CXCL12	CXCL12	chemokine (C-X-C motif) ligand 12	102	862	579	14785	1.31897e-18	3.55463e-15	3.02057	59.3953
GO:0007155	cell adhesion	IEA	NTM	NTM	neurotrimin	102	862	579	14785	1.31897e-18	3.55463e-15	3.02057	59.3953
GO:0007155	cell adhesion	IEA	LEF1	LEF1	lymphoid enhancer-binding factor 1	102	862	579	14785	1.31897e-18	3.55463e-15	3.02057	59.3953
GO:0007155	cell adhesion	IEA	NRP1	NRP1	neuropilin 1	102	862	579	14785	1.31897e-18	3.55463e-15	3.02057	59.3953
GO:0007155	cell adhesion	IEA	SELL	SELL	selectin L	102	862	579	14785	1.31897e-18	3.55463e-15	3.02057	59.3953
GO:0007155	cell adhesion	IEA	PCDHB10	PCDHB10	protocadherin beta 10	102	862	579	14785	1.31897e-18	3.55463e-15	3.02057	59.3953
GO:0007155	cell adhesion	IEA	PCDHB8	PCDHB8	protocadherin beta 8	102	862	579	14785	1.31897e-18	3.55463e-15	3.02057	59.3953
GO:0007155	cell adhesion	IEA	PCDHB11	PCDHB11	protocadherin beta 11	102	862	579	14785	1.31897e-18	3.55463e-15	3.02057	59.3953
GO:0007155	cell adhesion	IEA	PCDHB14	PCDHB14	protocadherin beta 14	102	862	579	14785	1.31897e-18	3.55463e-15	3.02057	59.3953
GO:0007155	cell adhesion	IEA	PCDHB2	PCDHB2	protocadherin beta 2	102	862	579	14785	1.31897e-18	3.55463e-15	3.02057	59.3953
GO:0007155	cell adhesion	IEA	PCDHB16	PCDHB16	protocadherin beta 16	102	862	579	14785	1.31897e-18	3.55463e-15	3.02057	59.3953
GO:0007155	cell adhesion	IEA	PCDHB9	PCDHB9	protocadherin beta 9	102	862	579	14785	1.31897e-18	3.55463e-15	3.02057	59.3953
GO:0001525	angiogenesis	IEA	ARHGAP22	ARHGAP22	Rho GTPase activating protein 22	49	862	173	14785	1.65187e-16	2.2259e-13	4.85643	52.4267
GO:0001525	angiogenesis	IEA	EGFL7	EGFL7	EGF-like-domain, multiple 7	49	862	173	14785	1.65187e-16	2.2259e-13	4.85643	52.4267
GO:0001525	angiogenesis	NAS	PLXDC1	PLXDC1	plexin domain containing 1	49	862	173	14785	1.65187e-16	2.2259e-13	4.85643	52.4267
GO:0001525	angiogenesis		ECM1	ECM1	extracellular matrix protein 1	49	862	173	14785	1.65187e-16	2.2259e-13	4.85643	52.4267
GO:0001525	angiogenesis	NAS	NRP2	NRP2	neuropilin 2	49	862	173	14785	1.65187e-16	2.2259e-13	4.85643	52.4267
GO:0001525	angiogenesis	IEP	NRCAM	NRCAM	neuronal cell adhesion molecule	49	862	173	14785	1.65187e-16	2.2259e-13	4.85643	52.4267
GO:0001525	angiogenesis	IEA	MFGE8	MFGE8	milk fat globule-EGF factor 8 protein	49	862	173	14785	1.65187e-16	2.2259e-13	4.85643	52.4267
GO:0001525	angiogenesis	ISS	ENPEP	ENPEP	glutamyl aminopeptidase (aminopeptidase A)	49	862	173	14785	1.65187e-16	2.2259e-13	4.85643	52.4267
GO:0001525	angiogenesis	IEA	PGF	PGF	placental growth factor	49	862	173	14785	1.65187e-16	2.2259e-13	4.85643	52.4267
GO:0001525	angiogenesis	IEA	VAV2	VAV2	vav 2 guanine nucleotide exchange factor	49	862	173	14785	1.65187e-16	2.2259e-13	4.85643	52.4267
GO:0001525	angiogenesis	IEA	ECSCR	ECSCR	endothelial cell-specific chemotaxis regulator	49	862	173	14785	1.65187e-16	2.2259e-13	4.85643	52.4267
GO:0001525	angiogenesis	IEP	HEY1	HEY1	hairy/enhancer-of-split related with YRPW motif 1	49	862	173	14785	1.65187e-16	2.2259e-13	4.85643	52.4267
GO:0001525	angiogenesis	TAS	TGFB2	TGFB2	transforming growth factor, beta 2	49	862	173	14785	1.65187e-16	2.2259e-13	4.85643	52.4267
GO:0001525	angiogenesis	IEA	PLAU	PLAU	plasminogen activator, urokinase	49	862	173	14785	1.65187e-16	2.2259e-13	4.85643	52.4267
GO:0001525	angiogenesis	IEA	APOLD1	APOLD1	apolipoprotein L domain containing 1	49	862	173	14785	1.65187e-16	2.2259e-13	4.85643	52.4267
GO:0001525	angiogenesis	IEA	COL8A1	COL8A1	collagen, type VIII, alpha 1	49	862	173	14785	1.65187e-16	2.2259e-13	4.85643	52.4267
GO:0001525	angiogenesis	IEA	COL8A2	COL8A2	collagen, type VIII, alpha 2	49	862	173	14785	1.65187e-16	2.2259e-13	4.85643	52.4267
GO:0001525	angiogenesis	IEP	HOXB3	HOXB3	homeobox B3	49	862	173	14785	1.65187e-16	2.2259e-13	4.85643	52.4267
GO:0001525	angiogenesis	IEP	GJA5	GJA5	gap junction protein, alpha 5, 40kDa	49	862	173	14785	1.65187e-16	2.2259e-13	4.85643	52.4267
GO:0001525	angiogenesis	IEA	COL15A1	COL15A1	collagen, type XV, alpha 1	49	862	173	14785	1.65187e-16	2.2259e-13	4.85643	52.4267
GO:0001525	angiogenesis	IEP	SERPINE1	SERPINE1	serpin peptidase inhibitor, clade E (nexin, plasminogen activator inhibitor type 1), member 1	49	862	173	14785	1.65187e-16	2.2259e-13	4.85643	52.4267
GO:0001525	angiogenesis	IEA	GREM1	GREM1	gremlin 1	49	862	173	14785	1.65187e-16	2.2259e-13	4.85643	52.4267
GO:0001525	angiogenesis	TAS	IL8	IL8	interleukin 8	49	862	173	14785	1.65187e-16	2.2259e-13	4.85643	52.4267
GO:0001525	angiogenesis	ISS	THY1	THY1	Thy-1 cell surface antigen	49	862	173	14785	1.65187e-16	2.2259e-13	4.85643	52.4267
GO:0001525	angiogenesis	IEA	MMP14	MMP14	matrix metallopeptidase 14 (membrane-inserted)	49	862	173	14785	1.65187e-16	2.2259e-13	4.85643	52.4267
GO:0001525	angiogenesis		COL4A2	COL4A2	collagen, type IV, alpha 2	49	862	173	14785	1.65187e-16	2.2259e-13	4.85643	52.4267
GO:0001525	angiogenesis	TAS	HMOX1	HMOX1	heme oxygenase (decycling) 1	49	862	173	14785	1.65187e-16	2.2259e-13	4.85643	52.4267
GO:0001525	angiogenesis	NAS	LAMA5	LAMA5	laminin, alpha 5	49	862	173	14785	1.65187e-16	2.2259e-13	4.85643	52.4267
GO:0001525	angiogenesis	IEA	CYP1B1	CYP1B1	cytochrome P450, family 1, subfamily B, polypeptide 1	49	862	173	14785	1.65187e-16	2.2259e-13	4.85643	52.4267
GO:0001525	angiogenesis	IEA	TNFRSF12A	TNFRSF12A	tumor necrosis factor receptor superfamily, member 12A	49	862	173	14785	1.65187e-16	2.2259e-13	4.85643	52.4267
GO:0001525	angiogenesis	IEP	TGFBI	TGFBI	transforming growth factor, beta-induced, 68kDa	49	862	173	14785	1.65187e-16	2.2259e-13	4.85643	52.4267
GO:0001525	angiogenesis	IEA	COL4A1	COL4A1	collagen, type IV, alpha 1	49	862	173	14785	1.65187e-16	2.2259e-13	4.85643	52.4267
GO:0001525	angiogenesis	IEA	ELK3	ELK3	ELK3, ETS-domain protein (SRF accessory protein 2)	49	862	173	14785	1.65187e-16	2.2259e-13	4.85643	52.4267
GO:0001525	angiogenesis	IEA	MMP2	MMP2	matrix metallopeptidase 2 (gelatinase A, 72kDa gelatinase, 72kDa type IV collagenase)	49	862	173	14785	1.65187e-16	2.2259e-13	4.85643	52.4267
GO:0001525	angiogenesis	IEA	SRPX2	SRPX2	sushi-repeat containing protein, X-linked 2	49	862	173	14785	1.65187e-16	2.2259e-13	4.85643	52.4267
GO:0001525	angiogenesis		ANGPTL4	ANGPTL4	angiopoietin-like 4	49	862	173	14785	1.65187e-16	2.2259e-13	4.85643	52.4267
GO:0001525	angiogenesis	TAS	ITGA5	ITGA5	integrin, alpha 5 (fibronectin receptor, alpha polypeptide)	49	862	173	14785	1.65187e-16	2.2259e-13	4.85643	52.4267
GO:0001525	angiogenesis	IDA	RAMP2	RAMP2	receptor (G protein-coupled) activity modifying protein 2	49	862	173	14785	1.65187e-16	2.2259e-13	4.85643	52.4267
GO:0001525	angiogenesis	TAS	CCL2	CCL2	chemokine (C-C motif) ligand 2	49	862	173	14785	1.65187e-16	2.2259e-13	4.85643	52.4267
GO:0001525	angiogenesis	IDA	CALCRL	CALCRL	calcitonin receptor-like	49	862	173	14785	1.65187e-16	2.2259e-13	4.85643	52.4267
GO:0001525	angiogenesis		EMCN	EMCN	endomucin	49	862	173	14785	1.65187e-16	2.2259e-13	4.85643	52.4267
GO:0001525	angiogenesis	IEA	TNFAIP2	TNFAIP2	tumor necrosis factor, alpha-induced protein 2	49	862	173	14785	1.65187e-16	2.2259e-13	4.85643	52.4267
GO:0001525	angiogenesis	ISS	SOX17	SOX17	SRY (sex determining region Y)-box 17	49	862	173	14785	1.65187e-16	2.2259e-13	4.85643	52.4267
GO:0001525	angiogenesis	IEA	VEGFC	VEGFC	vascular endothelial growth factor C	49	862	173	14785	1.65187e-16	2.2259e-13	4.85643	52.4267
GO:0001525	angiogenesis	IEP	HOXA3	HOXA3	homeobox A3	49	862	173	14785	1.65187e-16	2.2259e-13	4.85643	52.4267
GO:0001525	angiogenesis		ANGPT2	ANGPT2	angiopoietin 2	49	862	173	14785	1.65187e-16	2.2259e-13	4.85643	52.4267
GO:0001525	angiogenesis	IEA	MEOX2	MEOX2	mesenchyme homeobox 2	49	862	173	14785	1.65187e-16	2.2259e-13	4.85643	52.4267
GO:0001525	angiogenesis	ISS	EPHB2	EPHB2	EPH receptor B2	49	862	173	14785	1.65187e-16	2.2259e-13	4.85643	52.4267
GO:0001525	angiogenesis		FGF1	FGF1	fibroblast growth factor 1 (acidic)	49	862	173	14785	1.65187e-16	2.2259e-13	4.85643	52.4267
GO:0007275	multicellular organismal development	IEA	ARHGAP22	ARHGAP22	Rho GTPase activating protein 22	120	862	971	14785	9.49432e-12	8.52907e-09	2.11899	36.6161
GO:0007275	multicellular organismal development	IEA	EGFL7	EGFL7	EGF-like-domain, multiple 7	120	862	971	14785	9.49432e-12	8.52907e-09	2.11899	36.6161
GO:0007275	multicellular organismal development	IEA	HOXA9	HOXA9	homeobox A9	120	862	971	14785	9.49432e-12	8.52907e-09	2.11899	36.6161
GO:0007275	multicellular organismal development	TAS	IGF2	IGF2	insulin-like growth factor 2 (somatomedin A)	120	862	971	14785	9.49432e-12	8.52907e-09	2.11899	36.6161
GO:0007275	multicellular organismal development	IEA	JAG2	JAG2	jagged 2	120	862	971	14785	9.49432e-12	8.52907e-09	2.11899	36.6161
GO:0007275	multicellular organismal development	IEA	PKDCC	PKDCC	protein kinase domain containing, cytoplasmic homolog (mouse)	120	862	971	14785	9.49432e-12	8.52907e-09	2.11899	36.6161
GO:0007275	multicellular organismal development	NAS	HIC1	HIC1	hypermethylated in cancer 1	120	862	971	14785	9.49432e-12	8.52907e-09	2.11899	36.6161
GO:0007275	multicellular organismal development	IEA	NRP2	NRP2	neuropilin 2	120	862	971	14785	9.49432e-12	8.52907e-09	2.11899	36.6161
GO:0007275	multicellular organismal development	IEA	CHRDL2	CHRDL2	chordin-like 2	120	862	971	14785	9.49432e-12	8.52907e-09	2.11899	36.6161
GO:0007275	multicellular organismal development	IEA	SHOX2	SHOX2	short stature homeobox 2	120	862	971	14785	9.49432e-12	8.52907e-09	2.11899	36.6161
GO:0007275	multicellular organismal development	IEA	ALPK3	ALPK3	alpha-kinase 3	120	862	971	14785	9.49432e-12	8.52907e-09	2.11899	36.6161
GO:0007275	multicellular organismal development	IEA	SPRY1	SPRY1	sprouty homolog 1, antagonist of FGF signaling (Drosophila)	120	862	971	14785	9.49432e-12	8.52907e-09	2.11899	36.6161
GO:0007275	multicellular organismal development	NAS	HOXB9	HOXB9	homeobox B9	120	862	971	14785	9.49432e-12	8.52907e-09	2.11899	36.6161
GO:0007275	multicellular organismal development	IEA	ZNF521	ZNF521	zinc finger protein 521	120	862	971	14785	9.49432e-12	8.52907e-09	2.11899	36.6161
GO:0007275	multicellular organismal development		SFRP4	SFRP4	secreted frizzled-related protein 4	120	862	971	14785	9.49432e-12	8.52907e-09	2.11899	36.6161
GO:0007275	multicellular organismal development	IEA	PDLIM7	PDLIM7	PDZ and LIM domain 7 (enigma)	120	862	971	14785	9.49432e-12	8.52907e-09	2.11899	36.6161
GO:0007275	multicellular organismal development	IEA	LBH	LBH	limb bud and heart development homolog (mouse)	120	862	971	14785	9.49432e-12	8.52907e-09	2.11899	36.6161
GO:0007275	multicellular organismal development	TAS	MMP11	MMP11	matrix metallopeptidase 11 (stromelysin 3)	120	862	971	14785	9.49432e-12	8.52907e-09	2.11899	36.6161
GO:0007275	multicellular organismal development	IEA	HOXD3	HOXD3	homeobox D3	120	862	971	14785	9.49432e-12	8.52907e-09	2.11899	36.6161
GO:0007275	multicellular organismal development	IEA	PDGFB	PDGFB	platelet-derived growth factor beta polypeptide	120	862	971	14785	9.49432e-12	8.52907e-09	2.11899	36.6161
GO:0007275	multicellular organismal development	IEA	DCLK1	DCLK1	doublecortin-like kinase 1	120	862	971	14785	9.49432e-12	8.52907e-09	2.11899	36.6161
GO:0007275	multicellular organismal development	IEA	EBF1	EBF1	early B-cell factor 1	120	862	971	14785	9.49432e-12	8.52907e-09	2.11899	36.6161
GO:0007275	multicellular organismal development	IEA	PGF	PGF	placental growth factor	120	862	971	14785	9.49432e-12	8.52907e-09	2.11899	36.6161
GO:0007275	multicellular organismal development	TAS	BST1	BST1	bone marrow stromal cell antigen 1	120	862	971	14785	9.49432e-12	8.52907e-09	2.11899	36.6161
GO:0007275	multicellular organismal development	IEA	WNT11	WNT11	wingless-type MMTV integration site family, member 11	120	862	971	14785	9.49432e-12	8.52907e-09	2.11899	36.6161
GO:0007275	multicellular organismal development	TAS	ERG	ERG	v-ets erythroblastosis virus E26 oncogene homolog (avian)	120	862	971	14785	9.49432e-12	8.52907e-09	2.11899	36.6161
GO:0007275	multicellular organismal development	IEA	ECSCR	ECSCR	endothelial cell-specific chemotaxis regulator	120	862	971	14785	9.49432e-12	8.52907e-09	2.11899	36.6161
GO:0007275	multicellular organismal development	IEA	NUMBL	NUMBL	numb homolog (Drosophila)-like	120	862	971	14785	9.49432e-12	8.52907e-09	2.11899	36.6161
GO:0007275	multicellular organismal development	IEA	HEY1	HEY1	hairy/enhancer-of-split related with YRPW motif 1	120	862	971	14785	9.49432e-12	8.52907e-09	2.11899	36.6161
GO:0007275	multicellular organismal development	IEA	NOTCH3	NOTCH3	notch 3	120	862	971	14785	9.49432e-12	8.52907e-09	2.11899	36.6161
GO:0007275	multicellular organismal development	IEA	WNT3	WNT3	wingless-type MMTV integration site family, member 3	120	862	971	14785	9.49432e-12	8.52907e-09	2.11899	36.6161
GO:0007275	multicellular organismal development	IEA	BICC1	BICC1	bicaudal C homolog 1 (Drosophila)	120	862	971	14785	9.49432e-12	8.52907e-09	2.11899	36.6161
GO:0007275	multicellular organismal development		CDX1	CDX1	caudal type homeobox 1	120	862	971	14785	9.49432e-12	8.52907e-09	2.11899	36.6161
GO:0007275	multicellular organismal development	IEA	HOXB5	HOXB5	homeobox B5	120	862	971	14785	9.49432e-12	8.52907e-09	2.11899	36.6161
GO:0007275	multicellular organismal development	IEA	HOXC9	HOXC9	homeobox C9	120	862	971	14785	9.49432e-12	8.52907e-09	2.11899	36.6161
GO:0007275	multicellular organismal development	IEA	HOXD8	HOXD8	homeobox D8	120	862	971	14785	9.49432e-12	8.52907e-09	2.11899	36.6161
GO:0007275	multicellular organismal development	IEA	APOLD1	APOLD1	apolipoprotein L domain containing 1	120	862	971	14785	9.49432e-12	8.52907e-09	2.11899	36.6161
GO:0007275	multicellular organismal development	IEA	TNFSF11	TNFSF11	tumor necrosis factor (ligand) superfamily, member 11	120	862	971	14785	9.49432e-12	8.52907e-09	2.11899	36.6161
GO:0007275	multicellular organismal development	TAS	VCAN	VCAN	versican	120	862	971	14785	9.49432e-12	8.52907e-09	2.11899	36.6161
GO:0007275	multicellular organismal development	IEA	PRRX2	PRRX2	paired related homeobox 2	120	862	971	14785	9.49432e-12	8.52907e-09	2.11899	36.6161
GO:0007275	multicellular organismal development	TAS	EDN3	EDN3	endothelin 3	120	862	971	14785	9.49432e-12	8.52907e-09	2.11899	36.6161
GO:0007275	multicellular organismal development	TAS	LIF	LIF	leukemia inhibitory factor (cholinergic differentiation factor)	120	862	971	14785	9.49432e-12	8.52907e-09	2.11899	36.6161
GO:0007275	multicellular organismal development	TAS	FES	FES	feline sarcoma oncogene	120	862	971	14785	9.49432e-12	8.52907e-09	2.11899	36.6161
GO:0007275	multicellular organismal development	IEA	ZNF423	ZNF423	zinc finger protein 423	120	862	971	14785	9.49432e-12	8.52907e-09	2.11899	36.6161
GO:0007275	multicellular organismal development	IEA	MSX1	MSX1	msh homeobox 1	120	862	971	14785	9.49432e-12	8.52907e-09	2.11899	36.6161
GO:0007275	multicellular organismal development	IEA	HOXB3	HOXB3	homeobox B3	120	862	971	14785	9.49432e-12	8.52907e-09	2.11899	36.6161
GO:0007275	multicellular organismal development	IEA	MGP	MGP	matrix Gla protein	120	862	971	14785	9.49432e-12	8.52907e-09	2.11899	36.6161
GO:0007275	multicellular organismal development		FZD2	FZD2	frizzled family receptor 2	120	862	971	14785	9.49432e-12	8.52907e-09	2.11899	36.6161
GO:0007275	multicellular organismal development	IEA	STIL	STIL	SCL/TAL1 interrupting locus	120	862	971	14785	9.49432e-12	8.52907e-09	2.11899	36.6161
GO:0007275	multicellular organismal development	IEA	COL15A1	COL15A1	collagen, type XV, alpha 1	120	862	971	14785	9.49432e-12	8.52907e-09	2.11899	36.6161
GO:0007275	multicellular organismal development	TAS	GREM1	GREM1	gremlin 1	120	862	971	14785	9.49432e-12	8.52907e-09	2.11899	36.6161
GO:0007275	multicellular organismal development	NAS	HOXB4	HOXB4	homeobox B4	120	862	971	14785	9.49432e-12	8.52907e-09	2.11899	36.6161
GO:0007275	multicellular organismal development	IEA	CENPF	CENPF	centromere protein F, 350/400kDa (mitosin)	120	862	971	14785	9.49432e-12	8.52907e-09	2.11899	36.6161
GO:0007275	multicellular organismal development	IEA	EBF2	EBF2	early B-cell factor 2	120	862	971	14785	9.49432e-12	8.52907e-09	2.11899	36.6161
GO:0007275	multicellular organismal development	IEA	NTRK2	NTRK2	neurotrophic tyrosine kinase, receptor, type 2	120	862	971	14785	9.49432e-12	8.52907e-09	2.11899	36.6161
GO:0007275	multicellular organismal development	IEA	VAX2	VAX2	ventral anterior homeobox 2	120	862	971	14785	9.49432e-12	8.52907e-09	2.11899	36.6161
GO:0007275	multicellular organismal development	IEA	PRRX1	PRRX1	paired related homeobox 1	120	862	971	14785	9.49432e-12	8.52907e-09	2.11899	36.6161
GO:0007275	multicellular organismal development	IEA	TNFRSF12A	TNFRSF12A	tumor necrosis factor receptor superfamily, member 12A	120	862	971	14785	9.49432e-12	8.52907e-09	2.11899	36.6161
GO:0007275	multicellular organismal development	IEA	SLC22A16	SLC22A16	solute carrier family 22 (organic cation/carnitine transporter), member 16	120	862	971	14785	9.49432e-12	8.52907e-09	2.11899	36.6161
GO:0007275	multicellular organismal development	IEA	GAP43	GAP43	growth associated protein 43	120	862	971	14785	9.49432e-12	8.52907e-09	2.11899	36.6161
GO:0007275	multicellular organismal development	IEA	LRP1	LRP1	low density lipoprotein receptor-related protein 1	120	862	971	14785	9.49432e-12	8.52907e-09	2.11899	36.6161
GO:0007275	multicellular organismal development	IEA	PLXND1	PLXND1	plexin D1	120	862	971	14785	9.49432e-12	8.52907e-09	2.11899	36.6161
GO:0007275	multicellular organismal development	IEA	WNT5A	WNT5A	wingless-type MMTV integration site family, member 5A	120	862	971	14785	9.49432e-12	8.52907e-09	2.11899	36.6161
GO:0007275	multicellular organismal development	IEA	MDK	MDK	midkine (neurite growth-promoting factor 2)	120	862	971	14785	9.49432e-12	8.52907e-09	2.11899	36.6161
GO:0007275	multicellular organismal development	IEA	HHEX	HHEX	hematopoietically expressed homeobox	120	862	971	14785	9.49432e-12	8.52907e-09	2.11899	36.6161
GO:0007275	multicellular organismal development	IEA	PMCH	PMCH	pro-melanin-concentrating hormone	120	862	971	14785	9.49432e-12	8.52907e-09	2.11899	36.6161
GO:0007275	multicellular organismal development	TAS	HLX	HLX	H2.0-like homeobox	120	862	971	14785	9.49432e-12	8.52907e-09	2.11899	36.6161
GO:0007275	multicellular organismal development	IEA	HOXD1	HOXD1	homeobox D1	120	862	971	14785	9.49432e-12	8.52907e-09	2.11899	36.6161
GO:0007275	multicellular organismal development	IEA	ROBO1	ROBO1	roundabout, axon guidance receptor, homolog 1 (Drosophila)	120	862	971	14785	9.49432e-12	8.52907e-09	2.11899	36.6161
GO:0007275	multicellular organismal development	IEA	SEMA5A	SEMA5A	sema domain, seven thrombospondin repeats (type 1 and type 1-like), transmembrane domain (TM) and short cytoplasmic domain, (semaphorin) 5A	120	862	971	14785	9.49432e-12	8.52907e-09	2.11899	36.6161
GO:0007275	multicellular organismal development	TAS	PCOLCE	PCOLCE	procollagen C-endopeptidase enhancer	120	862	971	14785	9.49432e-12	8.52907e-09	2.11899	36.6161
GO:0007275	multicellular organismal development	IEA	MEOX1	MEOX1	mesenchyme homeobox 1	120	862	971	14785	9.49432e-12	8.52907e-09	2.11899	36.6161
GO:0007275	multicellular organismal development	IEA	HOXB2	HOXB2	homeobox B2	120	862	971	14785	9.49432e-12	8.52907e-09	2.11899	36.6161
GO:0007275	multicellular organismal development	TAS	EMP1	EMP1	epithelial membrane protein 1	120	862	971	14785	9.49432e-12	8.52907e-09	2.11899	36.6161
GO:0007275	multicellular organismal development	NAS	FOXS1	FOXS1	forkhead box S1	120	862	971	14785	9.49432e-12	8.52907e-09	2.11899	36.6161
GO:0007275	multicellular organismal development	IEA	TWIST1	TWIST1	twist homolog 1 (Drosophila)	120	862	971	14785	9.49432e-12	8.52907e-09	2.11899	36.6161
GO:0007275	multicellular organismal development	IEA	VENTX	VENTX	VENT homeobox	120	862	971	14785	9.49432e-12	8.52907e-09	2.11899	36.6161
GO:0007275	multicellular organismal development	IEA	DLX5	DLX5	distal-less homeobox 5	120	862	971	14785	9.49432e-12	8.52907e-09	2.11899	36.6161
GO:0007275	multicellular organismal development	IEA	TXNDC3	TXNDC3	thioredoxin domain containing 3 (spermatozoa)	120	862	971	14785	9.49432e-12	8.52907e-09	2.11899	36.6161
GO:0007275	multicellular organismal development	IEA	EBF3	EBF3	early B-cell factor 3	120	862	971	14785	9.49432e-12	8.52907e-09	2.11899	36.6161
GO:0007275	multicellular organismal development	IEA	ANGPTL4	ANGPTL4	angiopoietin-like 4	120	862	971	14785	9.49432e-12	8.52907e-09	2.11899	36.6161
GO:0007275	multicellular organismal development	IEA	PLXNA4	PLXNA4	plexin A4	120	862	971	14785	9.49432e-12	8.52907e-09	2.11899	36.6161
GO:0007275	multicellular organismal development	IEA	ITGB8	ITGB8	integrin, beta 8	120	862	971	14785	9.49432e-12	8.52907e-09	2.11899	36.6161
GO:0007275	multicellular organismal development	TAS	ANGPTL2	ANGPTL2	angiopoietin-like 2	120	862	971	14785	9.49432e-12	8.52907e-09	2.11899	36.6161
GO:0007275	multicellular organismal development	IEA	DPYSL2	DPYSL2	dihydropyrimidinase-like 2	120	862	971	14785	9.49432e-12	8.52907e-09	2.11899	36.6161
GO:0007275	multicellular organismal development	IEA	LECT1	LECT1	leukocyte cell derived chemotaxin 1	120	862	971	14785	9.49432e-12	8.52907e-09	2.11899	36.6161
GO:0007275	multicellular organismal development	IEA	LHX6	LHX6	LIM homeobox 6	120	862	971	14785	9.49432e-12	8.52907e-09	2.11899	36.6161
GO:0007275	multicellular organismal development	IEA	GAS7	GAS7	growth arrest-specific 7	120	862	971	14785	9.49432e-12	8.52907e-09	2.11899	36.6161
GO:0007275	multicellular organismal development	IEA	TWIST2	TWIST2	twist homolog 2 (Drosophila)	120	862	971	14785	9.49432e-12	8.52907e-09	2.11899	36.6161
GO:0007275	multicellular organismal development	IEA	TCF15	TCF15	transcription factor 15 (basic helix-loop-helix)	120	862	971	14785	9.49432e-12	8.52907e-09	2.11899	36.6161
GO:0007275	multicellular organismal development	IEA	SLIT3	SLIT3	slit homolog 3 (Drosophila)	120	862	971	14785	9.49432e-12	8.52907e-09	2.11899	36.6161
GO:0007275	multicellular organismal development	IEA	SPATA9	SPATA9	spermatogenesis associated 9	120	862	971	14785	9.49432e-12	8.52907e-09	2.11899	36.6161
GO:0007275	multicellular organismal development	IEA	PDGFRB	PDGFRB	platelet-derived growth factor receptor, beta polypeptide	120	862	971	14785	9.49432e-12	8.52907e-09	2.11899	36.6161
GO:0007275	multicellular organismal development	IEA	GLI1	GLI1	GLI family zinc finger 1	120	862	971	14785	9.49432e-12	8.52907e-09	2.11899	36.6161
GO:0007275	multicellular organismal development	IEA	BMP8A	BMP8A	bone morphogenetic protein 8a	120	862	971	14785	9.49432e-12	8.52907e-09	2.11899	36.6161
GO:0007275	multicellular organismal development	IEA	TNFAIP2	TNFAIP2	tumor necrosis factor, alpha-induced protein 2	120	862	971	14785	9.49432e-12	8.52907e-09	2.11899	36.6161
GO:0007275	multicellular organismal development	IEA	NANOS3	NANOS3	nanos homolog 3 (Drosophila)	120	862	971	14785	9.49432e-12	8.52907e-09	2.11899	36.6161
GO:0007275	multicellular organismal development	IEA	SATB2	SATB2	SATB homeobox 2	120	862	971	14785	9.49432e-12	8.52907e-09	2.11899	36.6161
GO:0007275	multicellular organismal development	IEA	VEGFC	VEGFC	vascular endothelial growth factor C	120	862	971	14785	9.49432e-12	8.52907e-09	2.11899	36.6161
GO:0007275	multicellular organismal development	IEA	HOXA3	HOXA3	homeobox A3	120	862	971	14785	9.49432e-12	8.52907e-09	2.11899	36.6161
GO:0007275	multicellular organismal development	IEA	HEYL	HEYL	hairy/enhancer-of-split related with YRPW motif-like	120	862	971	14785	9.49432e-12	8.52907e-09	2.11899	36.6161
GO:0007275	multicellular organismal development	TAS	RECQL4	RECQL4	RecQ protein-like 4	120	862	971	14785	9.49432e-12	8.52907e-09	2.11899	36.6161
GO:0007275	multicellular organismal development	IEA	ANGPT2	ANGPT2	angiopoietin 2	120	862	971	14785	9.49432e-12	8.52907e-09	2.11899	36.6161
GO:0007275	multicellular organismal development		DHH	DHH	desert hedgehog	120	862	971	14785	9.49432e-12	8.52907e-09	2.11899	36.6161
GO:0007275	multicellular organismal development	TAS	SERPINF1	SERPINF1	serpin peptidase inhibitor, clade F (alpha-2 antiplasmin, pigment epithelium derived factor), member 1	120	862	971	14785	9.49432e-12	8.52907e-09	2.11899	36.6161
GO:0007275	multicellular organismal development	IEA	MEOX2	MEOX2	mesenchyme homeobox 2	120	862	971	14785	9.49432e-12	8.52907e-09	2.11899	36.6161
GO:0007275	multicellular organismal development	IEA	EPHB2	EPHB2	EPH receptor B2	120	862	971	14785	9.49432e-12	8.52907e-09	2.11899	36.6161
GO:0007275	multicellular organismal development	IEA	NAV1	NAV1	neuron navigator 1	120	862	971	14785	9.49432e-12	8.52907e-09	2.11899	36.6161
GO:0007275	multicellular organismal development	TAS	ADAMTS9	ADAMTS9	ADAM metallopeptidase with thrombospondin type 1 motif, 9	120	862	971	14785	9.49432e-12	8.52907e-09	2.11899	36.6161
GO:0007275	multicellular organismal development	IEA	HES4	HES4	hairy and enhancer of split 4 (Drosophila)	120	862	971	14785	9.49432e-12	8.52907e-09	2.11899	36.6161
GO:0007275	multicellular organismal development	TAS	OSM	OSM	oncostatin M	120	862	971	14785	9.49432e-12	8.52907e-09	2.11899	36.6161
GO:0007275	multicellular organismal development	IEA	SNAI1	SNAI1	snail homolog 1 (Drosophila)	120	862	971	14785	9.49432e-12	8.52907e-09	2.11899	36.6161
GO:0007275	multicellular organismal development	IEA	NGFR	NGFR	nerve growth factor receptor	120	862	971	14785	9.49432e-12	8.52907e-09	2.11899	36.6161
GO:0007275	multicellular organismal development	IEA	FGF1	FGF1	fibroblast growth factor 1 (acidic)	120	862	971	14785	9.49432e-12	8.52907e-09	2.11899	36.6161
GO:0007275	multicellular organismal development	IEA	SEMA7A	SEMA7A	semaphorin 7A, GPI membrane anchor (John Milton Hagen blood group)	120	862	971	14785	9.49432e-12	8.52907e-09	2.11899	36.6161
GO:0007275	multicellular organismal development	IEA	NRP1	NRP1	neuropilin 1	120	862	971	14785	9.49432e-12	8.52907e-09	2.11899	36.6161
GO:0007275	multicellular organismal development	IEA	SEMA5B	SEMA5B	sema domain, seven thrombospondin repeats (type 1 and type 1-like), transmembrane domain (TM) and short cytoplasmic domain, (semaphorin) 5B	120	862	971	14785	9.49432e-12	8.52907e-09	2.11899	36.6161
GO:0007275	multicellular organismal development	IEA	DISC1	DISC1	disrupted in schizophrenia 1	120	862	971	14785	9.49432e-12	8.52907e-09	2.11899	36.6161
GO:0007275	multicellular organismal development	IEA	DACT1	DACT1	dapper, antagonist of beta-catenin, homolog 1 (Xenopus laevis)	120	862	971	14785	9.49432e-12	8.52907e-09	2.11899	36.6161
GO:0007275	multicellular organismal development	IEA	ENC1	ENC1	ectodermal-neural cortex 1 (with BTB-like domain)	120	862	971	14785	9.49432e-12	8.52907e-09	2.11899	36.6161
GO:0007411	axon guidance	TAS	DPYSL4	DPYSL4	dihydropyrimidinase-like 4	51	862	306	14785	1.20075e-09	8.09004e-07	2.8577	29.6334
GO:0007411	axon guidance	NAS	NRP2	NRP2	neuropilin 2	51	862	306	14785	1.20075e-09	8.09004e-07	2.8577	29.6334
GO:0007411	axon guidance	TAS	DPYSL3	DPYSL3	dihydropyrimidinase-like 3	51	862	306	14785	1.20075e-09	8.09004e-07	2.8577	29.6334
GO:0007411	axon guidance	TAS	COL6A2	COL6A2	collagen, type VI, alpha 2	51	862	306	14785	1.20075e-09	8.09004e-07	2.8577	29.6334
GO:0007411	axon guidance	TAS	NRCAM	NRCAM	neuronal cell adhesion molecule	51	862	306	14785	1.20075e-09	8.09004e-07	2.8577	29.6334
GO:0007411	axon guidance	TAS	ITGA2	ITGA2	integrin, alpha 2 (CD49B, alpha 2 subunit of VLA-2 receptor)	51	862	306	14785	1.20075e-09	8.09004e-07	2.8577	29.6334
GO:0007411	axon guidance	IEA	GLI2	GLI2	GLI family zinc finger 2	51	862	306	14785	1.20075e-09	8.09004e-07	2.8577	29.6334
GO:0007411	axon guidance	TAS	CACNA1D	CACNA1D	calcium channel, voltage-dependent, L type, alpha 1D subunit	51	862	306	14785	1.20075e-09	8.09004e-07	2.8577	29.6334
GO:0007411	axon guidance	TAS	VAV2	VAV2	vav 2 guanine nucleotide exchange factor	51	862	306	14785	1.20075e-09	8.09004e-07	2.8577	29.6334
GO:0007411	axon guidance	TAS	ABLIM2	ABLIM2	actin binding LIM protein family, member 2	51	862	306	14785	1.20075e-09	8.09004e-07	2.8577	29.6334
GO:0007411	axon guidance	IEA	WNT3	WNT3	wingless-type MMTV integration site family, member 3	51	862	306	14785	1.20075e-09	8.09004e-07	2.8577	29.6334
GO:0007411	axon guidance	TAS	COL1A2	COL1A2	collagen, type I, alpha 2	51	862	306	14785	1.20075e-09	8.09004e-07	2.8577	29.6334
GO:0007411	axon guidance	TAS	CACNB3	CACNB3	calcium channel, voltage-dependent, beta 3 subunit	51	862	306	14785	1.20075e-09	8.09004e-07	2.8577	29.6334
GO:0007411	axon guidance	TAS	COL1A1	COL1A1	collagen, type I, alpha 1	51	862	306	14785	1.20075e-09	8.09004e-07	2.8577	29.6334
GO:0007411	axon guidance	TAS	ABL2	ABL2	v-abl Abelson murine leukemia viral oncogene homolog 2	51	862	306	14785	1.20075e-09	8.09004e-07	2.8577	29.6334
GO:0007411	axon guidance	TAS	FES	FES	feline sarcoma oncogene	51	862	306	14785	1.20075e-09	8.09004e-07	2.8577	29.6334
GO:0007411	axon guidance	TAS	ITGA1	ITGA1	integrin, alpha 1	51	862	306	14785	1.20075e-09	8.09004e-07	2.8577	29.6334
GO:0007411	axon guidance	TAS	COL5A1	COL5A1	collagen, type V, alpha 1	51	862	306	14785	1.20075e-09	8.09004e-07	2.8577	29.6334
GO:0007411	axon guidance	TAS	COL4A2	COL4A2	collagen, type IV, alpha 2	51	862	306	14785	1.20075e-09	8.09004e-07	2.8577	29.6334
GO:0007411	axon guidance	TAS	PLXND1	PLXND1	plexin D1	51	862	306	14785	1.20075e-09	8.09004e-07	2.8577	29.6334
GO:0007411	axon guidance	ISS	WNT5A	WNT5A	wingless-type MMTV integration site family, member 5A	51	862	306	14785	1.20075e-09	8.09004e-07	2.8577	29.6334
GO:0007411	axon guidance	TAS	COL6A3	COL6A3	collagen, type VI, alpha 3	51	862	306	14785	1.20075e-09	8.09004e-07	2.8577	29.6334
GO:0007411	axon guidance	TAS	COL4A1	COL4A1	collagen, type IV, alpha 1	51	862	306	14785	1.20075e-09	8.09004e-07	2.8577	29.6334
GO:0007411	axon guidance	TAS	ROBO1	ROBO1	roundabout, axon guidance receptor, homolog 1 (Drosophila)	51	862	306	14785	1.20075e-09	8.09004e-07	2.8577	29.6334
GO:0007411	axon guidance	TAS	SEMA5A	SEMA5A	sema domain, seven thrombospondin repeats (type 1 and type 1-like), transmembrane domain (TM) and short cytoplasmic domain, (semaphorin) 5A	51	862	306	14785	1.20075e-09	8.09004e-07	2.8577	29.6334
GO:0007411	axon guidance	IEA	DLX5	DLX5	distal-less homeobox 5	51	862	306	14785	1.20075e-09	8.09004e-07	2.8577	29.6334
GO:0007411	axon guidance	TAS	MYH10	MYH10	myosin, heavy chain 10, non-muscle	51	862	306	14785	1.20075e-09	8.09004e-07	2.8577	29.6334
GO:0007411	axon guidance	TAS	LAMC1	LAMC1	laminin, gamma 1 (formerly LAMB2)	51	862	306	14785	1.20075e-09	8.09004e-07	2.8577	29.6334
GO:0007411	axon guidance	IMP	TUBB3	TUBB3	tubulin, beta 3 class III	51	862	306	14785	1.20075e-09	8.09004e-07	2.8577	29.6334
GO:0007411	axon guidance	TAS	PLXNA4	PLXNA4	plexin A4	51	862	306	14785	1.20075e-09	8.09004e-07	2.8577	29.6334
GO:0007411	axon guidance	TAS	ITGA5	ITGA5	integrin, alpha 5 (fibronectin receptor, alpha polypeptide)	51	862	306	14785	1.20075e-09	8.09004e-07	2.8577	29.6334
GO:0007411	axon guidance	TAS	DPYSL2	DPYSL2	dihydropyrimidinase-like 2	51	862	306	14785	1.20075e-09	8.09004e-07	2.8577	29.6334
GO:0007411	axon guidance	TAS	KIF4A	KIF4A	kinesin family member 4A	51	862	306	14785	1.20075e-09	8.09004e-07	2.8577	29.6334
GO:0007411	axon guidance	TAS	PLCG1	PLCG1	phospholipase C, gamma 1	51	862	306	14785	1.20075e-09	8.09004e-07	2.8577	29.6334
GO:0007411	axon guidance	TAS	ABLIM3	ABLIM3	actin binding LIM protein family, member 3	51	862	306	14785	1.20075e-09	8.09004e-07	2.8577	29.6334
GO:0007411	axon guidance	IDA	SLIT3	SLIT3	slit homolog 3 (Drosophila)	51	862	306	14785	1.20075e-09	8.09004e-07	2.8577	29.6334
GO:0007411	axon guidance	TAS	TRIO	TRIO	triple functional domain (PTPRF interacting)	51	862	306	14785	1.20075e-09	8.09004e-07	2.8577	29.6334
GO:0007411	axon guidance	TAS	LAMB1	LAMB1	laminin, beta 1	51	862	306	14785	1.20075e-09	8.09004e-07	2.8577	29.6334
GO:0007411	axon guidance	TAS	SPON2	SPON2	spondin 2, extracellular matrix protein	51	862	306	14785	1.20075e-09	8.09004e-07	2.8577	29.6334
GO:0007411	axon guidance	TAS	COL6A1	COL6A1	collagen, type VI, alpha 1	51	862	306	14785	1.20075e-09	8.09004e-07	2.8577	29.6334
GO:0007411	axon guidance	TAS	SPTBN1	SPTBN1	spectrin, beta, non-erythrocytic 1	51	862	306	14785	1.20075e-09	8.09004e-07	2.8577	29.6334
GO:0007411	axon guidance	TAS	COL3A1	COL3A1	collagen, type III, alpha 1	51	862	306	14785	1.20075e-09	8.09004e-07	2.8577	29.6334
GO:0007411	axon guidance	ISS	PTPRO	PTPRO	protein tyrosine phosphatase, receptor type, O	51	862	306	14785	1.20075e-09	8.09004e-07	2.8577	29.6334
GO:0007411	axon guidance	TAS	KAL1	KAL1	Kallmann syndrome 1 sequence	51	862	306	14785	1.20075e-09	8.09004e-07	2.8577	29.6334
GO:0007411	axon guidance	TAS	COL5A2	COL5A2	collagen, type V, alpha 2	51	862	306	14785	1.20075e-09	8.09004e-07	2.8577	29.6334
GO:0007411	axon guidance	ISS	EPHB2	EPHB2	EPH receptor B2	51	862	306	14785	1.20075e-09	8.09004e-07	2.8577	29.6334
GO:0007411	axon guidance	TAS	TREM2	TREM2	triggering receptor expressed on myeloid cells 2	51	862	306	14785	1.20075e-09	8.09004e-07	2.8577	29.6334
GO:0007411	axon guidance	IEA	NGFR	NGFR	nerve growth factor receptor	51	862	306	14785	1.20075e-09	8.09004e-07	2.8577	29.6334
GO:0007411	axon guidance	TAS	SEMA7A	SEMA7A	semaphorin 7A, GPI membrane anchor (John Milton Hagen blood group)	51	862	306	14785	1.20075e-09	8.09004e-07	2.8577	29.6334
GO:0007411	axon guidance	NAS	NRP1	NRP1	neuropilin 1	51	862	306	14785	1.20075e-09	8.09004e-07	2.8577	29.6334
GO:0007411	axon guidance	TAS	TYROBP	TYROBP	TYRO protein tyrosine kinase binding protein	51	862	306	14785	1.20075e-09	8.09004e-07	2.8577	29.6334
GO:0001501	skeletal system development	TAS	IGF2	IGF2	insulin-like growth factor 2 (somatomedin A)	30	862	130	14785	5.24747e-09	2.82838e-06	3.95681	27.5057
GO:0001501	skeletal system development	IEA	JAG2	JAG2	jagged 2	30	862	130	14785	5.24747e-09	2.82838e-06	3.95681	27.5057
GO:0001501	skeletal system development	TAS	ADAMTS4	ADAMTS4	ADAM metallopeptidase with thrombospondin type 1 motif, 4	30	862	130	14785	5.24747e-09	2.82838e-06	3.95681	27.5057
GO:0001501	skeletal system development	TAS	SHOX2	SHOX2	short stature homeobox 2	30	862	130	14785	5.24747e-09	2.82838e-06	3.95681	27.5057
GO:0001501	skeletal system development	IEA	GLI2	GLI2	GLI family zinc finger 2	30	862	130	14785	5.24747e-09	2.82838e-06	3.95681	27.5057
GO:0001501	skeletal system development	TAS	IGFBP4	IGFBP4	insulin-like growth factor binding protein 4	30	862	130	14785	5.24747e-09	2.82838e-06	3.95681	27.5057
GO:0001501	skeletal system development	TAS	COL10A1	COL10A1	collagen, type X, alpha 1	30	862	130	14785	5.24747e-09	2.82838e-06	3.95681	27.5057
GO:0001501	skeletal system development	TAS	COL12A1	COL12A1	collagen, type XII, alpha 1	30	862	130	14785	5.24747e-09	2.82838e-06	3.95681	27.5057
GO:0001501	skeletal system development	TAS	NKX3-2	NKX3-2	NK3 homeobox 2	30	862	130	14785	5.24747e-09	2.82838e-06	3.95681	27.5057
GO:0001501	skeletal system development	IEA	FOXC1	FOXC1	forkhead box C1	30	862	130	14785	5.24747e-09	2.82838e-06	3.95681	27.5057
GO:0001501	skeletal system development	TAS	CDH11	CDH11	cadherin 11, type 2, OB-cadherin (osteoblast)	30	862	130	14785	5.24747e-09	2.82838e-06	3.95681	27.5057
GO:0001501	skeletal system development	TAS	TRPS1	TRPS1	trichorhinophalangeal syndrome I	30	862	130	14785	5.24747e-09	2.82838e-06	3.95681	27.5057
GO:0001501	skeletal system development	IMP	COL1A2	COL1A2	collagen, type I, alpha 2	30	862	130	14785	5.24747e-09	2.82838e-06	3.95681	27.5057
GO:0001501	skeletal system development	TAS	EXTL1	EXTL1	exostoses (multiple)-like 1	30	862	130	14785	5.24747e-09	2.82838e-06	3.95681	27.5057
GO:0001501	skeletal system development	IMP	COL1A1	COL1A1	collagen, type I, alpha 1	30	862	130	14785	5.24747e-09	2.82838e-06	3.95681	27.5057
GO:0001501	skeletal system development	TAS	AEBP1	AEBP1	AE binding protein 1	30	862	130	14785	5.24747e-09	2.82838e-06	3.95681	27.5057
GO:0001501	skeletal system development	IMP	FBN1	FBN1	fibrillin 1	30	862	130	14785	5.24747e-09	2.82838e-06	3.95681	27.5057
GO:0001501	skeletal system development	NAS	ACAN	ACAN	aggrecan	30	862	130	14785	5.24747e-09	2.82838e-06	3.95681	27.5057
GO:0001501	skeletal system development	IEA	GJA5	GJA5	gap junction protein, alpha 5, 40kDa	30	862	130	14785	5.24747e-09	2.82838e-06	3.95681	27.5057
GO:0001501	skeletal system development	TAS	MATN3	MATN3	matrilin 3	30	862	130	14785	5.24747e-09	2.82838e-06	3.95681	27.5057
GO:0001501	skeletal system development	TAS	TNFRSF11B	TNFRSF11B	tumor necrosis factor receptor superfamily, member 11b	30	862	130	14785	5.24747e-09	2.82838e-06	3.95681	27.5057
GO:0001501	skeletal system development	TAS	IGF1	IGF1	insulin-like growth factor 1 (somatomedin C)	30	862	130	14785	5.24747e-09	2.82838e-06	3.95681	27.5057
GO:0001501	skeletal system development	TAS	DLX5	DLX5	distal-less homeobox 5	30	862	130	14785	5.24747e-09	2.82838e-06	3.95681	27.5057
GO:0001501	skeletal system development	TAS	LECT1	LECT1	leukocyte cell derived chemotaxin 1	30	862	130	14785	5.24747e-09	2.82838e-06	3.95681	27.5057
GO:0001501	skeletal system development	IEA	PTH1R	PTH1R	parathyroid hormone 1 receptor	30	862	130	14785	5.24747e-09	2.82838e-06	3.95681	27.5057
GO:0001501	skeletal system development	IMP	SH3PXD2B	SH3PXD2B	SH3 and PX domains 2B	30	862	130	14785	5.24747e-09	2.82838e-06	3.95681	27.5057
GO:0001501	skeletal system development	IEA	CTNNB1	CTNNB1	catenin (cadherin-associated protein), beta 1, 88kDa	30	862	130	14785	5.24747e-09	2.82838e-06	3.95681	27.5057
GO:0001501	skeletal system development	IEA	COL3A1	COL3A1	collagen, type III, alpha 1	30	862	130	14785	5.24747e-09	2.82838e-06	3.95681	27.5057
GO:0001501	skeletal system development	IEA	COL5A2	COL5A2	collagen, type V, alpha 2	30	862	130	14785	5.24747e-09	2.82838e-06	3.95681	27.5057
GO:0001501	skeletal system development	TAS	GDF11	GDF11	growth differentiation factor 11	30	862	130	14785	5.24747e-09	2.82838e-06	3.95681	27.5057
GO:0030199	collagen fibril organization	NAS	COL12A1	COL12A1	collagen, type XII, alpha 1	15	862	31	14785	1.4463e-08	6.4963e-06	8.29653	26.0431
GO:0030199	collagen fibril organization	IEA	SFRP2	SFRP2	secreted frizzled-related protein 2	15	862	31	14785	1.4463e-08	6.4963e-06	8.29653	26.0431
GO:0030199	collagen fibril organization	IBA	FOXC1	FOXC1	forkhead box C1	15	862	31	14785	1.4463e-08	6.4963e-06	8.29653	26.0431
GO:0030199	collagen fibril organization	IDA	TGFB2	TGFB2	transforming growth factor, beta 2	15	862	31	14785	1.4463e-08	6.4963e-06	8.29653	26.0431
GO:0030199	collagen fibril organization	IMP	COL1A2	COL1A2	collagen, type I, alpha 2	15	862	31	14785	1.4463e-08	6.4963e-06	8.29653	26.0431
GO:0030199	collagen fibril organization	IMP	COL1A1	COL1A1	collagen, type I, alpha 1	15	862	31	14785	1.4463e-08	6.4963e-06	8.29653	26.0431
GO:0030199	collagen fibril organization	IMP	COL5A1	COL5A1	collagen, type V, alpha 1	15	862	31	14785	1.4463e-08	6.4963e-06	8.29653	26.0431
GO:0030199	collagen fibril organization	IEA	LOX	LOX	lysyl oxidase	15	862	31	14785	1.4463e-08	6.4963e-06	8.29653	26.0431
GO:0030199	collagen fibril organization	NAS	COL14A1	COL14A1	collagen, type XIV, alpha 1	15	862	31	14785	1.4463e-08	6.4963e-06	8.29653	26.0431
GO:0030199	collagen fibril organization	IBA	FOXS1	FOXS1	forkhead box S1	15	862	31	14785	1.4463e-08	6.4963e-06	8.29653	26.0431
GO:0030199	collagen fibril organization	NAS	LUM	LUM	lumican	15	862	31	14785	1.4463e-08	6.4963e-06	8.29653	26.0431
GO:0030199	collagen fibril organization	NAS	COL5A3	COL5A3	collagen, type V, alpha 3	15	862	31	14785	1.4463e-08	6.4963e-06	8.29653	26.0431
GO:0030199	collagen fibril organization	NAS	ADAMTS3	ADAMTS3	ADAM metallopeptidase with thrombospondin type 1 motif, 3	15	862	31	14785	1.4463e-08	6.4963e-06	8.29653	26.0431
GO:0030199	collagen fibril organization	IMP	COL3A1	COL3A1	collagen, type III, alpha 1	15	862	31	14785	1.4463e-08	6.4963e-06	8.29653	26.0431
GO:0030199	collagen fibril organization	IMP	COL5A2	COL5A2	collagen, type V, alpha 2	15	862	31	14785	1.4463e-08	6.4963e-06	8.29653	26.0431
GO:0045766	positive regulation of angiogenesis	IDA	ECM1	ECM1	extracellular matrix protein 1	18	862	66	14785	6.97137e-07	0.000268398	4.67623	20.4521
GO:0045766	positive regulation of angiogenesis	ISS	RUNX1	RUNX1	runt-related transcription factor 1	18	862	66	14785	6.97137e-07	0.000268398	4.67623	20.4521
GO:0045766	positive regulation of angiogenesis	IEA	C3	C3	complement component 3	18	862	66	14785	6.97137e-07	0.000268398	4.67623	20.4521
GO:0045766	positive regulation of angiogenesis	IMP	THBS1	THBS1	thrombospondin 1	18	862	66	14785	6.97137e-07	0.000268398	4.67623	20.4521
GO:0045766	positive regulation of angiogenesis	ISS	SFRP2	SFRP2	secreted frizzled-related protein 2	18	862	66	14785	6.97137e-07	0.000268398	4.67623	20.4521
GO:0045766	positive regulation of angiogenesis	IMP	SERPINE1	SERPINE1	serpin peptidase inhibitor, clade E (nexin, plasminogen activator inhibitor type 1), member 1	18	862	66	14785	6.97137e-07	0.000268398	4.67623	20.4521
GO:0045766	positive regulation of angiogenesis	IMP	AQP1	AQP1	aquaporin 1 (Colton blood group)	18	862	66	14785	6.97137e-07	0.000268398	4.67623	20.4521
GO:0045766	positive regulation of angiogenesis	IEA	HMOX1	HMOX1	heme oxygenase (decycling) 1	18	862	66	14785	6.97137e-07	0.000268398	4.67623	20.4521
GO:0045766	positive regulation of angiogenesis	IMP	WNT5A	WNT5A	wingless-type MMTV integration site family, member 5A	18	862	66	14785	6.97137e-07	0.000268398	4.67623	20.4521
GO:0045766	positive regulation of angiogenesis	IEA	DDAH1	DDAH1	dimethylarginine dimethylaminohydrolase 1	18	862	66	14785	6.97137e-07	0.000268398	4.67623	20.4521
GO:0045766	positive regulation of angiogenesis	IEA	ETS1	ETS1	v-ets erythroblastosis virus E26 oncogene homolog 1 (avian)	18	862	66	14785	6.97137e-07	0.000268398	4.67623	20.4521
GO:0045766	positive regulation of angiogenesis	IMP	CHI3L1	CHI3L1	chitinase 3-like 1 (cartilage glycoprotein-39)	18	862	66	14785	6.97137e-07	0.000268398	4.67623	20.4521
GO:0045766	positive regulation of angiogenesis	NAS	TWIST1	TWIST1	twist homolog 1 (Drosophila)	18	862	66	14785	6.97137e-07	0.000268398	4.67623	20.4521
GO:0045766	positive regulation of angiogenesis	TAS	ANGPTL4	ANGPTL4	angiopoietin-like 4	18	862	66	14785	6.97137e-07	0.000268398	4.67623	20.4521
GO:0045766	positive regulation of angiogenesis	ISS	RAMP2	RAMP2	receptor (G protein-coupled) activity modifying protein 2	18	862	66	14785	6.97137e-07	0.000268398	4.67623	20.4521
GO:0045766	positive regulation of angiogenesis	IDA	PLCG1	PLCG1	phospholipase C, gamma 1	18	862	66	14785	6.97137e-07	0.000268398	4.67623	20.4521
GO:0045766	positive regulation of angiogenesis	IEA	ANGPT2	ANGPT2	angiopoietin 2	18	862	66	14785	6.97137e-07	0.000268398	4.67623	20.4521
GO:0045766	positive regulation of angiogenesis	IDA	FGF1	FGF1	fibroblast growth factor 1 (acidic)	18	862	66	14785	6.97137e-07	0.000268398	4.67623	20.4521
GO:0009611	response to wounding	IDA	PDGFB	PDGFB	platelet-derived growth factor beta polypeptide	17	862	60	14785	8.98477e-07	0.000302675	4.85808	20.086
GO:0009611	response to wounding	TAS	VWF	VWF	von Willebrand factor	17	862	60	14785	8.98477e-07	0.000302675	4.85808	20.086
GO:0009611	response to wounding	TAS	CCR1	CCR1	chemokine (C-C motif) receptor 1	17	862	60	14785	8.98477e-07	0.000302675	4.85808	20.086
GO:0009611	response to wounding	IEP	TGFB2	TGFB2	transforming growth factor, beta 2	17	862	60	14785	8.98477e-07	0.000302675	4.85808	20.086
GO:0009611	response to wounding	IEA	VCAN	VCAN	versican	17	862	60	14785	8.98477e-07	0.000302675	4.85808	20.086
GO:0009611	response to wounding	IEA	CTSB	CTSB	cathepsin B	17	862	60	14785	8.98477e-07	0.000302675	4.85808	20.086
GO:0009611	response to wounding	IEA	F2RL2	F2RL2	coagulation factor II (thrombin) receptor-like 2	17	862	60	14785	8.98477e-07	0.000302675	4.85808	20.086
GO:0009611	response to wounding	TAS	GAP43	GAP43	growth associated protein 43	17	862	60	14785	8.98477e-07	0.000302675	4.85808	20.086
GO:0009611	response to wounding	ISS	KLK8	KLK8	kallikrein-related peptidase 8	17	862	60	14785	8.98477e-07	0.000302675	4.85808	20.086
GO:0009611	response to wounding	ISS	MDK	MDK	midkine (neurite growth-promoting factor 2)	17	862	60	14785	8.98477e-07	0.000302675	4.85808	20.086
GO:0009611	response to wounding	IEA	ETS1	ETS1	v-ets erythroblastosis virus E26 oncogene homolog 1 (avian)	17	862	60	14785	8.98477e-07	0.000302675	4.85808	20.086
GO:0009611	response to wounding	IEA	HHEX	HHEX	hematopoietically expressed homeobox	17	862	60	14785	8.98477e-07	0.000302675	4.85808	20.086
GO:0009611	response to wounding	NAS	KLK6	KLK6	kallikrein-related peptidase 6	17	862	60	14785	8.98477e-07	0.000302675	4.85808	20.086
GO:0009611	response to wounding	IDA	F2R	F2R	coagulation factor II (thrombin) receptor	17	862	60	14785	8.98477e-07	0.000302675	4.85808	20.086
GO:0009611	response to wounding	IEA	SLC1A3	SLC1A3	solute carrier family 1 (glial high affinity glutamate transporter), member 3	17	862	60	14785	8.98477e-07	0.000302675	4.85808	20.086
GO:0009611	response to wounding	IEA	NGFR	NGFR	nerve growth factor receptor	17	862	60	14785	8.98477e-07	0.000302675	4.85808	20.086
GO:0009611	response to wounding	IEA	NRP1	NRP1	neuropilin 1	17	862	60	14785	8.98477e-07	0.000302675	4.85808	20.086
GO:0008285	negative regulation of cell proliferation	TAS	CXCL1	CXCL1	chemokine (C-X-C motif) ligand 1 (melanoma growth stimulating activity, alpha)	45	862	337	14785	2.49275e-06	0.000730907	2.28955	18.6138
GO:0008285	negative regulation of cell proliferation	TAS	CDKN3	CDKN3	cyclin-dependent kinase inhibitor 3	45	862	337	14785	2.49275e-06	0.000730907	2.28955	18.6138
GO:0008285	negative regulation of cell proliferation	IEA	DRD2	DRD2	dopamine receptor D2	45	862	337	14785	2.49275e-06	0.000730907	2.28955	18.6138
GO:0008285	negative regulation of cell proliferation	IDA	DLC1	DLC1	deleted in liver cancer 1	45	862	337	14785	2.49275e-06	0.000730907	2.28955	18.6138
GO:0008285	negative regulation of cell proliferation	IEA	SPRY1	SPRY1	sprouty homolog 1, antagonist of FGF signaling (Drosophila)	45	862	337	14785	2.49275e-06	0.000730907	2.28955	18.6138
GO:0008285	negative regulation of cell proliferation	IEA	SKAP2	SKAP2	src kinase associated phosphoprotein 2	45	862	337	14785	2.49275e-06	0.000730907	2.28955	18.6138
GO:0008285	negative regulation of cell proliferation	IMP	SFRP4	SFRP4	secreted frizzled-related protein 4	45	862	337	14785	2.49275e-06	0.000730907	2.28955	18.6138
GO:0008285	negative regulation of cell proliferation	TAS	IFITM1	IFITM1	interferon induced transmembrane protein 1 (9-27)	45	862	337	14785	2.49275e-06	0.000730907	2.28955	18.6138
GO:0008285	negative regulation of cell proliferation	IEA	AGT	AGT	angiotensinogen (serpin peptidase inhibitor, clade A, member 8)	45	862	337	14785	2.49275e-06	0.000730907	2.28955	18.6138
GO:0008285	negative regulation of cell proliferation	TAS	IGFBP7	IGFBP7	insulin-like growth factor binding protein 7	45	862	337	14785	2.49275e-06	0.000730907	2.28955	18.6138
GO:0008285	negative regulation of cell proliferation	TAS	GPNMB	GPNMB	glycoprotein (transmembrane) nmb	45	862	337	14785	2.49275e-06	0.000730907	2.28955	18.6138
GO:0008285	negative regulation of cell proliferation	IDA	INHBA	INHBA	inhibin, beta A	45	862	337	14785	2.49275e-06	0.000730907	2.28955	18.6138
GO:0008285	negative regulation of cell proliferation	TAS	CCL3L3	CCL3L3	chemokine (C-C motif) ligand 3-like 3	45	862	337	14785	2.49275e-06	0.000730907	2.28955	18.6138
GO:0008285	negative regulation of cell proliferation	IEA	IL6	IL6	interleukin 6 (interferon, beta 2)	45	862	337	14785	2.49275e-06	0.000730907	2.28955	18.6138
GO:0008285	negative regulation of cell proliferation	IEA	ADORA2B	ADORA2B	adenosine A2b receptor	45	862	337	14785	2.49275e-06	0.000730907	2.28955	18.6138
GO:0008285	negative regulation of cell proliferation	IDA	SFRP2	SFRP2	secreted frizzled-related protein 2	45	862	337	14785	2.49275e-06	0.000730907	2.28955	18.6138
GO:0008285	negative regulation of cell proliferation	IDA	TGFB2	TGFB2	transforming growth factor, beta 2	45	862	337	14785	2.49275e-06	0.000730907	2.28955	18.6138
GO:0008285	negative regulation of cell proliferation	IEA	TIMP2	TIMP2	TIMP metallopeptidase inhibitor 2	45	862	337	14785	2.49275e-06	0.000730907	2.28955	18.6138
GO:0008285	negative regulation of cell proliferation	IDA	CDH13	CDH13	cadherin 13, H-cadherin (heart)	45	862	337	14785	2.49275e-06	0.000730907	2.28955	18.6138
GO:0008285	negative regulation of cell proliferation	IDA	PODN	PODN	podocan	45	862	337	14785	2.49275e-06	0.000730907	2.28955	18.6138
GO:0008285	negative regulation of cell proliferation	IEA	LIF	LIF	leukemia inhibitory factor (cholinergic differentiation factor)	45	862	337	14785	2.49275e-06	0.000730907	2.28955	18.6138
GO:0008285	negative regulation of cell proliferation	IEA	MSX1	MSX1	msh homeobox 1	45	862	337	14785	2.49275e-06	0.000730907	2.28955	18.6138
GO:0008285	negative regulation of cell proliferation	TAS	IL8	IL8	interleukin 8	45	862	337	14785	2.49275e-06	0.000730907	2.28955	18.6138
GO:0008285	negative regulation of cell proliferation	IGI	IGFBP3	IGFBP3	insulin-like growth factor binding protein 3	45	862	337	14785	2.49275e-06	0.000730907	2.28955	18.6138
GO:0008285	negative regulation of cell proliferation	IEA	CAV2	CAV2	caveolin 2	45	862	337	14785	2.49275e-06	0.000730907	2.28955	18.6138
GO:0008285	negative regulation of cell proliferation	TAS	ETS1	ETS1	v-ets erythroblastosis virus E26 oncogene homolog 1 (avian)	45	862	337	14785	2.49275e-06	0.000730907	2.28955	18.6138
GO:0008285	negative regulation of cell proliferation	IEA	IGF1	IGF1	insulin-like growth factor 1 (somatomedin C)	45	862	337	14785	2.49275e-06	0.000730907	2.28955	18.6138
GO:0008285	negative regulation of cell proliferation	IEA	ROBO1	ROBO1	roundabout, axon guidance receptor, homolog 1 (Drosophila)	45	862	337	14785	2.49275e-06	0.000730907	2.28955	18.6138
GO:0008285	negative regulation of cell proliferation	IEA	BCL6	BCL6	B-cell CLL/lymphoma 6	45	862	337	14785	2.49275e-06	0.000730907	2.28955	18.6138
GO:0008285	negative regulation of cell proliferation	IEA	GJA1	GJA1	gap junction protein, alpha 1, 43kDa	45	862	337	14785	2.49275e-06	0.000730907	2.28955	18.6138
GO:0008285	negative regulation of cell proliferation	IDA	SOX7	SOX7	SRY (sex determining region Y)-box 7	45	862	337	14785	2.49275e-06	0.000730907	2.28955	18.6138
GO:0008285	negative regulation of cell proliferation	IDA	F2R	F2R	coagulation factor II (thrombin) receptor	45	862	337	14785	2.49275e-06	0.000730907	2.28955	18.6138
GO:0008285	negative regulation of cell proliferation	TAS	RARRES1	RARRES1	retinoic acid receptor responder (tazarotene induced) 1	45	862	337	14785	2.49275e-06	0.000730907	2.28955	18.6138
GO:0008285	negative regulation of cell proliferation	IEA	TWIST2	TWIST2	twist homolog 2 (Drosophila)	45	862	337	14785	2.49275e-06	0.000730907	2.28955	18.6138
GO:0008285	negative regulation of cell proliferation	IEA	PTH1R	PTH1R	parathyroid hormone 1 receptor	45	862	337	14785	2.49275e-06	0.000730907	2.28955	18.6138
GO:0008285	negative regulation of cell proliferation	TAS	COL18A1	COL18A1	collagen, type XVIII, alpha 1	45	862	337	14785	2.49275e-06	0.000730907	2.28955	18.6138
GO:0008285	negative regulation of cell proliferation	TAS	TP53I11	TP53I11	tumor protein p53 inducible protein 11	45	862	337	14785	2.49275e-06	0.000730907	2.28955	18.6138
GO:0008285	negative regulation of cell proliferation	IMP	SOD2	SOD2	superoxide dismutase 2, mitochondrial	45	862	337	14785	2.49275e-06	0.000730907	2.28955	18.6138
GO:0008285	negative regulation of cell proliferation	IDA	CTNNB1	CTNNB1	catenin (cadherin-associated protein), beta 1, 88kDa	45	862	337	14785	2.49275e-06	0.000730907	2.28955	18.6138
GO:0008285	negative regulation of cell proliferation	IEA	TGFB3	TGFB3	transforming growth factor, beta 3	45	862	337	14785	2.49275e-06	0.000730907	2.28955	18.6138
GO:0008285	negative regulation of cell proliferation	NAS	LEPRE1	LEPRE1	leucine proline-enriched proteoglycan (leprecan) 1	45	862	337	14785	2.49275e-06	0.000730907	2.28955	18.6138
GO:0008285	negative regulation of cell proliferation	IDA	CDKN2A	CDKN2A	cyclin-dependent kinase inhibitor 2A (melanoma, p16, inhibits CDK4)	45	862	337	14785	2.49275e-06	0.000730907	2.28955	18.6138
GO:0008285	negative regulation of cell proliferation	TAS	OSM	OSM	oncostatin M	45	862	337	14785	2.49275e-06	0.000730907	2.28955	18.6138
GO:0008285	negative regulation of cell proliferation	IEA	GDF11	GDF11	growth differentiation factor 11	45	862	337	14785	2.49275e-06	0.000730907	2.28955	18.6138
GO:0008285	negative regulation of cell proliferation	ISS	NOX4	NOX4	NADPH oxidase 4	45	862	337	14785	2.49275e-06	0.000730907	2.28955	18.6138
GO:0007596	blood coagulation	TAS	PDE3A	PDE3A	phosphodiesterase 3A, cGMP-inhibited	57	862	474	14785	2.71209e-06	0.000730907	2.06188	18.4922
GO:0007596	blood coagulation	TAS	KIF2C	KIF2C	kinesin family member 2C	57	862	474	14785	2.71209e-06	0.000730907	2.06188	18.4922
GO:0007596	blood coagulation	TAS	GUCY1A3	GUCY1A3	guanylate cyclase 1, soluble, alpha 3	57	862	474	14785	2.71209e-06	0.000730907	2.06188	18.4922
GO:0007596	blood coagulation	TAS	HGF	HGF	hepatocyte growth factor (hepapoietin A; scatter factor)	57	862	474	14785	2.71209e-06	0.000730907	2.06188	18.4922
GO:0007596	blood coagulation	TAS	DOCK9	DOCK9	dedicator of cytokinesis 9	57	862	474	14785	2.71209e-06	0.000730907	2.06188	18.4922
GO:0007596	blood coagulation	TAS	ITGA2	ITGA2	integrin, alpha 2 (CD49B, alpha 2 subunit of VLA-2 receptor)	57	862	474	14785	2.71209e-06	0.000730907	2.06188	18.4922
GO:0007596	blood coagulation	IEA	ANXA8L1	ANXA8L1	annexin A8-like 1	57	862	474	14785	2.71209e-06	0.000730907	2.06188	18.4922
GO:0007596	blood coagulation		HMCN1	HMCN1	hemicentin 1	57	862	474	14785	2.71209e-06	0.000730907	2.06188	18.4922
GO:0007596	blood coagulation		HIST2H3C	HIST2H3C	histone cluster 2, H3c	57	862	474	14785	2.71209e-06	0.000730907	2.06188	18.4922
GO:0007596	blood coagulation	TAS	TIMP1	TIMP1	TIMP metallopeptidase inhibitor 1	57	862	474	14785	2.71209e-06	0.000730907	2.06188	18.4922
GO:0007596	blood coagulation	TAS	GUCY1B3	GUCY1B3	guanylate cyclase 1, soluble, beta 3	57	862	474	14785	2.71209e-06	0.000730907	2.06188	18.4922
GO:0007596	blood coagulation	TAS	PDGFB	PDGFB	platelet-derived growth factor beta polypeptide	57	862	474	14785	2.71209e-06	0.000730907	2.06188	18.4922
GO:0007596	blood coagulation	IMP	VWF	VWF	von Willebrand factor	57	862	474	14785	2.71209e-06	0.000730907	2.06188	18.4922
GO:0007596	blood coagulation	TAS	THBS1	THBS1	thrombospondin 1	57	862	474	14785	2.71209e-06	0.000730907	2.06188	18.4922
GO:0007596	blood coagulation	TAS	SH2B3	SH2B3	SH2B adaptor protein 3	57	862	474	14785	2.71209e-06	0.000730907	2.06188	18.4922
GO:0007596	blood coagulation	TAS	NOS2	NOS2	nitric oxide synthase 2, inducible	57	862	474	14785	2.71209e-06	0.000730907	2.06188	18.4922
GO:0007596	blood coagulation	TAS	VAV2	VAV2	vav 2 guanine nucleotide exchange factor	57	862	474	14785	2.71209e-06	0.000730907	2.06188	18.4922
GO:0007596	blood coagulation	IEA	PROCR	PROCR	protein C receptor, endothelial	57	862	474	14785	2.71209e-06	0.000730907	2.06188	18.4922
GO:0007596	blood coagulation	TAS	TGFB2	TGFB2	transforming growth factor, beta 2	57	862	474	14785	2.71209e-06	0.000730907	2.06188	18.4922
GO:0007596	blood coagulation	TAS	COL1A2	COL1A2	collagen, type I, alpha 2	57	862	474	14785	2.71209e-06	0.000730907	2.06188	18.4922
GO:0007596	blood coagulation	TAS	PLAU	PLAU	plasminogen activator, urokinase	57	862	474	14785	2.71209e-06	0.000730907	2.06188	18.4922
GO:0007596	blood coagulation	TAS	PTGIR	PTGIR	prostaglandin I2 (prostacyclin) receptor (IP)	57	862	474	14785	2.71209e-06	0.000730907	2.06188	18.4922
GO:0007596	blood coagulation	TAS	EHD3	EHD3	EH-domain containing 3	57	862	474	14785	2.71209e-06	0.000730907	2.06188	18.4922
GO:0007596	blood coagulation	TAS	COL1A1	COL1A1	collagen, type I, alpha 1	57	862	474	14785	2.71209e-06	0.000730907	2.06188	18.4922
GO:0007596	blood coagulation	TAS	SERPINE1	SERPINE1	serpin peptidase inhibitor, clade E (nexin, plasminogen activator inhibitor type 1), member 1	57	862	474	14785	2.71209e-06	0.000730907	2.06188	18.4922
GO:0007596	blood coagulation	TAS	KIF3C	KIF3C	kinesin family member 3C	57	862	474	14785	2.71209e-06	0.000730907	2.06188	18.4922
GO:0007596	blood coagulation	IEA	TFPI2	TFPI2	tissue factor pathway inhibitor 2	57	862	474	14785	2.71209e-06	0.000730907	2.06188	18.4922
GO:0007596	blood coagulation	TAS	PROS1	PROS1	protein S (alpha)	57	862	474	14785	2.71209e-06	0.000730907	2.06188	18.4922
GO:0007596	blood coagulation	TAS	F2RL2	F2RL2	coagulation factor II (thrombin) receptor-like 2	57	862	474	14785	2.71209e-06	0.000730907	2.06188	18.4922
GO:0007596	blood coagulation	TAS	GRB14	GRB14	growth factor receptor-bound protein 14	57	862	474	14785	2.71209e-06	0.000730907	2.06188	18.4922
GO:0007596	blood coagulation	TAS	SELP	SELP	selectin P (granule membrane protein 140kDa, antigen CD62)	57	862	474	14785	2.71209e-06	0.000730907	2.06188	18.4922
GO:0007596	blood coagulation	TAS	TFPI	TFPI	tissue factor pathway inhibitor (lipoprotein-associated coagulation inhibitor)	57	862	474	14785	2.71209e-06	0.000730907	2.06188	18.4922
GO:0007596	blood coagulation	TAS	SPARC	SPARC	secreted protein, acidic, cysteine-rich (osteonectin)	57	862	474	14785	2.71209e-06	0.000730907	2.06188	18.4922
GO:0007596	blood coagulation	TAS	PLEK	PLEK	pleckstrin	57	862	474	14785	2.71209e-06	0.000730907	2.06188	18.4922
GO:0007596	blood coagulation	TAS	SIRPA	SIRPA	signal-regulatory protein alpha	57	862	474	14785	2.71209e-06	0.000730907	2.06188	18.4922
GO:0007596	blood coagulation	TAS	IGF1	IGF1	insulin-like growth factor 1 (somatomedin C)	57	862	474	14785	2.71209e-06	0.000730907	2.06188	18.4922
GO:0007596	blood coagulation	TAS	F12	F12	coagulation factor XII (Hageman factor)	57	862	474	14785	2.71209e-06	0.000730907	2.06188	18.4922
GO:0007596	blood coagulation	TAS	A2M	A2M	alpha-2-macroglobulin	57	862	474	14785	2.71209e-06	0.000730907	2.06188	18.4922
GO:0007596	blood coagulation	TAS	ITGA5	ITGA5	integrin, alpha 5 (fibronectin receptor, alpha polypeptide)	57	862	474	14785	2.71209e-06	0.000730907	2.06188	18.4922
GO:0007596	blood coagulation	TAS	SERPING1	SERPING1	serpin peptidase inhibitor, clade G (C1 inhibitor), member 1	57	862	474	14785	2.71209e-06	0.000730907	2.06188	18.4922
GO:0007596	blood coagulation	TAS	ITGAX	ITGAX	integrin, alpha X (complement component 3 receptor 4 subunit)	57	862	474	14785	2.71209e-06	0.000730907	2.06188	18.4922
GO:0007596	blood coagulation	TAS	SLC16A3	SLC16A3	solute carrier family 16, member 3 (monocarboxylic acid transporter 4)	57	862	474	14785	2.71209e-06	0.000730907	2.06188	18.4922
GO:0007596	blood coagulation	TAS	F2R	F2R	coagulation factor II (thrombin) receptor	57	862	474	14785	2.71209e-06	0.000730907	2.06188	18.4922
GO:0007596	blood coagulation	TAS	PDE3B	PDE3B	phosphodiesterase 3B, cGMP-inhibited	57	862	474	14785	2.71209e-06	0.000730907	2.06188	18.4922
GO:0007596	blood coagulation	TAS	KCNMB4	KCNMB4	potassium large conductance calcium-activated channel, subfamily M, beta member 4	57	862	474	14785	2.71209e-06	0.000730907	2.06188	18.4922
GO:0007596	blood coagulation	TAS	KIF4A	KIF4A	kinesin family member 4A	57	862	474	14785	2.71209e-06	0.000730907	2.06188	18.4922
GO:0007596	blood coagulation	TAS	PLCG1	PLCG1	phospholipase C, gamma 1	57	862	474	14785	2.71209e-06	0.000730907	2.06188	18.4922
GO:0007596	blood coagulation	TAS	DGKH	DGKH	diacylglycerol kinase, eta	57	862	474	14785	2.71209e-06	0.000730907	2.06188	18.4922
GO:0007596	blood coagulation	TAS	GUCY1A2	GUCY1A2	guanylate cyclase 1, soluble, alpha 2	57	862	474	14785	2.71209e-06	0.000730907	2.06188	18.4922
GO:0007596	blood coagulation	TAS	ATP1B3	ATP1B3	ATPase, Na+/K+ transporting, beta 3 polypeptide	57	862	474	14785	2.71209e-06	0.000730907	2.06188	18.4922
GO:0007596	blood coagulation	TAS	VEGFC	VEGFC	vascular endothelial growth factor C	57	862	474	14785	2.71209e-06	0.000730907	2.06188	18.4922
GO:0007596	blood coagulation	TAS	ANGPT2	ANGPT2	angiopoietin 2	57	862	474	14785	2.71209e-06	0.000730907	2.06188	18.4922
GO:0007596	blood coagulation	TAS	TGFB3	TGFB3	transforming growth factor, beta 3	57	862	474	14785	2.71209e-06	0.000730907	2.06188	18.4922
GO:0007596	blood coagulation	TAS	ADRA2C	ADRA2C	adrenergic, alpha-2C-, receptor	57	862	474	14785	2.71209e-06	0.000730907	2.06188	18.4922
GO:0007596	blood coagulation	TAS	LRP8	LRP8	low density lipoprotein receptor-related protein 8, apolipoprotein e receptor	57	862	474	14785	2.71209e-06	0.000730907	2.06188	18.4922
GO:0007596	blood coagulation	TAS	SELL	SELL	selectin L	57	862	474	14785	2.71209e-06	0.000730907	2.06188	18.4922
GO:0007596	blood coagulation	TAS	SLC7A7	SLC7A7	solute carrier family 7 (amino acid transporter light chain, y+L system), member 7	57	862	474	14785	2.71209e-06	0.000730907	2.06188	18.4922
GO:0016525	negative regulation of angiogenesis	IDA	SULF1	SULF1	sulfatase 1	14	862	46	14785	3.99329e-06	0.000978356	5.2184	17.934
GO:0016525	negative regulation of angiogenesis	IDA	THBS2	THBS2	thrombospondin 2	14	862	46	14785	3.99329e-06	0.000978356	5.2184	17.934
GO:0016525	negative regulation of angiogenesis	IDA	THBS1	THBS1	thrombospondin 1	14	862	46	14785	3.99329e-06	0.000978356	5.2184	17.934
GO:0016525	negative regulation of angiogenesis	IEA	CXCL10	CXCL10	chemokine (C-X-C motif) ligand 10	14	862	46	14785	3.99329e-06	0.000978356	5.2184	17.934
GO:0016525	negative regulation of angiogenesis	IEP	THBS4	THBS4	thrombospondin 4	14	862	46	14785	3.99329e-06	0.000978356	5.2184	17.934
GO:0016525	negative regulation of angiogenesis	IEA	TIE1	TIE1	tyrosine kinase with immunoglobulin-like and EGF-like domains 1	14	862	46	14785	3.99329e-06	0.000978356	5.2184	17.934
GO:0016525	negative regulation of angiogenesis	IDA	VASH1	VASH1	vasohibin 1	14	862	46	14785	3.99329e-06	0.000978356	5.2184	17.934
GO:0016525	negative regulation of angiogenesis	IEA	LIF	LIF	leukemia inhibitory factor (cholinergic differentiation factor)	14	862	46	14785	3.99329e-06	0.000978356	5.2184	17.934
GO:0016525	negative regulation of angiogenesis	IDA	COL4A2	COL4A2	collagen, type IV, alpha 2	14	862	46	14785	3.99329e-06	0.000978356	5.2184	17.934
GO:0016525	negative regulation of angiogenesis	ISS	HHEX	HHEX	hematopoietically expressed homeobox	14	862	46	14785	3.99329e-06	0.000978356	5.2184	17.934
GO:0016525	negative regulation of angiogenesis	IEA	LECT1	LECT1	leukocyte cell derived chemotaxin 1	14	862	46	14785	3.99329e-06	0.000978356	5.2184	17.934
GO:0016525	negative regulation of angiogenesis	IEA	CCL2	CCL2	chemokine (C-C motif) ligand 2	14	862	46	14785	3.99329e-06	0.000978356	5.2184	17.934
GO:0016525	negative regulation of angiogenesis	IEA	ANGPT2	ANGPT2	angiopoietin 2	14	862	46	14785	3.99329e-06	0.000978356	5.2184	17.934
GO:0016525	negative regulation of angiogenesis	IDA	SERPINF1	SERPINF1	serpin peptidase inhibitor, clade F (alpha-2 antiplasmin, pigment epithelium derived factor), member 1	14	862	46	14785	3.99329e-06	0.000978356	5.2184	17.934
GO:0007229	integrin-mediated signaling pathway	IEA	ITGA2	ITGA2	integrin, alpha 2 (CD49B, alpha 2 subunit of VLA-2 receptor)	19	862	87	14785	5.83701e-06	0.0013109	3.74457	17.3863
GO:0007229	integrin-mediated signaling pathway		ADAMTS18	ADAMTS18	ADAM metallopeptidase with thrombospondin type 1 motif, 18	19	862	87	14785	5.83701e-06	0.0013109	3.74457	17.3863
GO:0007229	integrin-mediated signaling pathway		ADAM23	ADAM23	ADAM metallopeptidase domain 23	19	862	87	14785	5.83701e-06	0.0013109	3.74457	17.3863
GO:0007229	integrin-mediated signaling pathway		ADAMTS10	ADAMTS10	ADAM metallopeptidase with thrombospondin type 1 motif, 10	19	862	87	14785	5.83701e-06	0.0013109	3.74457	17.3863
GO:0007229	integrin-mediated signaling pathway	IEA	ITGBL1	ITGBL1	integrin, beta-like 1 (with EGF-like repeat domains)	19	862	87	14785	5.83701e-06	0.0013109	3.74457	17.3863
GO:0007229	integrin-mediated signaling pathway	IEA	ITGA11	ITGA11	integrin, alpha 11	19	862	87	14785	5.83701e-06	0.0013109	3.74457	17.3863
GO:0007229	integrin-mediated signaling pathway	IEA	ITGA1	ITGA1	integrin, alpha 1	19	862	87	14785	5.83701e-06	0.0013109	3.74457	17.3863
GO:0007229	integrin-mediated signaling pathway	IMP	LAMA5	LAMA5	laminin, alpha 5	19	862	87	14785	5.83701e-06	0.0013109	3.74457	17.3863
GO:0007229	integrin-mediated signaling pathway	IEA	CIB2	CIB2	calcium and integrin binding family member 2	19	862	87	14785	5.83701e-06	0.0013109	3.74457	17.3863
GO:0007229	integrin-mediated signaling pathway	IDA	PLEK	PLEK	pleckstrin	19	862	87	14785	5.83701e-06	0.0013109	3.74457	17.3863
GO:0007229	integrin-mediated signaling pathway		ADAM22	ADAM22	ADAM metallopeptidase domain 22	19	862	87	14785	5.83701e-06	0.0013109	3.74457	17.3863
GO:0007229	integrin-mediated signaling pathway	IEA	ITGA5	ITGA5	integrin, alpha 5 (fibronectin receptor, alpha polypeptide)	19	862	87	14785	5.83701e-06	0.0013109	3.74457	17.3863
GO:0007229	integrin-mediated signaling pathway	IEA	ITGB8	ITGB8	integrin, beta 8	19	862	87	14785	5.83701e-06	0.0013109	3.74457	17.3863
GO:0007229	integrin-mediated signaling pathway	IEA	ITGAX	ITGAX	integrin, alpha X (complement component 3 receptor 4 subunit)	19	862	87	14785	5.83701e-06	0.0013109	3.74457	17.3863
GO:0007229	integrin-mediated signaling pathway		ADAM32	ADAM32	ADAM metallopeptidase domain 32	19	862	87	14785	5.83701e-06	0.0013109	3.74457	17.3863
GO:0007229	integrin-mediated signaling pathway		ADAMTS3	ADAMTS3	ADAM metallopeptidase with thrombospondin type 1 motif, 3	19	862	87	14785	5.83701e-06	0.0013109	3.74457	17.3863
GO:0007229	integrin-mediated signaling pathway	IMP	COL3A1	COL3A1	collagen, type III, alpha 1	19	862	87	14785	5.83701e-06	0.0013109	3.74457	17.3863
GO:0007229	integrin-mediated signaling pathway		ADAMTS9	ADAMTS9	ADAM metallopeptidase with thrombospondin type 1 motif, 9	19	862	87	14785	5.83701e-06	0.0013109	3.74457	17.3863
GO:0007229	integrin-mediated signaling pathway	IDA	SEMA7A	SEMA7A	semaphorin 7A, GPI membrane anchor (John Milton Hagen blood group)	19	862	87	14785	5.83701e-06	0.0013109	3.74457	17.3863
GO:0007165	signal transduction	IEA	ARHGAP22	ARHGAP22	Rho GTPase activating protein 22	114	862	1210	14785	7.27998e-06	0.00147818	1.61542	17.0676
GO:0007165	signal transduction		CHN1	CHN1	chimerin (chimaerin) 1	114	862	1210	14785	7.27998e-06	0.00147818	1.61542	17.0676
GO:0007165	signal transduction	TAS	CXCL1	CXCL1	chemokine (C-X-C motif) ligand 1 (melanoma growth stimulating activity, alpha)	114	862	1210	14785	7.27998e-06	0.00147818	1.61542	17.0676
GO:0007165	signal transduction	TAS	EDNRA	EDNRA	endothelin receptor type A	114	862	1210	14785	7.27998e-06	0.00147818	1.61542	17.0676
GO:0007165	signal transduction	IEA	FAS	FAS	Fas (TNF receptor superfamily, member 6)	114	862	1210	14785	7.27998e-06	0.00147818	1.61542	17.0676
GO:0007165	signal transduction	IEA	PDE3A	PDE3A	phosphodiesterase 3A, cGMP-inhibited	114	862	1210	14785	7.27998e-06	0.00147818	1.61542	17.0676
GO:0007165	signal transduction	IMP	ECM1	ECM1	extracellular matrix protein 1	114	862	1210	14785	7.27998e-06	0.00147818	1.61542	17.0676
GO:0007165	signal transduction	IEA	ARAP3	ARAP3	ArfGAP with RhoGAP domain, ankyrin repeat and PH domain 3	114	862	1210	14785	7.27998e-06	0.00147818	1.61542	17.0676
GO:0007165	signal transduction	TAS	NMB	NMB	neuromedin B	114	862	1210	14785	7.27998e-06	0.00147818	1.61542	17.0676
GO:0007165	signal transduction	IEA	DLC1	DLC1	deleted in liver cancer 1	114	862	1210	14785	7.27998e-06	0.00147818	1.61542	17.0676
GO:0007165	signal transduction	IEA	RASL11A	RASL11A	RAS-like, family 11, member A	114	862	1210	14785	7.27998e-06	0.00147818	1.61542	17.0676
GO:0007165	signal transduction	TAS	IGFBP4	IGFBP4	insulin-like growth factor binding protein 4	114	862	1210	14785	7.27998e-06	0.00147818	1.61542	17.0676
GO:0007165	signal transduction	IEA	STARD13	STARD13	StAR-related lipid transfer (START) domain containing 13	114	862	1210	14785	7.27998e-06	0.00147818	1.61542	17.0676
GO:0007165	signal transduction	TAS	SKAP2	SKAP2	src kinase associated phosphoprotein 2	114	862	1210	14785	7.27998e-06	0.00147818	1.61542	17.0676
GO:0007165	signal transduction	TAS	C3	C3	complement component 3	114	862	1210	14785	7.27998e-06	0.00147818	1.61542	17.0676
GO:0007165	signal transduction	NAS	CHRNA5	CHRNA5	cholinergic receptor, nicotinic, alpha 5	114	862	1210	14785	7.27998e-06	0.00147818	1.61542	17.0676
GO:0007165	signal transduction	TAS	LILRB4	LILRB4	leukocyte immunoglobulin-like receptor, subfamily B (with TM and ITIM domains), member 4	114	862	1210	14785	7.27998e-06	0.00147818	1.61542	17.0676
GO:0007165	signal transduction	TAS	PGF	PGF	placental growth factor	114	862	1210	14785	7.27998e-06	0.00147818	1.61542	17.0676
GO:0007165	signal transduction	IEA	GRIN2D	GRIN2D	glutamate receptor, ionotropic, N-methyl D-aspartate 2D	114	862	1210	14785	7.27998e-06	0.00147818	1.61542	17.0676
GO:0007165	signal transduction	TAS	CXCL10	CXCL10	chemokine (C-X-C motif) ligand 10	114	862	1210	14785	7.27998e-06	0.00147818	1.61542	17.0676
GO:0007165	signal transduction	TAS	GEM	GEM	GTP binding protein overexpressed in skeletal muscle	114	862	1210	14785	7.27998e-06	0.00147818	1.61542	17.0676
GO:0007165	signal transduction	NAS	WNT11	WNT11	wingless-type MMTV integration site family, member 11	114	862	1210	14785	7.27998e-06	0.00147818	1.61542	17.0676
GO:0007165	signal transduction	IEA	IRAK2	IRAK2	interleukin-1 receptor-associated kinase 2	114	862	1210	14785	7.27998e-06	0.00147818	1.61542	17.0676
GO:0007165	signal transduction	TAS	ERG	ERG	v-ets erythroblastosis virus E26 oncogene homolog (avian)	114	862	1210	14785	7.27998e-06	0.00147818	1.61542	17.0676
GO:0007165	signal transduction	TAS	VAV2	VAV2	vav 2 guanine nucleotide exchange factor	114	862	1210	14785	7.27998e-06	0.00147818	1.61542	17.0676
GO:0007165	signal transduction	IEA	CNTNAP3	CNTNAP3	contactin associated protein-like 3	114	862	1210	14785	7.27998e-06	0.00147818	1.61542	17.0676
GO:0007165	signal transduction	ISS	SFRP2	SFRP2	secreted frizzled-related protein 2	114	862	1210	14785	7.27998e-06	0.00147818	1.61542	17.0676
GO:0007165	signal transduction	IEA	ODZ4	ODZ4	odz, odd Oz/ten-m homolog 4 (Drosophila)	114	862	1210	14785	7.27998e-06	0.00147818	1.61542	17.0676
GO:0007165	signal transduction	TAS	ADCY3	ADCY3	adenylate cyclase 3	114	862	1210	14785	7.27998e-06	0.00147818	1.61542	17.0676
GO:0007165	signal transduction	IEA	MAP3K8	MAP3K8	mitogen-activated protein kinase kinase kinase 8	114	862	1210	14785	7.27998e-06	0.00147818	1.61542	17.0676
GO:0007165	signal transduction	TAS	TNFSF9	TNFSF9	tumor necrosis factor (ligand) superfamily, member 9	114	862	1210	14785	7.27998e-06	0.00147818	1.61542	17.0676
GO:0007165	signal transduction	TAS	PLAU	PLAU	plasminogen activator, urokinase	114	862	1210	14785	7.27998e-06	0.00147818	1.61542	17.0676
GO:0007165	signal transduction	TAS	SIRPB1	SIRPB1	signal-regulatory protein beta 1	114	862	1210	14785	7.27998e-06	0.00147818	1.61542	17.0676
GO:0007165	signal transduction	IEA	ARHGAP11B	ARHGAP11B	Rho GTPase activating protein 11B	114	862	1210	14785	7.27998e-06	0.00147818	1.61542	17.0676
GO:0007165	signal transduction	IEA	RHEBL1	RHEBL1	Ras homolog enriched in brain like 1	114	862	1210	14785	7.27998e-06	0.00147818	1.61542	17.0676
GO:0007165	signal transduction	TAS	TIE1	TIE1	tyrosine kinase with immunoglobulin-like and EGF-like domains 1	114	862	1210	14785	7.27998e-06	0.00147818	1.61542	17.0676
GO:0007165	signal transduction	TAS	PKD2L1	PKD2L1	polycystic kidney disease 2-like 1	114	862	1210	14785	7.27998e-06	0.00147818	1.61542	17.0676
GO:0007165	signal transduction	TAS	ANXA1	ANXA1	annexin A1	114	862	1210	14785	7.27998e-06	0.00147818	1.61542	17.0676
GO:0007165	signal transduction	TAS	ABL2	ABL2	v-abl Abelson murine leukemia viral oncogene homolog 2	114	862	1210	14785	7.27998e-06	0.00147818	1.61542	17.0676
GO:0007165	signal transduction	IEA	ARHGAP4	ARHGAP4	Rho GTPase activating protein 4	114	862	1210	14785	7.27998e-06	0.00147818	1.61542	17.0676
GO:0007165	signal transduction	TAS	EDN3	EDN3	endothelin 3	114	862	1210	14785	7.27998e-06	0.00147818	1.61542	17.0676
GO:0007165	signal transduction	IEA	ARHGAP31	ARHGAP31	Rho GTPase activating protein 31	114	862	1210	14785	7.27998e-06	0.00147818	1.61542	17.0676
GO:0007165	signal transduction	TAS	MAPK12	MAPK12	mitogen-activated protein kinase 12	114	862	1210	14785	7.27998e-06	0.00147818	1.61542	17.0676
GO:0007165	signal transduction	NAS	COL15A1	COL15A1	collagen, type XV, alpha 1	114	862	1210	14785	7.27998e-06	0.00147818	1.61542	17.0676
GO:0007165	signal transduction	IMP	SLC20A1	SLC20A1	solute carrier family 20 (phosphate transporter), member 1	114	862	1210	14785	7.27998e-06	0.00147818	1.61542	17.0676
GO:0007165	signal transduction	TAS	FPR3	FPR3	formyl peptide receptor 3	114	862	1210	14785	7.27998e-06	0.00147818	1.61542	17.0676
GO:0007165	signal transduction	IEA	RASAL2	RASAL2	RAS protein activator like 2	114	862	1210	14785	7.27998e-06	0.00147818	1.61542	17.0676
GO:0007165	signal transduction	TAS	IL8	IL8	interleukin 8	114	862	1210	14785	7.27998e-06	0.00147818	1.61542	17.0676
GO:0007165	signal transduction	TAS	TNFAIP6	TNFAIP6	tumor necrosis factor, alpha-induced protein 6	114	862	1210	14785	7.27998e-06	0.00147818	1.61542	17.0676
GO:0007165	signal transduction	TAS	NOD1	NOD1	nucleotide-binding oligomerization domain containing 1	114	862	1210	14785	7.27998e-06	0.00147818	1.61542	17.0676
GO:0007165	signal transduction	IEA	PDPN	PDPN	podoplanin	114	862	1210	14785	7.27998e-06	0.00147818	1.61542	17.0676
GO:0007165	signal transduction	IMP	HMOX1	HMOX1	heme oxygenase (decycling) 1	114	862	1210	14785	7.27998e-06	0.00147818	1.61542	17.0676
GO:0007165	signal transduction	TAS	CCL18	CCL18	chemokine (C-C motif) ligand 18 (pulmonary and activation-regulated)	114	862	1210	14785	7.27998e-06	0.00147818	1.61542	17.0676
GO:0007165	signal transduction	TAS	ADCY4	ADCY4	adenylate cyclase 4	114	862	1210	14785	7.27998e-06	0.00147818	1.61542	17.0676
GO:0007165	signal transduction	IEA	RIN3	RIN3	Ras and Rab interactor 3	114	862	1210	14785	7.27998e-06	0.00147818	1.61542	17.0676
GO:0007165	signal transduction	NAS	S100A10	S100A10	S100 calcium binding protein A10	114	862	1210	14785	7.27998e-06	0.00147818	1.61542	17.0676
GO:0007165	signal transduction	TAS	GRB14	GRB14	growth factor receptor-bound protein 14	114	862	1210	14785	7.27998e-06	0.00147818	1.61542	17.0676
GO:0007165	signal transduction	TAS	CEACAM6	CEACAM6	carcinoembryonic antigen-related cell adhesion molecule 6 (non-specific cross reacting antigen)	114	862	1210	14785	7.27998e-06	0.00147818	1.61542	17.0676
GO:0007165	signal transduction	IEA	PDE4B	PDE4B	phosphodiesterase 4B, cAMP-specific	114	862	1210	14785	7.27998e-06	0.00147818	1.61542	17.0676
GO:0007165	signal transduction	TAS	ZYX	ZYX	zyxin	114	862	1210	14785	7.27998e-06	0.00147818	1.61542	17.0676
GO:0007165	signal transduction	IEA	PLXND1	PLXND1	plexin D1	114	862	1210	14785	7.27998e-06	0.00147818	1.61542	17.0676
GO:0007165	signal transduction	IEA	AKAP5	AKAP5	A kinase (PRKA) anchor protein 5	114	862	1210	14785	7.27998e-06	0.00147818	1.61542	17.0676
GO:0007165	signal transduction	NAS	MDK	MDK	midkine (neurite growth-promoting factor 2)	114	862	1210	14785	7.27998e-06	0.00147818	1.61542	17.0676
GO:0007165	signal transduction	IEA	HHEX	HHEX	hematopoietically expressed homeobox	114	862	1210	14785	7.27998e-06	0.00147818	1.61542	17.0676
GO:0007165	signal transduction	IEA	TNFRSF11B	TNFRSF11B	tumor necrosis factor receptor superfamily, member 11b	114	862	1210	14785	7.27998e-06	0.00147818	1.61542	17.0676
GO:0007165	signal transduction	NAS	PMCH	PMCH	pro-melanin-concentrating hormone	114	862	1210	14785	7.27998e-06	0.00147818	1.61542	17.0676
GO:0007165	signal transduction	IEA	SPARC	SPARC	secreted protein, acidic, cysteine-rich (osteonectin)	114	862	1210	14785	7.27998e-06	0.00147818	1.61542	17.0676
GO:0007165	signal transduction	TAS	IGF1	IGF1	insulin-like growth factor 1 (somatomedin C)	114	862	1210	14785	7.27998e-06	0.00147818	1.61542	17.0676
GO:0007165	signal transduction	IEA	SEMA5A	SEMA5A	sema domain, seven thrombospondin repeats (type 1 and type 1-like), transmembrane domain (TM) and short cytoplasmic domain, (semaphorin) 5A	114	862	1210	14785	7.27998e-06	0.00147818	1.61542	17.0676
GO:0007165	signal transduction	IEA	CNTNAP3B	CNTNAP3B	contactin associated protein-like 3B	114	862	1210	14785	7.27998e-06	0.00147818	1.61542	17.0676
GO:0007165	signal transduction	TAS	TNFRSF25	TNFRSF25	tumor necrosis factor receptor superfamily, member 25	114	862	1210	14785	7.27998e-06	0.00147818	1.61542	17.0676
GO:0007165	signal transduction	TAS	ELK3	ELK3	ELK3, ETS-domain protein (SRF accessory protein 2)	114	862	1210	14785	7.27998e-06	0.00147818	1.61542	17.0676
GO:0007165	signal transduction	TAS	CRABP2	CRABP2	cellular retinoic acid binding protein 2	114	862	1210	14785	7.27998e-06	0.00147818	1.61542	17.0676
GO:0007165	signal transduction	IMP	AKT3	AKT3	v-akt murine thymoma viral oncogene homolog 3 (protein kinase B, gamma)	114	862	1210	14785	7.27998e-06	0.00147818	1.61542	17.0676
GO:0007165	signal transduction	IMP	GJA1	GJA1	gap junction protein, alpha 1, 43kDa	114	862	1210	14785	7.27998e-06	0.00147818	1.61542	17.0676
GO:0007165	signal transduction	IEA	RHPN1	RHPN1	rhophilin, Rho GTPase binding protein 1	114	862	1210	14785	7.27998e-06	0.00147818	1.61542	17.0676
GO:0007165	signal transduction	IEA	ANGPTL4	ANGPTL4	angiopoietin-like 4	114	862	1210	14785	7.27998e-06	0.00147818	1.61542	17.0676
GO:0007165	signal transduction	IEA	RRAD	RRAD	Ras-related associated with diabetes	114	862	1210	14785	7.27998e-06	0.00147818	1.61542	17.0676
GO:0007165	signal transduction	IEA	PLXNA4	PLXNA4	plexin A4	114	862	1210	14785	7.27998e-06	0.00147818	1.61542	17.0676
GO:0007165	signal transduction	IEA	RAMP2	RAMP2	receptor (G protein-coupled) activity modifying protein 2	114	862	1210	14785	7.27998e-06	0.00147818	1.61542	17.0676
GO:0007165	signal transduction	IEA	ANGPTL2	ANGPTL2	angiopoietin-like 2	114	862	1210	14785	7.27998e-06	0.00147818	1.61542	17.0676
GO:0007165	signal transduction	TAS	DPYSL2	DPYSL2	dihydropyrimidinase-like 2	114	862	1210	14785	7.27998e-06	0.00147818	1.61542	17.0676
GO:0007165	signal transduction	IEA	ASAP1	ASAP1	ArfGAP with SH3 domain, ankyrin repeat and PH domain 1	114	862	1210	14785	7.27998e-06	0.00147818	1.61542	17.0676
GO:0007165	signal transduction	IEA	PDE3B	PDE3B	phosphodiesterase 3B, cGMP-inhibited	114	862	1210	14785	7.27998e-06	0.00147818	1.61542	17.0676
GO:0007165	signal transduction	TAS	IL13RA2	IL13RA2	interleukin 13 receptor, alpha 2	114	862	1210	14785	7.27998e-06	0.00147818	1.61542	17.0676
GO:0007165	signal transduction	NAS	PLCG1	PLCG1	phospholipase C, gamma 1	114	862	1210	14785	7.27998e-06	0.00147818	1.61542	17.0676
GO:0007165	signal transduction	IMP	PLK2	PLK2	polo-like kinase 2	114	862	1210	14785	7.27998e-06	0.00147818	1.61542	17.0676
GO:0007165	signal transduction	NAS	CCL2	CCL2	chemokine (C-C motif) ligand 2	114	862	1210	14785	7.27998e-06	0.00147818	1.61542	17.0676
GO:0007165	signal transduction	IEA	TLR4	TLR4	toll-like receptor 4	114	862	1210	14785	7.27998e-06	0.00147818	1.61542	17.0676
GO:0007165	signal transduction	IDA	PDGFRB	PDGFRB	platelet-derived growth factor receptor, beta polypeptide	114	862	1210	14785	7.27998e-06	0.00147818	1.61542	17.0676
GO:0007165	signal transduction	IMP	LGALS1	LGALS1	lectin, galactoside-binding, soluble, 1	114	862	1210	14785	7.27998e-06	0.00147818	1.61542	17.0676
GO:0007165	signal transduction	IDA	NFAM1	NFAM1	NFAT activating protein with ITAM motif 1	114	862	1210	14785	7.27998e-06	0.00147818	1.61542	17.0676
GO:0007165	signal transduction	NAS	FAM126A	FAM126A	family with sequence similarity 126, member A	114	862	1210	14785	7.27998e-06	0.00147818	1.61542	17.0676
GO:0007165	signal transduction	TAS	IL4R	IL4R	interleukin 4 receptor	114	862	1210	14785	7.27998e-06	0.00147818	1.61542	17.0676
GO:0007165	signal transduction	TAS	GUCY1A2	GUCY1A2	guanylate cyclase 1, soluble, alpha 2	114	862	1210	14785	7.27998e-06	0.00147818	1.61542	17.0676
GO:0007165	signal transduction	IEA	MTSS1L	MTSS1L	metastasis suppressor 1-like	114	862	1210	14785	7.27998e-06	0.00147818	1.61542	17.0676
GO:0007165	signal transduction	TAS	TNFSF4	TNFSF4	tumor necrosis factor (ligand) superfamily, member 4	114	862	1210	14785	7.27998e-06	0.00147818	1.61542	17.0676
GO:0007165	signal transduction	TAS	C5AR1	C5AR1	complement component 5a receptor 1	114	862	1210	14785	7.27998e-06	0.00147818	1.61542	17.0676
GO:0007165	signal transduction	TAS	VEGFC	VEGFC	vascular endothelial growth factor C	114	862	1210	14785	7.27998e-06	0.00147818	1.61542	17.0676
GO:0007165	signal transduction	IEA	ANGPT2	ANGPT2	angiopoietin 2	114	862	1210	14785	7.27998e-06	0.00147818	1.61542	17.0676
GO:0007165	signal transduction	IEA	RTKN2	RTKN2	rhotekin 2	114	862	1210	14785	7.27998e-06	0.00147818	1.61542	17.0676
GO:0007165	signal transduction		COL5A2	COL5A2	collagen, type V, alpha 2	114	862	1210	14785	7.27998e-06	0.00147818	1.61542	17.0676
GO:0007165	signal transduction	NAS	TNFSF14	TNFSF14	tumor necrosis factor (ligand) superfamily, member 14	114	862	1210	14785	7.27998e-06	0.00147818	1.61542	17.0676
GO:0007165	signal transduction	IEA	ARHGAP23	ARHGAP23	Rho GTPase activating protein 23	114	862	1210	14785	7.27998e-06	0.00147818	1.61542	17.0676
GO:0007165	signal transduction	TAS	IL1RAP	IL1RAP	interleukin 1 receptor accessory protein	114	862	1210	14785	7.27998e-06	0.00147818	1.61542	17.0676
GO:0007165	signal transduction	IEA	SPOCK1	SPOCK1	sparc/osteonectin, cwcv and kazal-like domains proteoglycan (testican) 1	114	862	1210	14785	7.27998e-06	0.00147818	1.61542	17.0676
GO:0007165	signal transduction	TAS	CXCL12	CXCL12	chemokine (C-X-C motif) ligand 12	114	862	1210	14785	7.27998e-06	0.00147818	1.61542	17.0676
GO:0007165	signal transduction	TAS	IGFBP1	IGFBP1	insulin-like growth factor binding protein 1	114	862	1210	14785	7.27998e-06	0.00147818	1.61542	17.0676
GO:0007165	signal transduction	TAS	KALRN	KALRN	kalirin, RhoGEF kinase	114	862	1210	14785	7.27998e-06	0.00147818	1.61542	17.0676
GO:0007165	signal transduction	NAS	FGF1	FGF1	fibroblast growth factor 1 (acidic)	114	862	1210	14785	7.27998e-06	0.00147818	1.61542	17.0676
GO:0007165	signal transduction	TAS	LRP8	LRP8	low density lipoprotein receptor-related protein 8, apolipoprotein e receptor	114	862	1210	14785	7.27998e-06	0.00147818	1.61542	17.0676
GO:0007165	signal transduction	TAS	NRP1	NRP1	neuropilin 1	114	862	1210	14785	7.27998e-06	0.00147818	1.61542	17.0676
GO:0007165	signal transduction	TAS	TYROBP	TYROBP	TYRO protein tyrosine kinase binding protein	114	862	1210	14785	7.27998e-06	0.00147818	1.61542	17.0676
GO:0007165	signal transduction	TAS	TNFRSF10C	TNFRSF10C	tumor necrosis factor receptor superfamily, member 10c, decoy without an intracellular domain	114	862	1210	14785	7.27998e-06	0.00147818	1.61542	17.0676
GO:0008284	positive regulation of cell proliferation	IEA	EDNRA	EDNRA	endothelin receptor type A	45	862	354	14785	7.67886e-06	0.00147818	2.1796	16.9907
GO:0008284	positive regulation of cell proliferation	IC	IGF2	IGF2	insulin-like growth factor 2 (somatomedin A)	45	862	354	14785	7.67886e-06	0.00147818	2.1796	16.9907
GO:0008284	positive regulation of cell proliferation	IDA	ZNF703	ZNF703	zinc finger protein 703	45	862	354	14785	7.67886e-06	0.00147818	2.1796	16.9907
GO:0008284	positive regulation of cell proliferation	IEA	GLI2	GLI2	GLI family zinc finger 2	45	862	354	14785	7.67886e-06	0.00147818	2.1796	16.9907
GO:0008284	positive regulation of cell proliferation	IEA	E2F3	E2F3	E2F transcription factor 3	45	862	354	14785	7.67886e-06	0.00147818	2.1796	16.9907
GO:0008284	positive regulation of cell proliferation	IEA	MFGE8	MFGE8	milk fat globule-EGF factor 8 protein	45	862	354	14785	7.67886e-06	0.00147818	2.1796	16.9907
GO:0008284	positive regulation of cell proliferation	TAS	TIMP1	TIMP1	TIMP metallopeptidase inhibitor 1	45	862	354	14785	7.67886e-06	0.00147818	2.1796	16.9907
GO:0008284	positive regulation of cell proliferation	IDA	PDGFB	PDGFB	platelet-derived growth factor beta polypeptide	45	862	354	14785	7.67886e-06	0.00147818	2.1796	16.9907
GO:0008284	positive regulation of cell proliferation	IDA	IL6	IL6	interleukin 6 (interferon, beta 2)	45	862	354	14785	7.67886e-06	0.00147818	2.1796	16.9907
GO:0008284	positive regulation of cell proliferation	TAS	PGF	PGF	placental growth factor	45	862	354	14785	7.67886e-06	0.00147818	2.1796	16.9907
GO:0008284	positive regulation of cell proliferation	TAS	CXCL10	CXCL10	chemokine (C-X-C motif) ligand 10	45	862	354	14785	7.67886e-06	0.00147818	2.1796	16.9907
GO:0008284	positive regulation of cell proliferation	IEA	ADORA2B	ADORA2B	adenosine A2b receptor	45	862	354	14785	7.67886e-06	0.00147818	2.1796	16.9907
GO:0008284	positive regulation of cell proliferation	IDA	SFRP2	SFRP2	secreted frizzled-related protein 2	45	862	354	14785	7.67886e-06	0.00147818	2.1796	16.9907
GO:0008284	positive regulation of cell proliferation	IDA	IL11	IL11	interleukin 11	45	862	354	14785	7.67886e-06	0.00147818	2.1796	16.9907
GO:0008284	positive regulation of cell proliferation	IBA	WNT3	WNT3	wingless-type MMTV integration site family, member 3	45	862	354	14785	7.67886e-06	0.00147818	2.1796	16.9907
GO:0008284	positive regulation of cell proliferation	IDA	TGFB2	TGFB2	transforming growth factor, beta 2	45	862	354	14785	7.67886e-06	0.00147818	2.1796	16.9907
GO:0008284	positive regulation of cell proliferation	IDA	NOTCH1	NOTCH1	notch 1	45	862	354	14785	7.67886e-06	0.00147818	2.1796	16.9907
GO:0008284	positive regulation of cell proliferation	IEA	SP6	SP6	Sp6 transcription factor	45	862	354	14785	7.67886e-06	0.00147818	2.1796	16.9907
GO:0008284	positive regulation of cell proliferation	IEA	EDN3	EDN3	endothelin 3	45	862	354	14785	7.67886e-06	0.00147818	2.1796	16.9907
GO:0008284	positive regulation of cell proliferation	IDA	LIF	LIF	leukemia inhibitory factor (cholinergic differentiation factor)	45	862	354	14785	7.67886e-06	0.00147818	2.1796	16.9907
GO:0008284	positive regulation of cell proliferation	ISS	OSR2	OSR2	odd-skipped related 2 (Drosophila)	45	862	354	14785	7.67886e-06	0.00147818	2.1796	16.9907
GO:0008284	positive regulation of cell proliferation	IDA	MYC	MYC	v-myc myelocytomatosis viral oncogene homolog (avian)	45	862	354	14785	7.67886e-06	0.00147818	2.1796	16.9907
GO:0008284	positive regulation of cell proliferation	ISS	NTRK2	NTRK2	neurotrophic tyrosine kinase, receptor, type 2	45	862	354	14785	7.67886e-06	0.00147818	2.1796	16.9907
GO:0008284	positive regulation of cell proliferation	IDA	CLEC11A	CLEC11A	C-type lectin domain family 11, member A	45	862	354	14785	7.67886e-06	0.00147818	2.1796	16.9907
GO:0008284	positive regulation of cell proliferation	IDA	CLCF1	CLCF1	cardiotrophin-like cytokine factor 1	45	862	354	14785	7.67886e-06	0.00147818	2.1796	16.9907
GO:0008284	positive regulation of cell proliferation	IEA	AVPR1A	AVPR1A	arginine vasopressin receptor 1A	45	862	354	14785	7.67886e-06	0.00147818	2.1796	16.9907
GO:0008284	positive regulation of cell proliferation	IDA	CRLF1	CRLF1	cytokine receptor-like factor 1	45	862	354	14785	7.67886e-06	0.00147818	2.1796	16.9907
GO:0008284	positive regulation of cell proliferation	IEA	ETS1	ETS1	v-ets erythroblastosis virus E26 oncogene homolog 1 (avian)	45	862	354	14785	7.67886e-06	0.00147818	2.1796	16.9907
GO:0008284	positive regulation of cell proliferation	IEA	HLX	HLX	H2.0-like homeobox	45	862	354	14785	7.67886e-06	0.00147818	2.1796	16.9907
GO:0008284	positive regulation of cell proliferation	IDA	IGF1	IGF1	insulin-like growth factor 1 (somatomedin C)	45	862	354	14785	7.67886e-06	0.00147818	2.1796	16.9907
GO:0008284	positive regulation of cell proliferation	TAS	CDC25B	CDC25B	cell division cycle 25 homolog B (S. pombe)	45	862	354	14785	7.67886e-06	0.00147818	2.1796	16.9907
GO:0008284	positive regulation of cell proliferation	IMP	MLXIPL	MLXIPL	MLX interacting protein-like	45	862	354	14785	7.67886e-06	0.00147818	2.1796	16.9907
GO:0008284	positive regulation of cell proliferation	IEA	F2R	F2R	coagulation factor II (thrombin) receptor	45	862	354	14785	7.67886e-06	0.00147818	2.1796	16.9907
GO:0008284	positive regulation of cell proliferation	IEA	PTH1R	PTH1R	parathyroid hormone 1 receptor	45	862	354	14785	7.67886e-06	0.00147818	2.1796	16.9907
GO:0008284	positive regulation of cell proliferation	IDA	WWTR1	WWTR1	WW domain containing transcription regulator 1	45	862	354	14785	7.67886e-06	0.00147818	2.1796	16.9907
GO:0008284	positive regulation of cell proliferation	IDA	PDGFRB	PDGFRB	platelet-derived growth factor receptor, beta polypeptide	45	862	354	14785	7.67886e-06	0.00147818	2.1796	16.9907
GO:0008284	positive regulation of cell proliferation	IMP	GLI1	GLI1	GLI family zinc finger 1	45	862	354	14785	7.67886e-06	0.00147818	2.1796	16.9907
GO:0008284	positive regulation of cell proliferation	TAS	TNFSF4	TNFSF4	tumor necrosis factor (ligand) superfamily, member 4	45	862	354	14785	7.67886e-06	0.00147818	2.1796	16.9907
GO:0008284	positive regulation of cell proliferation	TAS	VEGFC	VEGFC	vascular endothelial growth factor C	45	862	354	14785	7.67886e-06	0.00147818	2.1796	16.9907
GO:0008284	positive regulation of cell proliferation	IEA	HOXA3	HOXA3	homeobox A3	45	862	354	14785	7.67886e-06	0.00147818	2.1796	16.9907
GO:0008284	positive regulation of cell proliferation	IEA	RTKN2	RTKN2	rhotekin 2	45	862	354	14785	7.67886e-06	0.00147818	2.1796	16.9907
GO:0008284	positive regulation of cell proliferation	IGI	OSMR	OSMR	oncostatin M receptor	45	862	354	14785	7.67886e-06	0.00147818	2.1796	16.9907
GO:0008284	positive regulation of cell proliferation	IDA	OSM	OSM	oncostatin M	45	862	354	14785	7.67886e-06	0.00147818	2.1796	16.9907
GO:0008284	positive regulation of cell proliferation	IGI	FGF1	FGF1	fibroblast growth factor 1 (acidic)	45	862	354	14785	7.67886e-06	0.00147818	2.1796	16.9907
GO:0008284	positive regulation of cell proliferation	IDA	LEF1	LEF1	lymphoid enhancer-binding factor 1	45	862	354	14785	7.67886e-06	0.00147818	2.1796	16.9907
GO:0010718	positive regulation of epithelial to mesenchymal transition	ISS	ZNF703	ZNF703	zinc finger protein 703	9	862	18	14785	9.18694e-06	0.00165059	8.57309	16.732
GO:0010718	positive regulation of epithelial to mesenchymal transition	IDA	TGFB2	TGFB2	transforming growth factor, beta 2	9	862	18	14785	9.18694e-06	0.00165059	8.57309	16.732
GO:0010718	positive regulation of epithelial to mesenchymal transition	IMP	NOTCH1	NOTCH1	notch 1	9	862	18	14785	9.18694e-06	0.00165059	8.57309	16.732
GO:0010718	positive regulation of epithelial to mesenchymal transition	IDA	COL1A1	COL1A1	collagen, type I, alpha 1	9	862	18	14785	9.18694e-06	0.00165059	8.57309	16.732
GO:0010718	positive regulation of epithelial to mesenchymal transition	IMP	TWIST1	TWIST1	twist homolog 1 (Drosophila)	9	862	18	14785	9.18694e-06	0.00165059	8.57309	16.732
GO:0010718	positive regulation of epithelial to mesenchymal transition	IDA	WWTR1	WWTR1	WW domain containing transcription regulator 1	9	862	18	14785	9.18694e-06	0.00165059	8.57309	16.732
GO:0010718	positive regulation of epithelial to mesenchymal transition	IDA	TGFB3	TGFB3	transforming growth factor, beta 3	9	862	18	14785	9.18694e-06	0.00165059	8.57309	16.732
GO:0010718	positive regulation of epithelial to mesenchymal transition	IMP	SNAI1	SNAI1	snail homolog 1 (Drosophila)	9	862	18	14785	9.18694e-06	0.00165059	8.57309	16.732
GO:0010718	positive regulation of epithelial to mesenchymal transition	IMP	LEF1	LEF1	lymphoid enhancer-binding factor 1	9	862	18	14785	9.18694e-06	0.00165059	8.57309	16.732
GO:0007507	heart development	IEA	EDNRA	EDNRA	endothelin receptor type A	25	862	147	14785	1.12584e-05	0.00177036	2.91602	16.4386
GO:0007507	heart development	IEA	NRP2	NRP2	neuropilin 2	25	862	147	14785	1.12584e-05	0.00177036	2.91602	16.4386
GO:0007507	heart development	TAS	SHOX2	SHOX2	short stature homeobox 2	25	862	147	14785	1.12584e-05	0.00177036	2.91602	16.4386
GO:0007507	heart development	ISS	ALPK3	ALPK3	alpha-kinase 3	25	862	147	14785	1.12584e-05	0.00177036	2.91602	16.4386
GO:0007507	heart development	IEA	GLI2	GLI2	GLI family zinc finger 2	25	862	147	14785	1.12584e-05	0.00177036	2.91602	16.4386
GO:0007507	heart development	ISS	PDGFB	PDGFB	platelet-derived growth factor beta polypeptide	25	862	147	14785	1.12584e-05	0.00177036	2.91602	16.4386
GO:0007507	heart development	ISS	PCSK5	PCSK5	proprotein convertase subtilisin/kexin type 5	25	862	147	14785	1.12584e-05	0.00177036	2.91602	16.4386
GO:0007507	heart development	IEA	SALL4	SALL4	sal-like 4 (Drosophila)	25	862	147	14785	1.12584e-05	0.00177036	2.91602	16.4386
GO:0007507	heart development	IDA	FOXC1	FOXC1	forkhead box C1	25	862	147	14785	1.12584e-05	0.00177036	2.91602	16.4386
GO:0007507	heart development	IDA	TGFB2	TGFB2	transforming growth factor, beta 2	25	862	147	14785	1.12584e-05	0.00177036	2.91602	16.4386
GO:0007507	heart development	IMP	NOTCH1	NOTCH1	notch 1	25	862	147	14785	1.12584e-05	0.00177036	2.91602	16.4386
GO:0007507	heart development	IMP	FBN1	FBN1	fibrillin 1	25	862	147	14785	1.12584e-05	0.00177036	2.91602	16.4386
GO:0007507	heart development	IEA	VCAN	VCAN	versican	25	862	147	14785	1.12584e-05	0.00177036	2.91602	16.4386
GO:0007507	heart development	IMP	STRA6	STRA6	stimulated by retinoic acid gene 6 homolog (mouse)	25	862	147	14785	1.12584e-05	0.00177036	2.91602	16.4386
GO:0007507	heart development	IEA	VCAM1	VCAM1	vascular cell adhesion molecule 1	25	862	147	14785	1.12584e-05	0.00177036	2.91602	16.4386
GO:0007507	heart development	IEA	KCNJ8	KCNJ8	potassium inwardly-rectifying channel, subfamily J, member 8	25	862	147	14785	1.12584e-05	0.00177036	2.91602	16.4386
GO:0007507	heart development	IEA	SPARC	SPARC	secreted protein, acidic, cysteine-rich (osteonectin)	25	862	147	14785	1.12584e-05	0.00177036	2.91602	16.4386
GO:0007507	heart development	IEA	GJA1	GJA1	gap junction protein, alpha 1, 43kDa	25	862	147	14785	1.12584e-05	0.00177036	2.91602	16.4386
GO:0007507	heart development	ISS	RAMP2	RAMP2	receptor (G protein-coupled) activity modifying protein 2	25	862	147	14785	1.12584e-05	0.00177036	2.91602	16.4386
GO:0007507	heart development	IEA	CALCRL	CALCRL	calcitonin receptor-like	25	862	147	14785	1.12584e-05	0.00177036	2.91602	16.4386
GO:0007507	heart development	IMP	SH3PXD2B	SH3PXD2B	SH3 and PX domains 2B	25	862	147	14785	1.12584e-05	0.00177036	2.91602	16.4386
GO:0007507	heart development	IEA	SOD2	SOD2	superoxide dismutase 2, mitochondrial	25	862	147	14785	1.12584e-05	0.00177036	2.91602	16.4386
GO:0007507	heart development	IMP	COL3A1	COL3A1	collagen, type III, alpha 1	25	862	147	14785	1.12584e-05	0.00177036	2.91602	16.4386
GO:0007507	heart development	IEA	OXTR	OXTR	oxytocin receptor	25	862	147	14785	1.12584e-05	0.00177036	2.91602	16.4386
GO:0007507	heart development	IEA	NRP1	NRP1	neuropilin 1	25	862	147	14785	1.12584e-05	0.00177036	2.91602	16.4386
GO:0030154	cell differentiation	IEA	ARHGAP22	ARHGAP22	Rho GTPase activating protein 22	60	862	537	14785	1.15967e-05	0.00177036	1.91577	16.3959
GO:0030154	cell differentiation	IDA	JAG2	JAG2	jagged 2	60	862	537	14785	1.15967e-05	0.00177036	1.91577	16.3959
GO:0030154	cell differentiation	IEA	PKDCC	PKDCC	protein kinase domain containing, cytoplasmic homolog (mouse)	60	862	537	14785	1.15967e-05	0.00177036	1.91577	16.3959
GO:0030154	cell differentiation	IEA	NRP2	NRP2	neuropilin 2	60	862	537	14785	1.15967e-05	0.00177036	1.91577	16.3959
GO:0030154	cell differentiation	IEA	CHRDL2	CHRDL2	chordin-like 2	60	862	537	14785	1.15967e-05	0.00177036	1.91577	16.3959
GO:0030154	cell differentiation	IEA	TMEM176B	TMEM176B	transmembrane protein 176B	60	862	537	14785	1.15967e-05	0.00177036	1.91577	16.3959
GO:0030154	cell differentiation	IEA	GLI2	GLI2	GLI family zinc finger 2	60	862	537	14785	1.15967e-05	0.00177036	1.91577	16.3959
GO:0030154	cell differentiation	IEA	ZNF521	ZNF521	zinc finger protein 521	60	862	537	14785	1.15967e-05	0.00177036	1.91577	16.3959
GO:0030154	cell differentiation	IEA	SFRP4	SFRP4	secreted frizzled-related protein 4	60	862	537	14785	1.15967e-05	0.00177036	1.91577	16.3959
GO:0030154	cell differentiation	IEA	PDLIM7	PDLIM7	PDZ and LIM domain 7 (enigma)	60	862	537	14785	1.15967e-05	0.00177036	1.91577	16.3959
GO:0030154	cell differentiation	TAS	INHBA	INHBA	inhibin, beta A	60	862	537	14785	1.15967e-05	0.00177036	1.91577	16.3959
GO:0030154	cell differentiation	IEA	EDA2R	EDA2R	ectodysplasin A2 receptor	60	862	537	14785	1.15967e-05	0.00177036	1.91577	16.3959
GO:0030154	cell differentiation	IEA	SH2B3	SH2B3	SH2B adaptor protein 3	60	862	537	14785	1.15967e-05	0.00177036	1.91577	16.3959
GO:0030154	cell differentiation	IEA	DCLK1	DCLK1	doublecortin-like kinase 1	60	862	537	14785	1.15967e-05	0.00177036	1.91577	16.3959
GO:0030154	cell differentiation	IEA	CBX2	CBX2	chromobox homolog 2	60	862	537	14785	1.15967e-05	0.00177036	1.91577	16.3959
GO:0030154	cell differentiation	IEA	PGF	PGF	placental growth factor	60	862	537	14785	1.15967e-05	0.00177036	1.91577	16.3959
GO:0030154	cell differentiation	IEA	ECSCR	ECSCR	endothelial cell-specific chemotaxis regulator	60	862	537	14785	1.15967e-05	0.00177036	1.91577	16.3959
GO:0030154	cell differentiation	IEA	SFRP2	SFRP2	secreted frizzled-related protein 2	60	862	537	14785	1.15967e-05	0.00177036	1.91577	16.3959
GO:0030154	cell differentiation	NAS	RPS21	RPS21	ribosomal protein S21	60	862	537	14785	1.15967e-05	0.00177036	1.91577	16.3959
GO:0030154	cell differentiation	IEA	APOLD1	APOLD1	apolipoprotein L domain containing 1	60	862	537	14785	1.15967e-05	0.00177036	1.91577	16.3959
GO:0030154	cell differentiation	IEA	TNFSF11	TNFSF11	tumor necrosis factor (ligand) superfamily, member 11	60	862	537	14785	1.15967e-05	0.00177036	1.91577	16.3959
GO:0030154	cell differentiation	NAS	INHBB	INHBB	inhibin, beta B	60	862	537	14785	1.15967e-05	0.00177036	1.91577	16.3959
GO:0030154	cell differentiation	IEA	ZNF423	ZNF423	zinc finger protein 423	60	862	537	14785	1.15967e-05	0.00177036	1.91577	16.3959
GO:0030154	cell differentiation	IEA	MGP	MGP	matrix Gla protein	60	862	537	14785	1.15967e-05	0.00177036	1.91577	16.3959
GO:0030154	cell differentiation	IEA	COL15A1	COL15A1	collagen, type XV, alpha 1	60	862	537	14785	1.15967e-05	0.00177036	1.91577	16.3959
GO:0030154	cell differentiation	ISS	OSR2	OSR2	odd-skipped related 2 (Drosophila)	60	862	537	14785	1.15967e-05	0.00177036	1.91577	16.3959
GO:0030154	cell differentiation	IEA	CENPF	CENPF	centromere protein F, 350/400kDa (mitosin)	60	862	537	14785	1.15967e-05	0.00177036	1.91577	16.3959
GO:0030154	cell differentiation		NTRK2	NTRK2	neurotrophic tyrosine kinase, receptor, type 2	60	862	537	14785	1.15967e-05	0.00177036	1.91577	16.3959
GO:0030154	cell differentiation	IEA	MDFI	MDFI	MyoD family inhibitor	60	862	537	14785	1.15967e-05	0.00177036	1.91577	16.3959
GO:0030154	cell differentiation	NAS	LAMA5	LAMA5	laminin, alpha 5	60	862	537	14785	1.15967e-05	0.00177036	1.91577	16.3959
GO:0030154	cell differentiation	IEA	TNFRSF12A	TNFRSF12A	tumor necrosis factor receptor superfamily, member 12A	60	862	537	14785	1.15967e-05	0.00177036	1.91577	16.3959
GO:0030154	cell differentiation	IEA	SLC22A16	SLC22A16	solute carrier family 22 (organic cation/carnitine transporter), member 16	60	862	537	14785	1.15967e-05	0.00177036	1.91577	16.3959
GO:0030154	cell differentiation	IEA	GAP43	GAP43	growth associated protein 43	60	862	537	14785	1.15967e-05	0.00177036	1.91577	16.3959
GO:0030154	cell differentiation	NAS	MDK	MDK	midkine (neurite growth-promoting factor 2)	60	862	537	14785	1.15967e-05	0.00177036	1.91577	16.3959
GO:0030154	cell differentiation	IC	HHEX	HHEX	hematopoietically expressed homeobox	60	862	537	14785	1.15967e-05	0.00177036	1.91577	16.3959
GO:0030154	cell differentiation	IEA	PMCH	PMCH	pro-melanin-concentrating hormone	60	862	537	14785	1.15967e-05	0.00177036	1.91577	16.3959
GO:0030154	cell differentiation	IEA	HLX	HLX	H2.0-like homeobox	60	862	537	14785	1.15967e-05	0.00177036	1.91577	16.3959
GO:0030154	cell differentiation	IEA	ROBO1	ROBO1	roundabout, axon guidance receptor, homolog 1 (Drosophila)	60	862	537	14785	1.15967e-05	0.00177036	1.91577	16.3959
GO:0030154	cell differentiation	IEA	SEMA5A	SEMA5A	sema domain, seven thrombospondin repeats (type 1 and type 1-like), transmembrane domain (TM) and short cytoplasmic domain, (semaphorin) 5A	60	862	537	14785	1.15967e-05	0.00177036	1.91577	16.3959
GO:0030154	cell differentiation	IEA	TXNDC3	TXNDC3	thioredoxin domain containing 3 (spermatozoa)	60	862	537	14785	1.15967e-05	0.00177036	1.91577	16.3959
GO:0030154	cell differentiation	IEA	ANGPTL4	ANGPTL4	angiopoietin-like 4	60	862	537	14785	1.15967e-05	0.00177036	1.91577	16.3959
GO:0030154	cell differentiation	IEA	DPYSL2	DPYSL2	dihydropyrimidinase-like 2	60	862	537	14785	1.15967e-05	0.00177036	1.91577	16.3959
GO:0030154	cell differentiation	IEA	LECT1	LECT1	leukocyte cell derived chemotaxin 1	60	862	537	14785	1.15967e-05	0.00177036	1.91577	16.3959
GO:0030154	cell differentiation	IEA	LHX6	LHX6	LIM homeobox 6	60	862	537	14785	1.15967e-05	0.00177036	1.91577	16.3959
GO:0030154	cell differentiation	IEA	SLIT3	SLIT3	slit homolog 3 (Drosophila)	60	862	537	14785	1.15967e-05	0.00177036	1.91577	16.3959
GO:0030154	cell differentiation	IEA	SPATA9	SPATA9	spermatogenesis associated 9	60	862	537	14785	1.15967e-05	0.00177036	1.91577	16.3959
GO:0030154	cell differentiation	IEA	BMP8A	BMP8A	bone morphogenetic protein 8a	60	862	537	14785	1.15967e-05	0.00177036	1.91577	16.3959
GO:0030154	cell differentiation	IEA	SH3PXD2B	SH3PXD2B	SH3 and PX domains 2B	60	862	537	14785	1.15967e-05	0.00177036	1.91577	16.3959
GO:0030154	cell differentiation	IEA	TNFAIP2	TNFAIP2	tumor necrosis factor, alpha-induced protein 2	60	862	537	14785	1.15967e-05	0.00177036	1.91577	16.3959
GO:0030154	cell differentiation	IEA	NANOS3	NANOS3	nanos homolog 3 (Drosophila)	60	862	537	14785	1.15967e-05	0.00177036	1.91577	16.3959
GO:0030154	cell differentiation	NAS	ANXA13	ANXA13	annexin A13	60	862	537	14785	1.15967e-05	0.00177036	1.91577	16.3959
GO:0030154	cell differentiation	IEA	VEGFC	VEGFC	vascular endothelial growth factor C	60	862	537	14785	1.15967e-05	0.00177036	1.91577	16.3959
GO:0030154	cell differentiation	IEA	ANGPT2	ANGPT2	angiopoietin 2	60	862	537	14785	1.15967e-05	0.00177036	1.91577	16.3959
GO:0030154	cell differentiation	IEA	NAV1	NAV1	neuron navigator 1	60	862	537	14785	1.15967e-05	0.00177036	1.91577	16.3959
GO:0030154	cell differentiation	IEA	HES4	HES4	hairy and enhancer of split 4 (Drosophila)	60	862	537	14785	1.15967e-05	0.00177036	1.91577	16.3959
GO:0030154	cell differentiation	IEA	NGFR	NGFR	nerve growth factor receptor	60	862	537	14785	1.15967e-05	0.00177036	1.91577	16.3959
GO:0030154	cell differentiation	IEA	FGF1	FGF1	fibroblast growth factor 1 (acidic)	60	862	537	14785	1.15967e-05	0.00177036	1.91577	16.3959
GO:0030154	cell differentiation	IEA	SEMA7A	SEMA7A	semaphorin 7A, GPI membrane anchor (John Milton Hagen blood group)	60	862	537	14785	1.15967e-05	0.00177036	1.91577	16.3959
GO:0030154	cell differentiation	IEA	NRP1	NRP1	neuropilin 1	60	862	537	14785	1.15967e-05	0.00177036	1.91577	16.3959
GO:0030154	cell differentiation	IEA	SEMA5B	SEMA5B	sema domain, seven thrombospondin repeats (type 1 and type 1-like), transmembrane domain (TM) and short cytoplasmic domain, (semaphorin) 5B	60	862	537	14785	1.15967e-05	0.00177036	1.91577	16.3959
GO:0001503	ossification	IEA	IGF2	IGF2	insulin-like growth factor 2 (somatomedin A)	16	862	67	14785	1.18243e-05	0.00177036	4.09461	16.3679
GO:0001503	ossification	IEA	PKDCC	PKDCC	protein kinase domain containing, cytoplasmic homolog (mouse)	16	862	67	14785	1.18243e-05	0.00177036	4.09461	16.3679
GO:0001503	ossification	IEA	ECM1	ECM1	extracellular matrix protein 1	16	862	67	14785	1.18243e-05	0.00177036	4.09461	16.3679
GO:0001503	ossification	IEA	CHRDL2	CHRDL2	chordin-like 2	16	862	67	14785	1.18243e-05	0.00177036	4.09461	16.3679
GO:0001503	ossification	IEA	PDLIM7	PDLIM7	PDZ and LIM domain 7 (enigma)	16	862	67	14785	1.18243e-05	0.00177036	4.09461	16.3679
GO:0001503	ossification	IEA	SPP1	SPP1	secreted phosphoprotein 1	16	862	67	14785	1.18243e-05	0.00177036	4.09461	16.3679
GO:0001503	ossification	IBA	FOXC1	FOXC1	forkhead box C1	16	862	67	14785	1.18243e-05	0.00177036	4.09461	16.3679
GO:0001503	ossification	NAS	CDH11	CDH11	cadherin 11, type 2, OB-cadherin (osteoblast)	16	862	67	14785	1.18243e-05	0.00177036	4.09461	16.3679
GO:0001503	ossification	IEA	TNFSF11	TNFSF11	tumor necrosis factor (ligand) superfamily, member 11	16	862	67	14785	1.18243e-05	0.00177036	4.09461	16.3679
GO:0001503	ossification	IEA	MGP	MGP	matrix Gla protein	16	862	67	14785	1.18243e-05	0.00177036	4.09461	16.3679
GO:0001503	ossification	IEA	MMP14	MMP14	matrix metallopeptidase 14 (membrane-inserted)	16	862	67	14785	1.18243e-05	0.00177036	4.09461	16.3679
GO:0001503	ossification	IEA	SPARC	SPARC	secreted protein, acidic, cysteine-rich (osteonectin)	16	862	67	14785	1.18243e-05	0.00177036	4.09461	16.3679
GO:0001503	ossification	IBA	FOXS1	FOXS1	forkhead box S1	16	862	67	14785	1.18243e-05	0.00177036	4.09461	16.3679
GO:0001503	ossification	TAS	TWIST1	TWIST1	twist homolog 1 (Drosophila)	16	862	67	14785	1.18243e-05	0.00177036	4.09461	16.3679
GO:0001503	ossification	IEA	BMP8A	BMP8A	bone morphogenetic protein 8a	16	862	67	14785	1.18243e-05	0.00177036	4.09461	16.3679
GO:0001503	ossification	IEA	FSTL3	FSTL3	follistatin-like 3 (secreted glycoprotein)	16	862	67	14785	1.18243e-05	0.00177036	4.09461	16.3679
GO:0006955	immune response	IEA	CXCL1	CXCL1	chemokine (C-X-C motif) ligand 1 (melanoma growth stimulating activity, alpha)	45	862	363	14785	1.34272e-05	0.00186344	2.12556	16.1845
GO:0006955	immune response	IEA	FAS	FAS	Fas (TNF receptor superfamily, member 6)	45	862	363	14785	1.34272e-05	0.00186344	2.12556	16.1845
GO:0006955	immune response	NAS	FCGR1B	FCGR1B	Fc fragment of IgG, high affinity Ib, receptor (CD64)	45	862	363	14785	1.34272e-05	0.00186344	2.12556	16.1845
GO:0006955	immune response		ULBP1	ULBP1	UL16 binding protein 1	45	862	363	14785	1.34272e-05	0.00186344	2.12556	16.1845
GO:0006955	immune response	TAS	C3	C3	complement component 3	45	862	363	14785	1.34272e-05	0.00186344	2.12556	16.1845
GO:0006955	immune response	IEA	CCL3L3	CCL3L3	chemokine (C-C motif) ligand 3-like 3	45	862	363	14785	1.34272e-05	0.00186344	2.12556	16.1845
GO:0006955	immune response	TAS	IL2RA	IL2RA	interleukin 2 receptor, alpha	45	862	363	14785	1.34272e-05	0.00186344	2.12556	16.1845
GO:0006955	immune response	IEP	THBS1	THBS1	thrombospondin 1	45	862	363	14785	1.34272e-05	0.00186344	2.12556	16.1845
GO:0006955	immune response		IL6	IL6	interleukin 6 (interferon, beta 2)	45	862	363	14785	1.34272e-05	0.00186344	2.12556	16.1845
GO:0006955	immune response	TAS	C1R	C1R	complement component 1, r subcomponent	45	862	363	14785	1.34272e-05	0.00186344	2.12556	16.1845
GO:0006955	immune response	IEA	CXCL10	CXCL10	chemokine (C-X-C motif) ligand 10	45	862	363	14785	1.34272e-05	0.00186344	2.12556	16.1845
GO:0006955	immune response	TAS	GEM	GEM	GTP binding protein overexpressed in skeletal muscle	45	862	363	14785	1.34272e-05	0.00186344	2.12556	16.1845
GO:0006955	immune response	IEA	PROCR	PROCR	protein C receptor, endothelial	45	862	363	14785	1.34272e-05	0.00186344	2.12556	16.1845
GO:0006955	immune response	IDA	CCR1	CCR1	chemokine (C-C motif) receptor 1	45	862	363	14785	1.34272e-05	0.00186344	2.12556	16.1845
GO:0006955	immune response	NAS	PXDN	PXDN	peroxidasin homolog (Drosophila)	45	862	363	14785	1.34272e-05	0.00186344	2.12556	16.1845
GO:0006955	immune response	IEA	TNFSF9	TNFSF9	tumor necrosis factor (ligand) superfamily, member 9	45	862	363	14785	1.34272e-05	0.00186344	2.12556	16.1845
GO:0006955	immune response	NAS	NOTCH1	NOTCH1	notch 1	45	862	363	14785	1.34272e-05	0.00186344	2.12556	16.1845
GO:0006955	immune response	IEA	CCL3	CCL3	chemokine (C-C motif) ligand 3	45	862	363	14785	1.34272e-05	0.00186344	2.12556	16.1845
GO:0006955	immune response	IEA	MICB	MICB	MHC class I polypeptide-related sequence B	45	862	363	14785	1.34272e-05	0.00186344	2.12556	16.1845
GO:0006955	immune response	IEA	TNFSF11	TNFSF11	tumor necrosis factor (ligand) superfamily, member 11	45	862	363	14785	1.34272e-05	0.00186344	2.12556	16.1845
GO:0006955	immune response	IEA	LIF	LIF	leukemia inhibitory factor (cholinergic differentiation factor)	45	862	363	14785	1.34272e-05	0.00186344	2.12556	16.1845
GO:0006955	immune response	TAS	FCGR3A	FCGR3A	Fc fragment of IgG, low affinity IIIa, receptor (CD16a)	45	862	363	14785	1.34272e-05	0.00186344	2.12556	16.1845
GO:0006955	immune response	IEA	IL8	IL8	interleukin 8	45	862	363	14785	1.34272e-05	0.00186344	2.12556	16.1845
GO:0006955	immune response	IEA	CCL18	CCL18	chemokine (C-C motif) ligand 18 (pulmonary and activation-regulated)	45	862	363	14785	1.34272e-05	0.00186344	2.12556	16.1845
GO:0006955	immune response	TAS	IFITM2	IFITM2	interferon induced transmembrane protein 2 (1-8D)	45	862	363	14785	1.34272e-05	0.00186344	2.12556	16.1845
GO:0006955	immune response	TAS	CTSC	CTSC	cathepsin C	45	862	363	14785	1.34272e-05	0.00186344	2.12556	16.1845
GO:0006955	immune response	TAS	ETS1	ETS1	v-ets erythroblastosis virus E26 oncogene homolog 1 (avian)	45	862	363	14785	1.34272e-05	0.00186344	2.12556	16.1845
GO:0006955	immune response	NAS	CD276	CD276	CD276 molecule	45	862	363	14785	1.34272e-05	0.00186344	2.12556	16.1845
GO:0006955	immune response	IDA	SERPINB9	SERPINB9	serpin peptidase inhibitor, clade B (ovalbumin), member 9	45	862	363	14785	1.34272e-05	0.00186344	2.12556	16.1845
GO:0006955	immune response	TAS	IL32	IL32	interleukin 32	45	862	363	14785	1.34272e-05	0.00186344	2.12556	16.1845
GO:0006955	immune response	IEA	HLA-DOA	HLA-DOA	major histocompatibility complex, class II, DO alpha	45	862	363	14785	1.34272e-05	0.00186344	2.12556	16.1845
GO:0006955	immune response	NAS	SLC11A1	SLC11A1	solute carrier family 11 (proton-coupled divalent metal ion transporters), member 1	45	862	363	14785	1.34272e-05	0.00186344	2.12556	16.1845
GO:0006955	immune response		IFNG	IFNG	interferon, gamma	45	862	363	14785	1.34272e-05	0.00186344	2.12556	16.1845
GO:0006955	immune response	TAS	TLR4	TLR4	toll-like receptor 4	45	862	363	14785	1.34272e-05	0.00186344	2.12556	16.1845
GO:0006955	immune response	TAS	IL4R	IL4R	interleukin 4 receptor	45	862	363	14785	1.34272e-05	0.00186344	2.12556	16.1845
GO:0006955	immune response	TAS	IGSF6	IGSF6	immunoglobulin superfamily, member 6	45	862	363	14785	1.34272e-05	0.00186344	2.12556	16.1845
GO:0006955	immune response	IEA	TNFSF4	TNFSF4	tumor necrosis factor (ligand) superfamily, member 4	45	862	363	14785	1.34272e-05	0.00186344	2.12556	16.1845
GO:0006955	immune response	TAS	C5AR1	C5AR1	complement component 5a receptor 1	45	862	363	14785	1.34272e-05	0.00186344	2.12556	16.1845
GO:0006955	immune response	IEA	TNFSF14	TNFSF14	tumor necrosis factor (ligand) superfamily, member 14	45	862	363	14785	1.34272e-05	0.00186344	2.12556	16.1845
GO:0006955	immune response	IEA	OSM	OSM	oncostatin M	45	862	363	14785	1.34272e-05	0.00186344	2.12556	16.1845
GO:0006955	immune response	TAS	IL1RAP	IL1RAP	interleukin 1 receptor accessory protein	45	862	363	14785	1.34272e-05	0.00186344	2.12556	16.1845
GO:0006955	immune response	IEA	CXCL12	CXCL12	chemokine (C-X-C motif) ligand 12	45	862	363	14785	1.34272e-05	0.00186344	2.12556	16.1845
GO:0006955	immune response		ULBP2	ULBP2	UL16 binding protein 2	45	862	363	14785	1.34272e-05	0.00186344	2.12556	16.1845
GO:0006955	immune response	TAS	SEMA7A	SEMA7A	semaphorin 7A, GPI membrane anchor (John Milton Hagen blood group)	45	862	363	14785	1.34272e-05	0.00186344	2.12556	16.1845
GO:0006955	immune response	TAS	IFITM3	IFITM3	interferon induced transmembrane protein 3	45	862	363	14785	1.34272e-05	0.00186344	2.12556	16.1845
GO:0016339	calcium-dependent cell-cell adhesion	IEA	CDH17	CDH17	cadherin 17, LI cadherin (liver-intestine)	10	862	25	14785	1.38289e-05	0.00186344	6.85847	16.142
GO:0016339	calcium-dependent cell-cell adhesion	IDA	CDH13	CDH13	cadherin 13, H-cadherin (heart)	10	862	25	14785	1.38289e-05	0.00186344	6.85847	16.142
GO:0016339	calcium-dependent cell-cell adhesion	IEA	AJUBA	AJUBA	ajuba LIM protein	10	862	25	14785	1.38289e-05	0.00186344	6.85847	16.142
GO:0016339	calcium-dependent cell-cell adhesion	NAS	CDH23	CDH23	cadherin-related 23	10	862	25	14785	1.38289e-05	0.00186344	6.85847	16.142
GO:0016339	calcium-dependent cell-cell adhesion	NAS	PCDHB10	PCDHB10	protocadherin beta 10	10	862	25	14785	1.38289e-05	0.00186344	6.85847	16.142
GO:0016339	calcium-dependent cell-cell adhesion	NAS	PCDHB11	PCDHB11	protocadherin beta 11	10	862	25	14785	1.38289e-05	0.00186344	6.85847	16.142
GO:0016339	calcium-dependent cell-cell adhesion	NAS	PCDHB14	PCDHB14	protocadherin beta 14	10	862	25	14785	1.38289e-05	0.00186344	6.85847	16.142
GO:0016339	calcium-dependent cell-cell adhesion	NAS	PCDHB2	PCDHB2	protocadherin beta 2	10	862	25	14785	1.38289e-05	0.00186344	6.85847	16.142
GO:0016339	calcium-dependent cell-cell adhesion	NAS	PCDHB16	PCDHB16	protocadherin beta 16	10	862	25	14785	1.38289e-05	0.00186344	6.85847	16.142
GO:0016339	calcium-dependent cell-cell adhesion	NAS	PCDHB9	PCDHB9	protocadherin beta 9	10	862	25	14785	1.38289e-05	0.00186344	6.85847	16.142
GO:0030168	platelet activation		PDE3A	PDE3A	phosphodiesterase 3A, cGMP-inhibited	35	862	254	14785	1.59161e-05	0.00204257	2.36266	15.9391
GO:0030168	platelet activation		GUCY1A3	GUCY1A3	guanylate cyclase 1, soluble, alpha 3	35	862	254	14785	1.59161e-05	0.00204257	2.36266	15.9391
GO:0030168	platelet activation	TAS	HGF	HGF	hepatocyte growth factor (hepapoietin A; scatter factor)	35	862	254	14785	1.59161e-05	0.00204257	2.36266	15.9391
GO:0030168	platelet activation	TAS	TIMP1	TIMP1	TIMP metallopeptidase inhibitor 1	35	862	254	14785	1.59161e-05	0.00204257	2.36266	15.9391
GO:0030168	platelet activation		GUCY1B3	GUCY1B3	guanylate cyclase 1, soluble, beta 3	35	862	254	14785	1.59161e-05	0.00204257	2.36266	15.9391
GO:0030168	platelet activation	TAS	PDGFB	PDGFB	platelet-derived growth factor beta polypeptide	35	862	254	14785	1.59161e-05	0.00204257	2.36266	15.9391
GO:0030168	platelet activation	IDA	VWF	VWF	von Willebrand factor	35	862	254	14785	1.59161e-05	0.00204257	2.36266	15.9391
GO:0030168	platelet activation	TAS	THBS1	THBS1	thrombospondin 1	35	862	254	14785	1.59161e-05	0.00204257	2.36266	15.9391
GO:0030168	platelet activation		NOS2	NOS2	nitric oxide synthase 2, inducible	35	862	254	14785	1.59161e-05	0.00204257	2.36266	15.9391
GO:0030168	platelet activation	TAS	IL6	IL6	interleukin 6 (interferon, beta 2)	35	862	254	14785	1.59161e-05	0.00204257	2.36266	15.9391
GO:0030168	platelet activation	TAS	VAV2	VAV2	vav 2 guanine nucleotide exchange factor	35	862	254	14785	1.59161e-05	0.00204257	2.36266	15.9391
GO:0030168	platelet activation	NAS	IL11	IL11	interleukin 11	35	862	254	14785	1.59161e-05	0.00204257	2.36266	15.9391
GO:0030168	platelet activation	TAS	TGFB2	TGFB2	transforming growth factor, beta 2	35	862	254	14785	1.59161e-05	0.00204257	2.36266	15.9391
GO:0030168	platelet activation	TAS	COL1A2	COL1A2	collagen, type I, alpha 2	35	862	254	14785	1.59161e-05	0.00204257	2.36266	15.9391
GO:0030168	platelet activation		PTGIR	PTGIR	prostaglandin I2 (prostacyclin) receptor (IP)	35	862	254	14785	1.59161e-05	0.00204257	2.36266	15.9391
GO:0030168	platelet activation	TAS	COL1A1	COL1A1	collagen, type I, alpha 1	35	862	254	14785	1.59161e-05	0.00204257	2.36266	15.9391
GO:0030168	platelet activation	TAS	SERPINE1	SERPINE1	serpin peptidase inhibitor, clade E (nexin, plasminogen activator inhibitor type 1), member 1	35	862	254	14785	1.59161e-05	0.00204257	2.36266	15.9391
GO:0030168	platelet activation	TAS	PROS1	PROS1	protein S (alpha)	35	862	254	14785	1.59161e-05	0.00204257	2.36266	15.9391
GO:0030168	platelet activation	TAS	F2RL2	F2RL2	coagulation factor II (thrombin) receptor-like 2	35	862	254	14785	1.59161e-05	0.00204257	2.36266	15.9391
GO:0030168	platelet activation	TAS	SELP	SELP	selectin P (granule membrane protein 140kDa, antigen CD62)	35	862	254	14785	1.59161e-05	0.00204257	2.36266	15.9391
GO:0030168	platelet activation	TAS	SPARC	SPARC	secreted protein, acidic, cysteine-rich (osteonectin)	35	862	254	14785	1.59161e-05	0.00204257	2.36266	15.9391
GO:0030168	platelet activation	TAS	PLEK	PLEK	pleckstrin	35	862	254	14785	1.59161e-05	0.00204257	2.36266	15.9391
GO:0030168	platelet activation	TAS	IGF1	IGF1	insulin-like growth factor 1 (somatomedin C)	35	862	254	14785	1.59161e-05	0.00204257	2.36266	15.9391
GO:0030168	platelet activation	TAS	A2M	A2M	alpha-2-macroglobulin	35	862	254	14785	1.59161e-05	0.00204257	2.36266	15.9391
GO:0030168	platelet activation	TAS	SERPING1	SERPING1	serpin peptidase inhibitor, clade G (C1 inhibitor), member 1	35	862	254	14785	1.59161e-05	0.00204257	2.36266	15.9391
GO:0030168	platelet activation	IDA	F2R	F2R	coagulation factor II (thrombin) receptor	35	862	254	14785	1.59161e-05	0.00204257	2.36266	15.9391
GO:0030168	platelet activation		PDE3B	PDE3B	phosphodiesterase 3B, cGMP-inhibited	35	862	254	14785	1.59161e-05	0.00204257	2.36266	15.9391
GO:0030168	platelet activation		KCNMB4	KCNMB4	potassium large conductance calcium-activated channel, subfamily M, beta member 4	35	862	254	14785	1.59161e-05	0.00204257	2.36266	15.9391
GO:0030168	platelet activation	TAS	DGKH	DGKH	diacylglycerol kinase, eta	35	862	254	14785	1.59161e-05	0.00204257	2.36266	15.9391
GO:0030168	platelet activation		GUCY1A2	GUCY1A2	guanylate cyclase 1, soluble, alpha 2	35	862	254	14785	1.59161e-05	0.00204257	2.36266	15.9391
GO:0030168	platelet activation	NAS	COL3A1	COL3A1	collagen, type III, alpha 1	35	862	254	14785	1.59161e-05	0.00204257	2.36266	15.9391
GO:0030168	platelet activation	TAS	VEGFC	VEGFC	vascular endothelial growth factor C	35	862	254	14785	1.59161e-05	0.00204257	2.36266	15.9391
GO:0030168	platelet activation	TAS	TGFB3	TGFB3	transforming growth factor, beta 3	35	862	254	14785	1.59161e-05	0.00204257	2.36266	15.9391
GO:0030168	platelet activation	TAS	ADRA2C	ADRA2C	adrenergic, alpha-2C-, receptor	35	862	254	14785	1.59161e-05	0.00204257	2.36266	15.9391
GO:0030168	platelet activation		LRP8	LRP8	low density lipoprotein receptor-related protein 8, apolipoprotein e receptor	35	862	254	14785	1.59161e-05	0.00204257	2.36266	15.9391
GO:0007568	aging	IEA	EDNRA	EDNRA	endothelin receptor type A	20	862	106	14785	2.19682e-05	0.00265955	3.23513	15.4742
GO:0007568	aging	IEA	FAS	FAS	Fas (TNF receptor superfamily, member 6)	20	862	106	14785	2.19682e-05	0.00265955	3.23513	15.4742
GO:0007568	aging	IEA	SOCS3	SOCS3	suppressor of cytokine signaling 3	20	862	106	14785	2.19682e-05	0.00265955	3.23513	15.4742
GO:0007568	aging	IEA	NCF2	NCF2	neutrophil cytosolic factor 2	20	862	106	14785	2.19682e-05	0.00265955	3.23513	15.4742
GO:0007568	aging	IEA	AGT	AGT	angiotensinogen (serpin peptidase inhibitor, clade A, member 8)	20	862	106	14785	2.19682e-05	0.00265955	3.23513	15.4742
GO:0007568	aging	IEA	TOP2A	TOP2A	topoisomerase (DNA) II alpha 170kDa	20	862	106	14785	2.19682e-05	0.00265955	3.23513	15.4742
GO:0007568	aging	IEA	TIMP1	TIMP1	TIMP metallopeptidase inhibitor 1	20	862	106	14785	2.19682e-05	0.00265955	3.23513	15.4742
GO:0007568	aging	IEA	IL6	IL6	interleukin 6 (interferon, beta 2)	20	862	106	14785	2.19682e-05	0.00265955	3.23513	15.4742
GO:0007568	aging	TAS	LOXL2	LOXL2	lysyl oxidase-like 2	20	862	106	14785	2.19682e-05	0.00265955	3.23513	15.4742
GO:0007568	aging	IEA	CTSC	CTSC	cathepsin C	20	862	106	14785	2.19682e-05	0.00265955	3.23513	15.4742
GO:0007568	aging	IEA	LRP1	LRP1	low density lipoprotein receptor-related protein 1	20	862	106	14785	2.19682e-05	0.00265955	3.23513	15.4742
GO:0007568	aging	IEA	VCAM1	VCAM1	vascular cell adhesion molecule 1	20	862	106	14785	2.19682e-05	0.00265955	3.23513	15.4742
GO:0007568	aging	IEA	APOE	APOE	apolipoprotein E	20	862	106	14785	2.19682e-05	0.00265955	3.23513	15.4742
GO:0007568	aging	IEA	ASS1	ASS1	argininosuccinate synthase 1	20	862	106	14785	2.19682e-05	0.00265955	3.23513	15.4742
GO:0007568	aging	IEA	PTH1R	PTH1R	parathyroid hormone 1 receptor	20	862	106	14785	2.19682e-05	0.00265955	3.23513	15.4742
GO:0007568	aging	IEA	CCL2	CCL2	chemokine (C-C motif) ligand 2	20	862	106	14785	2.19682e-05	0.00265955	3.23513	15.4742
GO:0007568	aging	IEA	SOD2	SOD2	superoxide dismutase 2, mitochondrial	20	862	106	14785	2.19682e-05	0.00265955	3.23513	15.4742
GO:0007568	aging	IEA	TGFB3	TGFB3	transforming growth factor, beta 3	20	862	106	14785	2.19682e-05	0.00265955	3.23513	15.4742
GO:0007568	aging	IEA	FADS1	FADS1	fatty acid desaturase 1	20	862	106	14785	2.19682e-05	0.00265955	3.23513	15.4742
GO:0007568	aging	IEA	SERPINF1	SERPINF1	serpin peptidase inhibitor, clade F (alpha-2 antiplasmin, pigment epithelium derived factor), member 1	20	862	106	14785	2.19682e-05	0.00265955	3.23513	15.4742
GO:0007267	cell-cell signaling	TAS	NMB	NMB	neuromedin B	34	862	248	14785	2.26974e-05	0.00265955	2.35068	15.4271
GO:0007267	cell-cell signaling	TAS	AGT	AGT	angiotensinogen (serpin peptidase inhibitor, clade A, member 8)	34	862	248	14785	2.26974e-05	0.00265955	2.35068	15.4271
GO:0007267	cell-cell signaling	TAS	INHBA	INHBA	inhibin, beta A	34	862	248	14785	2.26974e-05	0.00265955	2.35068	15.4271
GO:0007267	cell-cell signaling	NAS	ENPEP	ENPEP	glutamyl aminopeptidase (aminopeptidase A)	34	862	248	14785	2.26974e-05	0.00265955	2.35068	15.4271
GO:0007267	cell-cell signaling	TAS	GRAP	GRAP	GRB2-related adaptor protein	34	862	248	14785	2.26974e-05	0.00265955	2.35068	15.4271
GO:0007267	cell-cell signaling	TAS	PCSK5	PCSK5	proprotein convertase subtilisin/kexin type 5	34	862	248	14785	2.26974e-05	0.00265955	2.35068	15.4271
GO:0007267	cell-cell signaling	TAS	PGF	PGF	placental growth factor	34	862	248	14785	2.26974e-05	0.00265955	2.35068	15.4271
GO:0007267	cell-cell signaling	TAS	CXCL10	CXCL10	chemokine (C-X-C motif) ligand 10	34	862	248	14785	2.26974e-05	0.00265955	2.35068	15.4271
GO:0007267	cell-cell signaling	IEA	GJB2	GJB2	gap junction protein, beta 2, 26kDa	34	862	248	14785	2.26974e-05	0.00265955	2.35068	15.4271
GO:0007267	cell-cell signaling	IDA	CCR1	CCR1	chemokine (C-C motif) receptor 1	34	862	248	14785	2.26974e-05	0.00265955	2.35068	15.4271
GO:0007267	cell-cell signaling	ISS	SFRP2	SFRP2	secreted frizzled-related protein 2	34	862	248	14785	2.26974e-05	0.00265955	2.35068	15.4271
GO:0007267	cell-cell signaling	IC	IL11	IL11	interleukin 11	34	862	248	14785	2.26974e-05	0.00265955	2.35068	15.4271
GO:0007267	cell-cell signaling	TAS	TGFB2	TGFB2	transforming growth factor, beta 2	34	862	248	14785	2.26974e-05	0.00265955	2.35068	15.4271
GO:0007267	cell-cell signaling	TAS	TNFSF9	TNFSF9	tumor necrosis factor (ligand) superfamily, member 9	34	862	248	14785	2.26974e-05	0.00265955	2.35068	15.4271
GO:0007267	cell-cell signaling	IDA	CCL3	CCL3	chemokine (C-C motif) ligand 3	34	862	248	14785	2.26974e-05	0.00265955	2.35068	15.4271
GO:0007267	cell-cell signaling	TAS	PTGIR	PTGIR	prostaglandin I2 (prostacyclin) receptor (IP)	34	862	248	14785	2.26974e-05	0.00265955	2.35068	15.4271
GO:0007267	cell-cell signaling	TAS	EDN3	EDN3	endothelin 3	34	862	248	14785	2.26974e-05	0.00265955	2.35068	15.4271
GO:0007267	cell-cell signaling	IEA	FZD2	FZD2	frizzled family receptor 2	34	862	248	14785	2.26974e-05	0.00265955	2.35068	15.4271
GO:0007267	cell-cell signaling	IEA	GJA5	GJA5	gap junction protein, alpha 5, 40kDa	34	862	248	14785	2.26974e-05	0.00265955	2.35068	15.4271
GO:0007267	cell-cell signaling	IEA	GREM1	GREM1	gremlin 1	34	862	248	14785	2.26974e-05	0.00265955	2.35068	15.4271
GO:0007267	cell-cell signaling	TAS	TNFAIP6	TNFAIP6	tumor necrosis factor, alpha-induced protein 6	34	862	248	14785	2.26974e-05	0.00265955	2.35068	15.4271
GO:0007267	cell-cell signaling	TAS	CCL18	CCL18	chemokine (C-C motif) ligand 18 (pulmonary and activation-regulated)	34	862	248	14785	2.26974e-05	0.00265955	2.35068	15.4271
GO:0007267	cell-cell signaling	TAS	CEACAM6	CEACAM6	carcinoembryonic antigen-related cell adhesion molecule 6 (non-specific cross reacting antigen)	34	862	248	14785	2.26974e-05	0.00265955	2.35068	15.4271
GO:0007267	cell-cell signaling	TAS	ZYX	ZYX	zyxin	34	862	248	14785	2.26974e-05	0.00265955	2.35068	15.4271
GO:0007267	cell-cell signaling	TAS	SEMA5A	SEMA5A	sema domain, seven thrombospondin repeats (type 1 and type 1-like), transmembrane domain (TM) and short cytoplasmic domain, (semaphorin) 5A	34	862	248	14785	2.26974e-05	0.00265955	2.35068	15.4271
GO:0007267	cell-cell signaling	IEA	GJA1	GJA1	gap junction protein, alpha 1, 43kDa	34	862	248	14785	2.26974e-05	0.00265955	2.35068	15.4271
GO:0007267	cell-cell signaling	TAS	TFAP2C	TFAP2C	transcription factor AP-2 gamma (activating enhancer binding protein 2 gamma)	34	862	248	14785	2.26974e-05	0.00265955	2.35068	15.4271
GO:0007267	cell-cell signaling	IEA	DHH	DHH	desert hedgehog	34	862	248	14785	2.26974e-05	0.00265955	2.35068	15.4271
GO:0007267	cell-cell signaling	NAS	FADS1	FADS1	fatty acid desaturase 1	34	862	248	14785	2.26974e-05	0.00265955	2.35068	15.4271
GO:0007267	cell-cell signaling	IEA	GJA4	GJA4	gap junction protein, alpha 4, 37kDa	34	862	248	14785	2.26974e-05	0.00265955	2.35068	15.4271
GO:0007267	cell-cell signaling	TAS	ADRA2C	ADRA2C	adrenergic, alpha-2C-, receptor	34	862	248	14785	2.26974e-05	0.00265955	2.35068	15.4271
GO:0007267	cell-cell signaling	TAS	MME	MME	membrane metallo-endopeptidase	34	862	248	14785	2.26974e-05	0.00265955	2.35068	15.4271
GO:0007267	cell-cell signaling	TAS	STC2	STC2	stanniocalcin 2	34	862	248	14785	2.26974e-05	0.00265955	2.35068	15.4271
GO:0007267	cell-cell signaling	TAS	NRP1	NRP1	neuropilin 1	34	862	248	14785	2.26974e-05	0.00265955	2.35068	15.4271
GO:0001568	blood vessel development	ISS	EGFL7	EGFL7	EGF-like-domain, multiple 7	13	862	48	14785	2.47651e-05	0.00278092	4.64375	15.3013
GO:0001568	blood vessel development	IEA	AGT	AGT	angiotensinogen (serpin peptidase inhibitor, clade A, member 8)	13	862	48	14785	2.47651e-05	0.00278092	4.64375	15.3013
GO:0001568	blood vessel development	IEA	FOXC1	FOXC1	forkhead box C1	13	862	48	14785	2.47651e-05	0.00278092	4.64375	15.3013
GO:0001568	blood vessel development	IMP	COL1A2	COL1A2	collagen, type I, alpha 2	13	862	48	14785	2.47651e-05	0.00278092	4.64375	15.3013
GO:0001568	blood vessel development	IEA	LAMA4	LAMA4	laminin, alpha 4	13	862	48	14785	2.47651e-05	0.00278092	4.64375	15.3013
GO:0001568	blood vessel development	IMP	COL1A1	COL1A1	collagen, type I, alpha 1	13	862	48	14785	2.47651e-05	0.00278092	4.64375	15.3013
GO:0001568	blood vessel development	IEA	GJA5	GJA5	gap junction protein, alpha 5, 40kDa	13	862	48	14785	2.47651e-05	0.00278092	4.64375	15.3013
GO:0001568	blood vessel development	IEA	COL5A1	COL5A1	collagen, type V, alpha 1	13	862	48	14785	2.47651e-05	0.00278092	4.64375	15.3013
GO:0001568	blood vessel development	IEA	LOX	LOX	lysyl oxidase	13	862	48	14785	2.47651e-05	0.00278092	4.64375	15.3013
GO:0001568	blood vessel development	IMP	STRA6	STRA6	stimulated by retinoic acid gene 6 homolog (mouse)	13	862	48	14785	2.47651e-05	0.00278092	4.64375	15.3013
GO:0001568	blood vessel development	ISS	FOXS1	FOXS1	forkhead box S1	13	862	48	14785	2.47651e-05	0.00278092	4.64375	15.3013
GO:0001568	blood vessel development	IEA	COL3A1	COL3A1	collagen, type III, alpha 1	13	862	48	14785	2.47651e-05	0.00278092	4.64375	15.3013
GO:0001568	blood vessel development	IEA	GJA4	GJA4	gap junction protein, alpha 4, 37kDa	13	862	48	14785	2.47651e-05	0.00278092	4.64375	15.3013
GO:0048706	embryonic skeletal system development	IEA	HOXA9	HOXA9	homeobox A9	10	862	28	14785	3.05333e-05	0.00329149	6.12363	14.9993
GO:0048706	embryonic skeletal system development	ISS	SULF1	SULF1	sulfatase 1	10	862	28	14785	3.05333e-05	0.00329149	6.12363	14.9993
GO:0048706	embryonic skeletal system development	IEA	HOXB9	HOXB9	homeobox B9	10	862	28	14785	3.05333e-05	0.00329149	6.12363	14.9993
GO:0048706	embryonic skeletal system development	ISS	SULF2	SULF2	sulfatase 2	10	862	28	14785	3.05333e-05	0.00329149	6.12363	14.9993
GO:0048706	embryonic skeletal system development	IEA	NKX3-2	NKX3-2	NK3 homeobox 2	10	862	28	14785	3.05333e-05	0.00329149	6.12363	14.9993
GO:0048706	embryonic skeletal system development	IMP	PCSK5	PCSK5	proprotein convertase subtilisin/kexin type 5	10	862	28	14785	3.05333e-05	0.00329149	6.12363	14.9993
GO:0048706	embryonic skeletal system development	IEP	WNT11	WNT11	wingless-type MMTV integration site family, member 11	10	862	28	14785	3.05333e-05	0.00329149	6.12363	14.9993
GO:0048706	embryonic skeletal system development	IMP	COL1A1	COL1A1	collagen, type I, alpha 1	10	862	28	14785	3.05333e-05	0.00329149	6.12363	14.9993
GO:0048706	embryonic skeletal system development	IMP	WNT5A	WNT5A	wingless-type MMTV integration site family, member 5A	10	862	28	14785	3.05333e-05	0.00329149	6.12363	14.9993
GO:0048706	embryonic skeletal system development	IEA	HOXD1	HOXD1	homeobox D1	10	862	28	14785	3.05333e-05	0.00329149	6.12363	14.9993
GO:0060021	palate development	ISS	PKDCC	PKDCC	protein kinase domain containing, cytoplasmic homolog (mouse)	14	862	59	14785	4.29016e-05	0.00444692	4.06858	14.5086
GO:0060021	palate development	IGI	INHBA	INHBA	inhibin, beta A	14	862	59	14785	4.29016e-05	0.00444692	4.06858	14.5086
GO:0060021	palate development	IMP	WNT11	WNT11	wingless-type MMTV integration site family, member 11	14	862	59	14785	4.29016e-05	0.00444692	4.06858	14.5086
GO:0060021	palate development	IEA	MSX1	MSX1	msh homeobox 1	14	862	59	14785	4.29016e-05	0.00444692	4.06858	14.5086
GO:0060021	palate development	ISS	OSR2	OSR2	odd-skipped related 2 (Drosophila)	14	862	59	14785	4.29016e-05	0.00444692	4.06858	14.5086
GO:0060021	palate development	IMP	WNT5A	WNT5A	wingless-type MMTV integration site family, member 5A	14	862	59	14785	4.29016e-05	0.00444692	4.06858	14.5086
GO:0060021	palate development	IEA	DLX5	DLX5	distal-less homeobox 5	14	862	59	14785	4.29016e-05	0.00444692	4.06858	14.5086
GO:0060021	palate development	IEA	SATB2	SATB2	SATB homeobox 2	14	862	59	14785	4.29016e-05	0.00444692	4.06858	14.5086
GO:0060021	palate development	IEA	MSC	MSC	musculin	14	862	59	14785	4.29016e-05	0.00444692	4.06858	14.5086
GO:0060021	palate development	IEA	TGFB3	TGFB3	transforming growth factor, beta 3	14	862	59	14785	4.29016e-05	0.00444692	4.06858	14.5086
GO:0060021	palate development	IEA	MEOX2	MEOX2	mesenchyme homeobox 2	14	862	59	14785	4.29016e-05	0.00444692	4.06858	14.5086
GO:0060021	palate development	ISS	EPHB2	EPHB2	EPH receptor B2	14	862	59	14785	4.29016e-05	0.00444692	4.06858	14.5086
GO:0060021	palate development	IEA	SNAI1	SNAI1	snail homolog 1 (Drosophila)	14	862	59	14785	4.29016e-05	0.00444692	4.06858	14.5086
GO:0060021	palate development	ISS	LEF1	LEF1	lymphoid enhancer-binding factor 1	14	862	59	14785	4.29016e-05	0.00444692	4.06858	14.5086
GO:0016337	cell-cell adhesion	NAS	COL6A2	COL6A2	collagen, type VI, alpha 2	16	862	77	14785	5.12073e-05	0.00511125	3.56284	14.2533
GO:0016337	cell-cell adhesion	NAS	NRCAM	NRCAM	neuronal cell adhesion molecule	16	862	77	14785	5.12073e-05	0.00511125	3.56284	14.2533
GO:0016337	cell-cell adhesion	IDA	ANXA9	ANXA9	annexin A9	16	862	77	14785	5.12073e-05	0.00511125	3.56284	14.2533
GO:0016337	cell-cell adhesion	IDA	CD34	CD34	CD34 molecule	16	862	77	14785	5.12073e-05	0.00511125	3.56284	14.2533
GO:0016337	cell-cell adhesion	NAS	CDH11	CDH11	cadherin 11, type 2, OB-cadherin (osteoblast)	16	862	77	14785	5.12073e-05	0.00511125	3.56284	14.2533
GO:0016337	cell-cell adhesion	IDA	CD93	CD93	CD93 molecule	16	862	77	14785	5.12073e-05	0.00511125	3.56284	14.2533
GO:0016337	cell-cell adhesion	NAS	COL8A2	COL8A2	collagen, type VIII, alpha 2	16	862	77	14785	5.12073e-05	0.00511125	3.56284	14.2533
GO:0016337	cell-cell adhesion	ISS	THY1	THY1	Thy-1 cell surface antigen	16	862	77	14785	5.12073e-05	0.00511125	3.56284	14.2533
GO:0016337	cell-cell adhesion	IEA	PDPN	PDPN	podoplanin	16	862	77	14785	5.12073e-05	0.00511125	3.56284	14.2533
GO:0016337	cell-cell adhesion	IEA	CLEC7A	CLEC7A	C-type lectin domain family 7, member A	16	862	77	14785	5.12073e-05	0.00511125	3.56284	14.2533
GO:0016337	cell-cell adhesion		VCAM1	VCAM1	vascular cell adhesion molecule 1	16	862	77	14785	5.12073e-05	0.00511125	3.56284	14.2533
GO:0016337	cell-cell adhesion	NAS	COL14A1	COL14A1	collagen, type XIV, alpha 1	16	862	77	14785	5.12073e-05	0.00511125	3.56284	14.2533
GO:0016337	cell-cell adhesion	IDA	SRPX2	SRPX2	sushi-repeat containing protein, X-linked 2	16	862	77	14785	5.12073e-05	0.00511125	3.56284	14.2533
GO:0016337	cell-cell adhesion		EMCN	EMCN	endomucin	16	862	77	14785	5.12073e-05	0.00511125	3.56284	14.2533
GO:0016337	cell-cell adhesion	IMP	CTNNB1	CTNNB1	catenin (cadherin-associated protein), beta 1, 88kDa	16	862	77	14785	5.12073e-05	0.00511125	3.56284	14.2533
GO:0016337	cell-cell adhesion		ICAM1	ICAM1	intercellular adhesion molecule 1	16	862	77	14785	5.12073e-05	0.00511125	3.56284	14.2533
GO:0030198	extracellular matrix organization	NAS	CSGALNACT1	CSGALNACT1	chondroitin sulfate N-acetylgalactosaminyltransferase 1	15	862	69	14785	5.55519e-05	0.00518092	3.72743	14.1358
GO:0030198	extracellular matrix organization	NAS	COL6A2	COL6A2	collagen, type VI, alpha 2	15	862	69	14785	5.55519e-05	0.00518092	3.72743	14.1358
GO:0030198	extracellular matrix organization	IEA	AGT	AGT	angiotensinogen (serpin peptidase inhibitor, clade A, member 8)	15	862	69	14785	5.55519e-05	0.00518092	3.72743	14.1358
GO:0030198	extracellular matrix organization	IEA	VWA1	VWA1	von Willebrand factor A domain containing 1	15	862	69	14785	5.55519e-05	0.00518092	3.72743	14.1358
GO:0030198	extracellular matrix organization	IEA	ECM2	ECM2	extracellular matrix protein 2, female organ and adipocyte specific	15	862	69	14785	5.55519e-05	0.00518092	3.72743	14.1358
GO:0030198	extracellular matrix organization	IEA	CCDC80	CCDC80	coiled-coil domain containing 80	15	862	69	14785	5.55519e-05	0.00518092	3.72743	14.1358
GO:0030198	extracellular matrix organization	IDA	PXDN	PXDN	peroxidasin homolog (Drosophila)	15	862	69	14785	5.55519e-05	0.00518092	3.72743	14.1358
GO:0030198	extracellular matrix organization	IEA	EGFLAM	EGFLAM	EGF-like, fibronectin type III and laminin G domains	15	862	69	14785	5.55519e-05	0.00518092	3.72743	14.1358
GO:0030198	extracellular matrix organization	NAS	COL8A2	COL8A2	collagen, type VIII, alpha 2	15	862	69	14785	5.55519e-05	0.00518092	3.72743	14.1358
GO:0030198	extracellular matrix organization	NAS	COL4A2	COL4A2	collagen, type IV, alpha 2	15	862	69	14785	5.55519e-05	0.00518092	3.72743	14.1358
GO:0030198	extracellular matrix organization	IEA	RECK	RECK	reversion-inducing-cysteine-rich protein with kazal motifs	15	862	69	14785	5.55519e-05	0.00518092	3.72743	14.1358
GO:0030198	extracellular matrix organization	IEA	TGFBI	TGFBI	transforming growth factor, beta-induced, 68kDa	15	862	69	14785	5.55519e-05	0.00518092	3.72743	14.1358
GO:0030198	extracellular matrix organization	IEA	OLFML2B	OLFML2B	olfactomedin-like 2B	15	862	69	14785	5.55519e-05	0.00518092	3.72743	14.1358
GO:0030198	extracellular matrix organization	IEA	TNFRSF11B	TNFRSF11B	tumor necrosis factor receptor superfamily, member 11b	15	862	69	14785	5.55519e-05	0.00518092	3.72743	14.1358
GO:0030198	extracellular matrix organization	NAS	COL14A1	COL14A1	collagen, type XIV, alpha 1	15	862	69	14785	5.55519e-05	0.00518092	3.72743	14.1358
GO:0032570	response to progesterone stimulus	IEA	SOCS3	SOCS3	suppressor of cytokine signaling 3	9	862	24	14785	5.57502e-05	0.00518092	6.42981	14.1307
GO:0032570	response to progesterone stimulus	IEA	CLDN4	CLDN4	claudin 4	9	862	24	14785	5.57502e-05	0.00518092	6.42981	14.1307
GO:0032570	response to progesterone stimulus	IEA	NCF2	NCF2	neutrophil cytosolic factor 2	9	862	24	14785	5.57502e-05	0.00518092	6.42981	14.1307
GO:0032570	response to progesterone stimulus	TAS	THBS1	THBS1	thrombospondin 1	9	862	24	14785	5.57502e-05	0.00518092	6.42981	14.1307
GO:0032570	response to progesterone stimulus	IDA	TGFB2	TGFB2	transforming growth factor, beta 2	9	862	24	14785	5.57502e-05	0.00518092	6.42981	14.1307
GO:0032570	response to progesterone stimulus	IEA	CCL2	CCL2	chemokine (C-C motif) ligand 2	9	862	24	14785	5.57502e-05	0.00518092	6.42981	14.1307
GO:0032570	response to progesterone stimulus	IEA	TLR4	TLR4	toll-like receptor 4	9	862	24	14785	5.57502e-05	0.00518092	6.42981	14.1307
GO:0032570	response to progesterone stimulus	IDA	TGFB3	TGFB3	transforming growth factor, beta 3	9	862	24	14785	5.57502e-05	0.00518092	6.42981	14.1307
GO:0032570	response to progesterone stimulus	IEA	OXTR	OXTR	oxytocin receptor	9	862	24	14785	5.57502e-05	0.00518092	6.42981	14.1307
GO:0040037	negative regulation of fibroblast growth factor receptor signaling pathway	IMP	SULF1	SULF1	sulfatase 1	6	862	8	14785	5.83522e-05	0.00524197	12.8596	14.0649
GO:0040037	negative regulation of fibroblast growth factor receptor signaling pathway	IEA	SPRY1	SPRY1	sprouty homolog 1, antagonist of FGF signaling (Drosophila)	6	862	8	14785	5.83522e-05	0.00524197	12.8596	14.0649
GO:0040037	negative regulation of fibroblast growth factor receptor signaling pathway	ISS	SULF2	SULF2	sulfatase 2	6	862	8	14785	5.83522e-05	0.00524197	12.8596	14.0649
GO:0040037	negative regulation of fibroblast growth factor receptor signaling pathway	IDA	THBS1	THBS1	thrombospondin 1	6	862	8	14785	5.83522e-05	0.00524197	12.8596	14.0649
GO:0040037	negative regulation of fibroblast growth factor receptor signaling pathway	IBA	WNT5A	WNT5A	wingless-type MMTV integration site family, member 5A	6	862	8	14785	5.83522e-05	0.00524197	12.8596	14.0649
GO:0040037	negative regulation of fibroblast growth factor receptor signaling pathway	IEA	NGFR	NGFR	nerve growth factor receptor	6	862	8	14785	5.83522e-05	0.00524197	12.8596	14.0649
GO:0042493	response to drug	IEA	APOC2	APOC2	apolipoprotein C-II	36	862	285	14785	6.20022e-05	0.00539019	2.16583	13.9773
GO:0042493	response to drug	IEA	FAS	FAS	Fas (TNF receptor superfamily, member 6)	36	862	285	14785	6.20022e-05	0.00539019	2.16583	13.9773
GO:0042493	response to drug	IEA	PDE3A	PDE3A	phosphodiesterase 3A, cGMP-inhibited	36	862	285	14785	6.20022e-05	0.00539019	2.16583	13.9773
GO:0042493	response to drug	IEA	DRD2	DRD2	dopamine receptor D2	36	862	285	14785	6.20022e-05	0.00539019	2.16583	13.9773
GO:0042493	response to drug	IEA	SOCS3	SOCS3	suppressor of cytokine signaling 3	36	862	285	14785	6.20022e-05	0.00539019	2.16583	13.9773
GO:0042493	response to drug	TAS	ABCB1	ABCB1	ATP-binding cassette, sub-family B (MDR/TAP), member 1	36	862	285	14785	6.20022e-05	0.00539019	2.16583	13.9773
GO:0042493	response to drug	IEA	NCF2	NCF2	neutrophil cytosolic factor 2	36	862	285	14785	6.20022e-05	0.00539019	2.16583	13.9773
GO:0042493	response to drug	IEA	TOP2A	TOP2A	topoisomerase (DNA) II alpha 170kDa	36	862	285	14785	6.20022e-05	0.00539019	2.16583	13.9773
GO:0042493	response to drug	IEA	PDGFB	PDGFB	platelet-derived growth factor beta polypeptide	36	862	285	14785	6.20022e-05	0.00539019	2.16583	13.9773
GO:0042493	response to drug	IEP	THBS1	THBS1	thrombospondin 1	36	862	285	14785	6.20022e-05	0.00539019	2.16583	13.9773
GO:0042493	response to drug	IEA	ABCB4	ABCB4	ATP-binding cassette, sub-family B (MDR/TAP), member 4	36	862	285	14785	6.20022e-05	0.00539019	2.16583	13.9773
GO:0042493	response to drug	IEA	IL6	IL6	interleukin 6 (interferon, beta 2)	36	862	285	14785	6.20022e-05	0.00539019	2.16583	13.9773
GO:0042493	response to drug	IEA	SFRP2	SFRP2	secreted frizzled-related protein 2	36	862	285	14785	6.20022e-05	0.00539019	2.16583	13.9773
GO:0042493	response to drug	IEA	ALDH1A3	ALDH1A3	aldehyde dehydrogenase 1 family, member A3	36	862	285	14785	6.20022e-05	0.00539019	2.16583	13.9773
GO:0042493	response to drug	IEA	ANXA1	ANXA1	annexin A1	36	862	285	14785	6.20022e-05	0.00539019	2.16583	13.9773
GO:0042493	response to drug	IDA	AQP1	AQP1	aquaporin 1 (Colton blood group)	36	862	285	14785	6.20022e-05	0.00539019	2.16583	13.9773
GO:0042493	response to drug	NAS	CENPF	CENPF	centromere protein F, 350/400kDa (mitosin)	36	862	285	14785	6.20022e-05	0.00539019	2.16583	13.9773
GO:0042493	response to drug	IEP	MYC	MYC	v-myc myelocytomatosis viral oncogene homolog (avian)	36	862	285	14785	6.20022e-05	0.00539019	2.16583	13.9773
GO:0042493	response to drug	IEA	LOX	LOX	lysyl oxidase	36	862	285	14785	6.20022e-05	0.00539019	2.16583	13.9773
GO:0042493	response to drug	TAS	CTPS	CTPS	CTP synthase	36	862	285	14785	6.20022e-05	0.00539019	2.16583	13.9773
GO:0042493	response to drug	IEA	TNFRSF11B	TNFRSF11B	tumor necrosis factor receptor superfamily, member 11b	36	862	285	14785	6.20022e-05	0.00539019	2.16583	13.9773
GO:0042493	response to drug	IEA	ASS1	ASS1	argininosuccinate synthase 1	36	862	285	14785	6.20022e-05	0.00539019	2.16583	13.9773
GO:0042493	response to drug	IEA	DPYSL2	DPYSL2	dihydropyrimidinase-like 2	36	862	285	14785	6.20022e-05	0.00539019	2.16583	13.9773
GO:0042493	response to drug	IEA	AQP7	AQP7	aquaporin 7	36	862	285	14785	6.20022e-05	0.00539019	2.16583	13.9773
GO:0042493	response to drug	IEA	CCL2	CCL2	chemokine (C-C motif) ligand 2	36	862	285	14785	6.20022e-05	0.00539019	2.16583	13.9773
GO:0042493	response to drug	IEA	IFNG	IFNG	interferon, gamma	36	862	285	14785	6.20022e-05	0.00539019	2.16583	13.9773
GO:0042493	response to drug	IEA	LGALS1	LGALS1	lectin, galactoside-binding, soluble, 1	36	862	285	14785	6.20022e-05	0.00539019	2.16583	13.9773
GO:0042493	response to drug	IEA	SOD2	SOD2	superoxide dismutase 2, mitochondrial	36	862	285	14785	6.20022e-05	0.00539019	2.16583	13.9773
GO:0042493	response to drug	IEA	NNMT	NNMT	nicotinamide N-methyltransferase	36	862	285	14785	6.20022e-05	0.00539019	2.16583	13.9773
GO:0042493	response to drug	IEA	SLC1A3	SLC1A3	solute carrier family 1 (glial high affinity glutamate transporter), member 3	36	862	285	14785	6.20022e-05	0.00539019	2.16583	13.9773
GO:0042493	response to drug	IEP	CTNNB1	CTNNB1	catenin (cadherin-associated protein), beta 1, 88kDa	36	862	285	14785	6.20022e-05	0.00539019	2.16583	13.9773
GO:0042493	response to drug	IEA	ICAM1	ICAM1	intercellular adhesion molecule 1	36	862	285	14785	6.20022e-05	0.00539019	2.16583	13.9773
GO:0042493	response to drug	IEA	VEGFC	VEGFC	vascular endothelial growth factor C	36	862	285	14785	6.20022e-05	0.00539019	2.16583	13.9773
GO:0042493	response to drug	IEA	DNMT3B	DNMT3B	DNA (cytosine-5-)-methyltransferase 3 beta	36	862	285	14785	6.20022e-05	0.00539019	2.16583	13.9773
GO:0042493	response to drug	IEA	OXTR	OXTR	oxytocin receptor	36	862	285	14785	6.20022e-05	0.00539019	2.16583	13.9773
GO:0042493	response to drug	IEA	PLIN2	PLIN2	perilipin 2	36	862	285	14785	6.20022e-05	0.00539019	2.16583	13.9773
GO:0051216	cartilage development	ISS	SULF1	SULF1	sulfatase 1	14	862	62	14785	6.81196e-05	0.00573695	3.87172	13.8416
GO:0051216	cartilage development	IEA	CHRDL2	CHRDL2	chordin-like 2	14	862	62	14785	6.81196e-05	0.00573695	3.87172	13.8416
GO:0051216	cartilage development	ISS	SULF2	SULF2	sulfatase 2	14	862	62	14785	6.81196e-05	0.00573695	3.87172	13.8416
GO:0051216	cartilage development	ISS	HOXD3	HOXD3	homeobox D3	14	862	62	14785	6.81196e-05	0.00573695	3.87172	13.8416
GO:0051216	cartilage development	IEA	SFRP2	SFRP2	secreted frizzled-related protein 2	14	862	62	14785	6.81196e-05	0.00573695	3.87172	13.8416
GO:0051216	cartilage development	IEA	PRRX2	PRRX2	paired related homeobox 2	14	862	62	14785	6.81196e-05	0.00573695	3.87172	13.8416
GO:0051216	cartilage development	IEA	HOXB3	HOXB3	homeobox B3	14	862	62	14785	6.81196e-05	0.00573695	3.87172	13.8416
GO:0051216	cartilage development		WNT5A	WNT5A	wingless-type MMTV integration site family, member 5A	14	862	62	14785	6.81196e-05	0.00573695	3.87172	13.8416
GO:0051216	cartilage development	NAS	CHI3L1	CHI3L1	chitinase 3-like 1 (cartilage glycoprotein-39)	14	862	62	14785	6.81196e-05	0.00573695	3.87172	13.8416
GO:0051216	cartilage development	IEA	LUM	LUM	lumican	14	862	62	14785	6.81196e-05	0.00573695	3.87172	13.8416
GO:0051216	cartilage development	IEA	LECT1	LECT1	leukocyte cell derived chemotaxin 1	14	862	62	14785	6.81196e-05	0.00573695	3.87172	13.8416
GO:0051216	cartilage development	IEA	BMP8A	BMP8A	bone morphogenetic protein 8a	14	862	62	14785	6.81196e-05	0.00573695	3.87172	13.8416
GO:0051216	cartilage development	IEA	SATB2	SATB2	SATB homeobox 2	14	862	62	14785	6.81196e-05	0.00573695	3.87172	13.8416
GO:0051216	cartilage development	IEA	HOXA3	HOXA3	homeobox A3	14	862	62	14785	6.81196e-05	0.00573695	3.87172	13.8416
GO:0001649	osteoblast differentiation	IDA	GLI2	GLI2	GLI family zinc finger 2	11	862	39	14785	7.5039e-05	0.00612818	4.8361	13.702
GO:0001649	osteoblast differentiation	IEA	SPP1	SPP1	secreted phosphoprotein 1	11	862	39	14785	7.5039e-05	0.00612818	4.8361	13.702
GO:0001649	osteoblast differentiation	IBA	WNT11	WNT11	wingless-type MMTV integration site family, member 11	11	862	39	14785	7.5039e-05	0.00612818	4.8361	13.702
GO:0001649	osteoblast differentiation	IEP	CCL3	CCL3	chemokine (C-C motif) ligand 3	11	862	39	14785	7.5039e-05	0.00612818	4.8361	13.702
GO:0001649	osteoblast differentiation	IEA	COL1A1	COL1A1	collagen, type I, alpha 1	11	862	39	14785	7.5039e-05	0.00612818	4.8361	13.702
GO:0001649	osteoblast differentiation	ISS	FIGNL1	FIGNL1	fidgetin-like 1	11	862	39	14785	7.5039e-05	0.00612818	4.8361	13.702
GO:0001649	osteoblast differentiation	ISS	DLX5	DLX5	distal-less homeobox 5	11	862	39	14785	7.5039e-05	0.00612818	4.8361	13.702
GO:0001649	osteoblast differentiation	IEA	WWTR1	WWTR1	WW domain containing transcription regulator 1	11	862	39	14785	7.5039e-05	0.00612818	4.8361	13.702
GO:0001649	osteoblast differentiation	IDA	GLI1	GLI1	GLI family zinc finger 1	11	862	39	14785	7.5039e-05	0.00612818	4.8361	13.702
GO:0001649	osteoblast differentiation	IEP	SNAI1	SNAI1	snail homolog 1 (Drosophila)	11	862	39	14785	7.5039e-05	0.00612818	4.8361	13.702
GO:0001649	osteoblast differentiation	IEP	LEF1	LEF1	lymphoid enhancer-binding factor 1	11	862	39	14785	7.5039e-05	0.00612818	4.8361	13.702
GO:0002576	platelet degranulation	TAS	HGF	HGF	hepatocyte growth factor (hepapoietin A; scatter factor)	16	862	82	14785	9.78023e-05	0.00775227	3.34559	13.3198
GO:0002576	platelet degranulation	TAS	TIMP1	TIMP1	TIMP metallopeptidase inhibitor 1	16	862	82	14785	9.78023e-05	0.00775227	3.34559	13.3198
GO:0002576	platelet degranulation	TAS	PDGFB	PDGFB	platelet-derived growth factor beta polypeptide	16	862	82	14785	9.78023e-05	0.00775227	3.34559	13.3198
GO:0002576	platelet degranulation	TAS	VWF	VWF	von Willebrand factor	16	862	82	14785	9.78023e-05	0.00775227	3.34559	13.3198
GO:0002576	platelet degranulation	TAS	THBS1	THBS1	thrombospondin 1	16	862	82	14785	9.78023e-05	0.00775227	3.34559	13.3198
GO:0002576	platelet degranulation	TAS	TGFB2	TGFB2	transforming growth factor, beta 2	16	862	82	14785	9.78023e-05	0.00775227	3.34559	13.3198
GO:0002576	platelet degranulation	TAS	SERPINE1	SERPINE1	serpin peptidase inhibitor, clade E (nexin, plasminogen activator inhibitor type 1), member 1	16	862	82	14785	9.78023e-05	0.00775227	3.34559	13.3198
GO:0002576	platelet degranulation	TAS	PROS1	PROS1	protein S (alpha)	16	862	82	14785	9.78023e-05	0.00775227	3.34559	13.3198
GO:0002576	platelet degranulation	TAS	SELP	SELP	selectin P (granule membrane protein 140kDa, antigen CD62)	16	862	82	14785	9.78023e-05	0.00775227	3.34559	13.3198
GO:0002576	platelet degranulation	TAS	SPARC	SPARC	secreted protein, acidic, cysteine-rich (osteonectin)	16	862	82	14785	9.78023e-05	0.00775227	3.34559	13.3198
GO:0002576	platelet degranulation	IEP	PLEK	PLEK	pleckstrin	16	862	82	14785	9.78023e-05	0.00775227	3.34559	13.3198
GO:0002576	platelet degranulation	TAS	IGF1	IGF1	insulin-like growth factor 1 (somatomedin C)	16	862	82	14785	9.78023e-05	0.00775227	3.34559	13.3198
GO:0002576	platelet degranulation	TAS	A2M	A2M	alpha-2-macroglobulin	16	862	82	14785	9.78023e-05	0.00775227	3.34559	13.3198
GO:0002576	platelet degranulation	TAS	SERPING1	SERPING1	serpin peptidase inhibitor, clade G (C1 inhibitor), member 1	16	862	82	14785	9.78023e-05	0.00775227	3.34559	13.3198
GO:0002576	platelet degranulation	TAS	VEGFC	VEGFC	vascular endothelial growth factor C	16	862	82	14785	9.78023e-05	0.00775227	3.34559	13.3198
GO:0002576	platelet degranulation	TAS	TGFB3	TGFB3	transforming growth factor, beta 3	16	862	82	14785	9.78023e-05	0.00775227	3.34559	13.3198
GO:0014070	response to organic cyclic compound	IEA	EDNRA	EDNRA	endothelin receptor type A	18	862	102	14785	0.00011579	0.00891585	3.0258	13.0762
GO:0014070	response to organic cyclic compound	IEA	SOCS3	SOCS3	suppressor of cytokine signaling 3	18	862	102	14785	0.00011579	0.00891585	3.0258	13.0762
GO:0014070	response to organic cyclic compound	IEA	NCF2	NCF2	neutrophil cytosolic factor 2	18	862	102	14785	0.00011579	0.00891585	3.0258	13.0762
GO:0014070	response to organic cyclic compound	IEA	PDGFB	PDGFB	platelet-derived growth factor beta polypeptide	18	862	102	14785	0.00011579	0.00891585	3.0258	13.0762
GO:0014070	response to organic cyclic compound	IEA	IL6	IL6	interleukin 6 (interferon, beta 2)	18	862	102	14785	0.00011579	0.00891585	3.0258	13.0762
GO:0014070	response to organic cyclic compound	IEA	ANXA1	ANXA1	annexin A1	18	862	102	14785	0.00011579	0.00891585	3.0258	13.0762
GO:0014070	response to organic cyclic compound	IEA	CTSB	CTSB	cathepsin B	18	862	102	14785	0.00011579	0.00891585	3.0258	13.0762
GO:0014070	response to organic cyclic compound	IEA	MMP14	MMP14	matrix metallopeptidase 14 (membrane-inserted)	18	862	102	14785	0.00011579	0.00891585	3.0258	13.0762
GO:0014070	response to organic cyclic compound	IEA	SELP	SELP	selectin P (granule membrane protein 140kDa, antigen CD62)	18	862	102	14785	0.00011579	0.00891585	3.0258	13.0762
GO:0014070	response to organic cyclic compound	IEA	WNT5A	WNT5A	wingless-type MMTV integration site family, member 5A	18	862	102	14785	0.00011579	0.00891585	3.0258	13.0762
GO:0014070	response to organic cyclic compound	IEA	LUM	LUM	lumican	18	862	102	14785	0.00011579	0.00891585	3.0258	13.0762
GO:0014070	response to organic cyclic compound	IEA	ICAM1	ICAM1	intercellular adhesion molecule 1	18	862	102	14785	0.00011579	0.00891585	3.0258	13.0762
GO:0014070	response to organic cyclic compound	IEA	ANGPT2	ANGPT2	angiopoietin 2	18	862	102	14785	0.00011579	0.00891585	3.0258	13.0762
GO:0014070	response to organic cyclic compound	IEA	CCND2	CCND2	cyclin D2	18	862	102	14785	0.00011579	0.00891585	3.0258	13.0762
GO:0014070	response to organic cyclic compound	IEA	FADS1	FADS1	fatty acid desaturase 1	18	862	102	14785	0.00011579	0.00891585	3.0258	13.0762
GO:0014070	response to organic cyclic compound	IEA	OXTR	OXTR	oxytocin receptor	18	862	102	14785	0.00011579	0.00891585	3.0258	13.0762
GO:0014070	response to organic cyclic compound	IEA	LEF1	LEF1	lymphoid enhancer-binding factor 1	18	862	102	14785	0.00011579	0.00891585	3.0258	13.0762
GO:0014070	response to organic cyclic compound	IEA	PLIN2	PLIN2	perilipin 2	18	862	102	14785	0.00011579	0.00891585	3.0258	13.0762
GO:0030335	positive regulation of cell migration	ISS	ZNF703	ZNF703	zinc finger protein 703	18	862	103	14785	0.000128971	0.00940241	2.99642	12.9207
GO:0030335	positive regulation of cell migration	IDA	PDGFB	PDGFB	platelet-derived growth factor beta polypeptide	18	862	103	14785	0.000128971	0.00940241	2.99642	12.9207
GO:0030335	positive regulation of cell migration	IDA	THBS1	THBS1	thrombospondin 1	18	862	103	14785	0.000128971	0.00940241	2.99642	12.9207
GO:0030335	positive regulation of cell migration	IEA	CXCL10	CXCL10	chemokine (C-X-C motif) ligand 10	18	862	103	14785	0.000128971	0.00940241	2.99642	12.9207
GO:0030335	positive regulation of cell migration	IMP	WNT11	WNT11	wingless-type MMTV integration site family, member 11	18	862	103	14785	0.000128971	0.00940241	2.99642	12.9207
GO:0030335	positive regulation of cell migration	IDA	CCL3	CCL3	chemokine (C-C motif) ligand 3	18	862	103	14785	0.000128971	0.00940241	2.99642	12.9207
GO:0030335	positive regulation of cell migration	IDA	COL1A1	COL1A1	collagen, type I, alpha 1	18	862	103	14785	0.000128971	0.00940241	2.99642	12.9207
GO:0030335	positive regulation of cell migration	IDA	CDH13	CDH13	cadherin 13, H-cadherin (heart)	18	862	103	14785	0.000128971	0.00940241	2.99642	12.9207
GO:0030335	positive regulation of cell migration	IDA	PODXL	PODXL	podocalyxin-like	18	862	103	14785	0.000128971	0.00940241	2.99642	12.9207
GO:0030335	positive regulation of cell migration	IEA	PDPN	PDPN	podoplanin	18	862	103	14785	0.000128971	0.00940241	2.99642	12.9207
GO:0030335	positive regulation of cell migration	IEA	ONECUT2	ONECUT2	one cut homeobox 2	18	862	103	14785	0.000128971	0.00940241	2.99642	12.9207
GO:0030335	positive regulation of cell migration	IEA	ETS1	ETS1	v-ets erythroblastosis virus E26 oncogene homolog 1 (avian)	18	862	103	14785	0.000128971	0.00940241	2.99642	12.9207
GO:0030335	positive regulation of cell migration	IMP	F2R	F2R	coagulation factor II (thrombin) receptor	18	862	103	14785	0.000128971	0.00940241	2.99642	12.9207
GO:0030335	positive regulation of cell migration	IDA	PDGFRB	PDGFRB	platelet-derived growth factor receptor, beta polypeptide	18	862	103	14785	0.000128971	0.00940241	2.99642	12.9207
GO:0030335	positive regulation of cell migration	IDA	LAMB1	LAMB1	laminin, beta 1	18	862	103	14785	0.000128971	0.00940241	2.99642	12.9207
GO:0030335	positive regulation of cell migration	IMP	SNAI1	SNAI1	snail homolog 1 (Drosophila)	18	862	103	14785	0.000128971	0.00940241	2.99642	12.9207
GO:0030335	positive regulation of cell migration	IDA	FGF1	FGF1	fibroblast growth factor 1 (acidic)	18	862	103	14785	0.000128971	0.00940241	2.99642	12.9207
GO:0030335	positive regulation of cell migration	IDA	LEF1	LEF1	lymphoid enhancer-binding factor 1	18	862	103	14785	0.000128971	0.00940241	2.99642	12.9207
GO:0050829	defense response to Gram-negative bacterium	NAS	NOS2	NOS2	nitric oxide synthase 2, inducible	7	862	15	14785	0.000129087	0.00940241	8.00155	12.9194
GO:0050829	defense response to Gram-negative bacterium	IEP	IL6	IL6	interleukin 6 (interferon, beta 2)	7	862	15	14785	0.000129087	0.00940241	8.00155	12.9194
GO:0050829	defense response to Gram-negative bacterium	IGI	SERPINE1	SERPINE1	serpin peptidase inhibitor, clade E (nexin, plasminogen activator inhibitor type 1), member 1	7	862	15	14785	0.000129087	0.00940241	8.00155	12.9194
GO:0050829	defense response to Gram-negative bacterium	IC	SELP	SELP	selectin P (granule membrane protein 140kDa, antigen CD62)	7	862	15	14785	0.000129087	0.00940241	8.00155	12.9194
GO:0050829	defense response to Gram-negative bacterium	IEA	CAMP	CAMP	cathelicidin antimicrobial peptide	7	862	15	14785	0.000129087	0.00940241	8.00155	12.9194
GO:0050829	defense response to Gram-negative bacterium	ISS	SLC11A1	SLC11A1	solute carrier family 11 (proton-coupled divalent metal ion transporters), member 1	7	862	15	14785	0.000129087	0.00940241	8.00155	12.9194
GO:0050829	defense response to Gram-negative bacterium	IC	TLR4	TLR4	toll-like receptor 4	7	862	15	14785	0.000129087	0.00940241	8.00155	12.9194
GO:0007399	nervous system development	IEA	CHN1	CHN1	chimerin (chimaerin) 1	46	862	417	14785	0.000133911	0.00949711	1.89142	12.8664
GO:0007399	nervous system development	NAS	CSGALNACT1	CSGALNACT1	chondroitin sulfate N-acetylgalactosaminyltransferase 1	46	862	417	14785	0.000133911	0.00949711	1.89142	12.8664
GO:0007399	nervous system development	TAS	CXCL1	CXCL1	chemokine (C-X-C motif) ligand 1 (melanoma growth stimulating activity, alpha)	46	862	417	14785	0.000133911	0.00949711	1.89142	12.8664
GO:0007399	nervous system development	TAS	DPYSL4	DPYSL4	dihydropyrimidinase-like 4	46	862	417	14785	0.000133911	0.00949711	1.89142	12.8664
GO:0007399	nervous system development	IEA	NRP2	NRP2	neuropilin 2	46	862	417	14785	0.000133911	0.00949711	1.89142	12.8664
GO:0007399	nervous system development	IEA	DOK5	DOK5	docking protein 5	46	862	417	14785	0.000133911	0.00949711	1.89142	12.8664
GO:0007399	nervous system development	TAS	SHOX2	SHOX2	short stature homeobox 2	46	862	417	14785	0.000133911	0.00949711	1.89142	12.8664
GO:0007399	nervous system development	NAS	INHBA	INHBA	inhibin, beta A	46	862	417	14785	0.000133911	0.00949711	1.89142	12.8664
GO:0007399	nervous system development	TAS	DCLK1	DCLK1	doublecortin-like kinase 1	46	862	417	14785	0.000133911	0.00949711	1.89142	12.8664
GO:0007399	nervous system development	IEA	NUMBL	NUMBL	numb homolog (Drosophila)-like	46	862	417	14785	0.000133911	0.00949711	1.89142	12.8664
GO:0007399	nervous system development	IEA	THBS4	THBS4	thrombospondin 4	46	862	417	14785	0.000133911	0.00949711	1.89142	12.8664
GO:0007399	nervous system development	IEA	ZNF423	ZNF423	zinc finger protein 423	46	862	417	14785	0.000133911	0.00949711	1.89142	12.8664
GO:0007399	nervous system development	TAS	GREM1	GREM1	gremlin 1	46	862	417	14785	0.000133911	0.00949711	1.89142	12.8664
GO:0007399	nervous system development	IEA	NTRK2	NTRK2	neurotrophic tyrosine kinase, receptor, type 2	46	862	417	14785	0.000133911	0.00949711	1.89142	12.8664
GO:0007399	nervous system development	IEA	PDPN	PDPN	podoplanin	46	862	417	14785	0.000133911	0.00949711	1.89142	12.8664
GO:0007399	nervous system development	IEA	GAP43	GAP43	growth associated protein 43	46	862	417	14785	0.000133911	0.00949711	1.89142	12.8664
GO:0007399	nervous system development	NAS	MDK	MDK	midkine (neurite growth-promoting factor 2)	46	862	417	14785	0.000133911	0.00949711	1.89142	12.8664
GO:0007399	nervous system development	TAS	AVIL	AVIL	advillin	46	862	417	14785	0.000133911	0.00949711	1.89142	12.8664
GO:0007399	nervous system development	IEA	IGF1	IGF1	insulin-like growth factor 1 (somatomedin C)	46	862	417	14785	0.000133911	0.00949711	1.89142	12.8664
GO:0007399	nervous system development	TAS	ROBO1	ROBO1	roundabout, axon guidance receptor, homolog 1 (Drosophila)	46	862	417	14785	0.000133911	0.00949711	1.89142	12.8664
GO:0007399	nervous system development	IEA	SEMA5A	SEMA5A	sema domain, seven thrombospondin repeats (type 1 and type 1-like), transmembrane domain (TM) and short cytoplasmic domain, (semaphorin) 5A	46	862	417	14785	0.000133911	0.00949711	1.89142	12.8664
GO:0007399	nervous system development	TAS	DLX5	DLX5	distal-less homeobox 5	46	862	417	14785	0.000133911	0.00949711	1.89142	12.8664
GO:0007399	nervous system development	IEA	PLXNA4	PLXNA4	plexin A4	46	862	417	14785	0.000133911	0.00949711	1.89142	12.8664
GO:0007399	nervous system development	NAS	NEFH	NEFH	neurofilament, heavy polypeptide	46	862	417	14785	0.000133911	0.00949711	1.89142	12.8664
GO:0007399	nervous system development	IEA	DPYSL2	DPYSL2	dihydropyrimidinase-like 2	46	862	417	14785	0.000133911	0.00949711	1.89142	12.8664
GO:0007399	nervous system development	IEA	LHX6	LHX6	LIM homeobox 6	46	862	417	14785	0.000133911	0.00949711	1.89142	12.8664
GO:0007399	nervous system development	IEA	GAS7	GAS7	growth arrest-specific 7	46	862	417	14785	0.000133911	0.00949711	1.89142	12.8664
GO:0007399	nervous system development	TAS	NINJ2	NINJ2	ninjurin 2	46	862	417	14785	0.000133911	0.00949711	1.89142	12.8664
GO:0007399	nervous system development	IEA	SLIT3	SLIT3	slit homolog 3 (Drosophila)	46	862	417	14785	0.000133911	0.00949711	1.89142	12.8664
GO:0007399	nervous system development	TAS	SCRG1	SCRG1	stimulator of chondrogenesis 1	46	862	417	14785	0.000133911	0.00949711	1.89142	12.8664
GO:0007399	nervous system development	NAS	RAPGEF5	RAPGEF5	Rap guanine nucleotide exchange factor (GEF) 5	46	862	417	14785	0.000133911	0.00949711	1.89142	12.8664
GO:0007399	nervous system development	TAS	EPHB2	EPHB2	EPH receptor B2	46	862	417	14785	0.000133911	0.00949711	1.89142	12.8664
GO:0007399	nervous system development	IEA	NAV1	NAV1	neuron navigator 1	46	862	417	14785	0.000133911	0.00949711	1.89142	12.8664
GO:0007399	nervous system development	IEA	HES4	HES4	hairy and enhancer of split 4 (Drosophila)	46	862	417	14785	0.000133911	0.00949711	1.89142	12.8664
GO:0007399	nervous system development	NAS	SPOCK1	SPOCK1	sparc/osteonectin, cwcv and kazal-like domains proteoglycan (testican) 1	46	862	417	14785	0.000133911	0.00949711	1.89142	12.8664
GO:0007399	nervous system development	ISS	KALRN	KALRN	kalirin, RhoGEF kinase	46	862	417	14785	0.000133911	0.00949711	1.89142	12.8664
GO:0007399	nervous system development	IEA	FGF1	FGF1	fibroblast growth factor 1 (acidic)	46	862	417	14785	0.000133911	0.00949711	1.89142	12.8664
GO:0007399	nervous system development	IEA	SEMA7A	SEMA7A	semaphorin 7A, GPI membrane anchor (John Milton Hagen blood group)	46	862	417	14785	0.000133911	0.00949711	1.89142	12.8664
GO:0007399	nervous system development	TAS	GDF11	GDF11	growth differentiation factor 11	46	862	417	14785	0.000133911	0.00949711	1.89142	12.8664
GO:0007399	nervous system development	IEA	NRP1	NRP1	neuropilin 1	46	862	417	14785	0.000133911	0.00949711	1.89142	12.8664
GO:0007399	nervous system development	IEA	SEMA5B	SEMA5B	sema domain, seven thrombospondin repeats (type 1 and type 1-like), transmembrane domain (TM) and short cytoplasmic domain, (semaphorin) 5B	46	862	417	14785	0.000133911	0.00949711	1.89142	12.8664
GO:0007399	nervous system development	IEA	DISC1	DISC1	disrupted in schizophrenia 1	46	862	417	14785	0.000133911	0.00949711	1.89142	12.8664
GO:0007399	nervous system development	TAS	ENC1	ENC1	ectodermal-neural cortex 1 (with BTB-like domain)	46	862	417	14785	0.000133911	0.00949711	1.89142	12.8664
GO:0007399	nervous system development		PCDHB10	PCDHB10	protocadherin beta 10	46	862	417	14785	0.000133911	0.00949711	1.89142	12.8664
GO:0007399	nervous system development	TAS	PCDHB11	PCDHB11	protocadherin beta 11	46	862	417	14785	0.000133911	0.00949711	1.89142	12.8664
GO:0007399	nervous system development	TAS	PCDHB2	PCDHB2	protocadherin beta 2	46	862	417	14785	0.000133911	0.00949711	1.89142	12.8664
GO:0007166	cell surface receptor signaling pathway	TAS	DTX1	DTX1	deltex homolog 1 (Drosophila)	24	862	167	14785	0.000172071	0.0118905	2.46412	12.5047
GO:0007166	cell surface receptor signaling pathway	TAS	IFITM1	IFITM1	interferon induced transmembrane protein 1 (9-27)	24	862	167	14785	0.000172071	0.0118905	2.46412	12.5047
GO:0007166	cell surface receptor signaling pathway	TAS	INHBA	INHBA	inhibin, beta A	24	862	167	14785	0.000172071	0.0118905	2.46412	12.5047
GO:0007166	cell surface receptor signaling pathway	TAS	IL2RA	IL2RA	interleukin 2 receptor, alpha	24	862	167	14785	0.000172071	0.0118905	2.46412	12.5047
GO:0007166	cell surface receptor signaling pathway	TAS	CXCL10	CXCL10	chemokine (C-X-C motif) ligand 10	24	862	167	14785	0.000172071	0.0118905	2.46412	12.5047
GO:0007166	cell surface receptor signaling pathway	TAS	GEM	GEM	GTP binding protein overexpressed in skeletal muscle	24	862	167	14785	0.000172071	0.0118905	2.46412	12.5047
GO:0007166	cell surface receptor signaling pathway	TAS	CCR1	CCR1	chemokine (C-C motif) receptor 1	24	862	167	14785	0.000172071	0.0118905	2.46412	12.5047
GO:0007166	cell surface receptor signaling pathway	TAS	SIRPB1	SIRPB1	signal-regulatory protein beta 1	24	862	167	14785	0.000172071	0.0118905	2.46412	12.5047
GO:0007166	cell surface receptor signaling pathway	IEA	ANXA1	ANXA1	annexin A1	24	862	167	14785	0.000172071	0.0118905	2.46412	12.5047
GO:0007166	cell surface receptor signaling pathway	IDA	EDN3	EDN3	endothelin 3	24	862	167	14785	0.000172071	0.0118905	2.46412	12.5047
GO:0007166	cell surface receptor signaling pathway	ISS	CLCF1	CLCF1	cardiotrophin-like cytokine factor 1	24	862	167	14785	0.000172071	0.0118905	2.46412	12.5047
GO:0007166	cell surface receptor signaling pathway	TAS	CD14	CD14	CD14 molecule	24	862	167	14785	0.000172071	0.0118905	2.46412	12.5047
GO:0007166	cell surface receptor signaling pathway	TAS	TNFRSF25	TNFRSF25	tumor necrosis factor receptor superfamily, member 25	24	862	167	14785	0.000172071	0.0118905	2.46412	12.5047
GO:0007166	cell surface receptor signaling pathway	TAS	MARCO	MARCO	macrophage receptor with collagenous structure	24	862	167	14785	0.000172071	0.0118905	2.46412	12.5047
GO:0007166	cell surface receptor signaling pathway	TAS	CCL2	CCL2	chemokine (C-C motif) ligand 2	24	862	167	14785	0.000172071	0.0118905	2.46412	12.5047
GO:0007166	cell surface receptor signaling pathway	TAS	IFNG	IFNG	interferon, gamma	24	862	167	14785	0.000172071	0.0118905	2.46412	12.5047
GO:0007166	cell surface receptor signaling pathway	IEA	NFAM1	NFAM1	NFAT activating protein with ITAM motif 1	24	862	167	14785	0.000172071	0.0118905	2.46412	12.5047
GO:0007166	cell surface receptor signaling pathway	TAS	IGSF6	IGSF6	immunoglobulin superfamily, member 6	24	862	167	14785	0.000172071	0.0118905	2.46412	12.5047
GO:0007166	cell surface receptor signaling pathway	TAS	CLEC1A	CLEC1A	C-type lectin domain family 1, member A	24	862	167	14785	0.000172071	0.0118905	2.46412	12.5047
GO:0007166	cell surface receptor signaling pathway	TAS	LILRB3	LILRB3	leukocyte immunoglobulin-like receptor, subfamily B (with TM and ITIM domains), member 3	24	862	167	14785	0.000172071	0.0118905	2.46412	12.5047
GO:0007166	cell surface receptor signaling pathway	TAS	OSMR	OSMR	oncostatin M receptor	24	862	167	14785	0.000172071	0.0118905	2.46412	12.5047
GO:0007166	cell surface receptor signaling pathway	TAS	OXTR	OXTR	oxytocin receptor	24	862	167	14785	0.000172071	0.0118905	2.46412	12.5047
GO:0007166	cell surface receptor signaling pathway	TAS	STC2	STC2	stanniocalcin 2	24	862	167	14785	0.000172071	0.0118905	2.46412	12.5047
GO:0007166	cell surface receptor signaling pathway	ISS	P2RX7	P2RX7	purinergic receptor P2X, ligand-gated ion channel, 7	24	862	167	14785	0.000172071	0.0118905	2.46412	12.5047
GO:0050900	leukocyte migration	ISS	CD34	CD34	CD34 molecule	18	862	107	14785	0.000195767	0.0131898	2.8844	12.3186
GO:0050900	leukocyte migration	TAS	COL1A2	COL1A2	collagen, type I, alpha 2	18	862	107	14785	0.000195767	0.0131898	2.8844	12.3186
GO:0050900	leukocyte migration	TAS	COL1A1	COL1A1	collagen, type I, alpha 1	18	862	107	14785	0.000195767	0.0131898	2.8844	12.3186
GO:0050900	leukocyte migration	IEA	PODXL	PODXL	podocalyxin-like	18	862	107	14785	0.000195767	0.0131898	2.8844	12.3186
GO:0050900	leukocyte migration	TAS	PROS1	PROS1	protein S (alpha)	18	862	107	14785	0.000195767	0.0131898	2.8844	12.3186
GO:0050900	leukocyte migration	TAS	GRB14	GRB14	growth factor receptor-bound protein 14	18	862	107	14785	0.000195767	0.0131898	2.8844	12.3186
GO:0050900	leukocyte migration	TAS	SELP	SELP	selectin P (granule membrane protein 140kDa, antigen CD62)	18	862	107	14785	0.000195767	0.0131898	2.8844	12.3186
GO:0050900	leukocyte migration	TAS	SIRPA	SIRPA	signal-regulatory protein alpha	18	862	107	14785	0.000195767	0.0131898	2.8844	12.3186
GO:0050900	leukocyte migration	TAS	ITGA5	ITGA5	integrin, alpha 5 (fibronectin receptor, alpha polypeptide)	18	862	107	14785	0.000195767	0.0131898	2.8844	12.3186
GO:0050900	leukocyte migration	TAS	ITGAX	ITGAX	integrin, alpha X (complement component 3 receptor 4 subunit)	18	862	107	14785	0.000195767	0.0131898	2.8844	12.3186
GO:0050900	leukocyte migration	TAS	SLC16A3	SLC16A3	solute carrier family 16, member 3 (monocarboxylic acid transporter 4)	18	862	107	14785	0.000195767	0.0131898	2.8844	12.3186
GO:0050900	leukocyte migration	TAS	PLCG1	PLCG1	phospholipase C, gamma 1	18	862	107	14785	0.000195767	0.0131898	2.8844	12.3186
GO:0050900	leukocyte migration	TAS	ATP1B3	ATP1B3	ATPase, Na+/K+ transporting, beta 3 polypeptide	18	862	107	14785	0.000195767	0.0131898	2.8844	12.3186
GO:0050900	leukocyte migration	IEP	ICAM1	ICAM1	intercellular adhesion molecule 1	18	862	107	14785	0.000195767	0.0131898	2.8844	12.3186
GO:0050900	leukocyte migration	TAS	ANGPT2	ANGPT2	angiopoietin 2	18	862	107	14785	0.000195767	0.0131898	2.8844	12.3186
GO:0050900	leukocyte migration	IEP	MSN	MSN	moesin	18	862	107	14785	0.000195767	0.0131898	2.8844	12.3186
GO:0050900	leukocyte migration	TAS	SELL	SELL	selectin L	18	862	107	14785	0.000195767	0.0131898	2.8844	12.3186
GO:0050900	leukocyte migration	TAS	SLC7A7	SLC7A7	solute carrier family 7 (amino acid transporter light chain, y+L system), member 7	18	862	107	14785	0.000195767	0.0131898	2.8844	12.3186
GO:0010812	negative regulation of cell-substrate adhesion	IDA	NOTCH1	NOTCH1	notch 1	6	862	11	14785	0.000208069	0.0136767	9.35246	12.2306
GO:0010812	negative regulation of cell-substrate adhesion	IEA	COL1A1	COL1A1	collagen, type I, alpha 1	6	862	11	14785	0.000208069	0.0136767	9.35246	12.2306
GO:0010812	negative regulation of cell-substrate adhesion	IEA	LGALS1	LGALS1	lectin, galactoside-binding, soluble, 1	6	862	11	14785	0.000208069	0.0136767	9.35246	12.2306
GO:0010812	negative regulation of cell-substrate adhesion	ISS	PTPRO	PTPRO	protein tyrosine phosphatase, receptor type, O	6	862	11	14785	0.000208069	0.0136767	9.35246	12.2306
GO:0010812	negative regulation of cell-substrate adhesion	IEA	ANGPT2	ANGPT2	angiopoietin 2	6	862	11	14785	0.000208069	0.0136767	9.35246	12.2306
GO:0010812	negative regulation of cell-substrate adhesion	IDA	SPOCK1	SPOCK1	sparc/osteonectin, cwcv and kazal-like domains proteoglycan (testican) 1	6	862	11	14785	0.000208069	0.0136767	9.35246	12.2306
GO:0050731	positive regulation of peptidyl-tyrosine phosphorylation	ISS	IGF2	IGF2	insulin-like growth factor 2 (somatomedin A)	13	862	62	14785	0.00022997	0.0147564	3.59517	12.0863
GO:0050731	positive regulation of peptidyl-tyrosine phosphorylation	IDA	HGF	HGF	hepatocyte growth factor (hepapoietin A; scatter factor)	13	862	62	14785	0.00022997	0.0147564	3.59517	12.0863
GO:0050731	positive regulation of peptidyl-tyrosine phosphorylation	IDA	AGT	AGT	angiotensinogen (serpin peptidase inhibitor, clade A, member 8)	13	862	62	14785	0.00022997	0.0147564	3.59517	12.0863
GO:0050731	positive regulation of peptidyl-tyrosine phosphorylation	IDA	PDGFB	PDGFB	platelet-derived growth factor beta polypeptide	13	862	62	14785	0.00022997	0.0147564	3.59517	12.0863
GO:0050731	positive regulation of peptidyl-tyrosine phosphorylation	IDA	IL6	IL6	interleukin 6 (interferon, beta 2)	13	862	62	14785	0.00022997	0.0147564	3.59517	12.0863
GO:0050731	positive regulation of peptidyl-tyrosine phosphorylation	IDA	THBS4	THBS4	thrombospondin 4	13	862	62	14785	0.00022997	0.0147564	3.59517	12.0863
GO:0050731	positive regulation of peptidyl-tyrosine phosphorylation	IDA	IL11	IL11	interleukin 11	13	862	62	14785	0.00022997	0.0147564	3.59517	12.0863
GO:0050731	positive regulation of peptidyl-tyrosine phosphorylation	IDA	LIF	LIF	leukemia inhibitory factor (cholinergic differentiation factor)	13	862	62	14785	0.00022997	0.0147564	3.59517	12.0863
GO:0050731	positive regulation of peptidyl-tyrosine phosphorylation	IDA	IGF1	IGF1	insulin-like growth factor 1 (somatomedin C)	13	862	62	14785	0.00022997	0.0147564	3.59517	12.0863
GO:0050731	positive regulation of peptidyl-tyrosine phosphorylation	IMP	ITGA5	ITGA5	integrin, alpha 5 (fibronectin receptor, alpha polypeptide)	13	862	62	14785	0.00022997	0.0147564	3.59517	12.0863
GO:0050731	positive regulation of peptidyl-tyrosine phosphorylation	IEA	TLR4	TLR4	toll-like receptor 4	13	862	62	14785	0.00022997	0.0147564	3.59517	12.0863
GO:0050731	positive regulation of peptidyl-tyrosine phosphorylation	IDA	OSM	OSM	oncostatin M	13	862	62	14785	0.00022997	0.0147564	3.59517	12.0863
GO:0050731	positive regulation of peptidyl-tyrosine phosphorylation	IMP	NRP1	NRP1	neuropilin 1	13	862	62	14785	0.00022997	0.0147564	3.59517	12.0863
GO:0050679	positive regulation of epithelial cell proliferation	IEA	IL6	IL6	interleukin 6 (interferon, beta 2)	11	862	46	14785	0.000258615	0.0162086	4.10017	11.9169
GO:0050679	positive regulation of epithelial cell proliferation	IEA	NOTCH1	NOTCH1	notch 1	11	862	46	14785	0.000258615	0.0162086	4.10017	11.9169
GO:0050679	positive regulation of epithelial cell proliferation	ISS	OSR2	OSR2	odd-skipped related 2 (Drosophila)	11	862	46	14785	0.000258615	0.0162086	4.10017	11.9169
GO:0050679	positive regulation of epithelial cell proliferation	IDA	MYC	MYC	v-myc myelocytomatosis viral oncogene homolog (avian)	11	862	46	14785	0.000258615	0.0162086	4.10017	11.9169
GO:0050679	positive regulation of epithelial cell proliferation	IDA	IGF1	IGF1	insulin-like growth factor 1 (somatomedin C)	11	862	46	14785	0.000258615	0.0162086	4.10017	11.9169
GO:0050679	positive regulation of epithelial cell proliferation	IEA	DLX5	DLX5	distal-less homeobox 5	11	862	46	14785	0.000258615	0.0162086	4.10017	11.9169
GO:0050679	positive regulation of epithelial cell proliferation	TAS	LAMC1	LAMC1	laminin, gamma 1 (formerly LAMB2)	11	862	46	14785	0.000258615	0.0162086	4.10017	11.9169
GO:0050679	positive regulation of epithelial cell proliferation	TAS	LAMB1	LAMB1	laminin, beta 1	11	862	46	14785	0.000258615	0.0162086	4.10017	11.9169
GO:0050679	positive regulation of epithelial cell proliferation	IEA	VEGFC	VEGFC	vascular endothelial growth factor C	11	862	46	14785	0.000258615	0.0162086	4.10017	11.9169
GO:0050679	positive regulation of epithelial cell proliferation	IEA	CCND2	CCND2	cyclin D2	11	862	46	14785	0.000258615	0.0162086	4.10017	11.9169
GO:0050679	positive regulation of epithelial cell proliferation	IEA	FGF1	FGF1	fibroblast growth factor 1 (acidic)	11	862	46	14785	0.000258615	0.0162086	4.10017	11.9169
GO:0001837	epithelial to mesenchymal transition	TAS	HGF	HGF	hepatocyte growth factor (hepapoietin A; scatter factor)	8	862	24	14785	0.000278359	0.0170495	5.71539	11.8108
GO:0001837	epithelial to mesenchymal transition	IDA	TGFB2	TGFB2	transforming growth factor, beta 2	8	862	24	14785	0.000278359	0.0170495	5.71539	11.8108
GO:0001837	epithelial to mesenchymal transition	IEA	MSX1	MSX1	msh homeobox 1	8	862	24	14785	0.000278359	0.0170495	5.71539	11.8108
GO:0001837	epithelial to mesenchymal transition	IEP	WNT5A	WNT5A	wingless-type MMTV integration site family, member 5A	8	862	24	14785	0.000278359	0.0170495	5.71539	11.8108
GO:0001837	epithelial to mesenchymal transition	TAS	CTNNB1	CTNNB1	catenin (cadherin-associated protein), beta 1, 88kDa	8	862	24	14785	0.000278359	0.0170495	5.71539	11.8108
GO:0001837	epithelial to mesenchymal transition	TAS	S100A4	S100A4	S100 calcium binding protein A4	8	862	24	14785	0.000278359	0.0170495	5.71539	11.8108
GO:0001837	epithelial to mesenchymal transition	ISS	SNAI1	SNAI1	snail homolog 1 (Drosophila)	8	862	24	14785	0.000278359	0.0170495	5.71539	11.8108
GO:0001837	epithelial to mesenchymal transition	ISS	LEF1	LEF1	lymphoid enhancer-binding factor 1	8	862	24	14785	0.000278359	0.0170495	5.71539	11.8108
GO:0008283	cell proliferation	NAS	CSGALNACT1	CSGALNACT1	chondroitin sulfate N-acetylgalactosaminyltransferase 1	36	862	311	14785	0.000286114	0.0170551	1.98477	11.7711
GO:0008283	cell proliferation	TAS	CXCL1	CXCL1	chemokine (C-X-C motif) ligand 1 (melanoma growth stimulating activity, alpha)	36	862	311	14785	0.000286114	0.0170551	1.98477	11.7711
GO:0008283	cell proliferation	NAS	EDNRA	EDNRA	endothelin receptor type A	36	862	311	14785	0.000286114	0.0170551	1.98477	11.7711
GO:0008283	cell proliferation	TAS	KIF2C	KIF2C	kinesin family member 2C	36	862	311	14785	0.000286114	0.0170551	1.98477	11.7711
GO:0008283	cell proliferation	IDA	GLI2	GLI2	GLI family zinc finger 2	36	862	311	14785	0.000286114	0.0170551	1.98477	11.7711
GO:0008283	cell proliferation	TAS	IGFBP4	IGFBP4	insulin-like growth factor binding protein 4	36	862	311	14785	0.000286114	0.0170551	1.98477	11.7711
GO:0008283	cell proliferation	IDA	ENPEP	ENPEP	glutamyl aminopeptidase (aminopeptidase A)	36	862	311	14785	0.000286114	0.0170551	1.98477	11.7711
GO:0008283	cell proliferation	TAS	IL2RA	IL2RA	interleukin 2 receptor, alpha	36	862	311	14785	0.000286114	0.0170551	1.98477	11.7711
GO:0008283	cell proliferation	TAS	ERG	ERG	v-ets erythroblastosis virus E26 oncogene homolog (avian)	36	862	311	14785	0.000286114	0.0170551	1.98477	11.7711
GO:0008283	cell proliferation	IMP	RHBDF1	RHBDF1	rhomboid 5 homolog 1 (Drosophila)	36	862	311	14785	0.000286114	0.0170551	1.98477	11.7711
GO:0008283	cell proliferation	IEA	UCN2	UCN2	urocortin 2	36	862	311	14785	0.000286114	0.0170551	1.98477	11.7711
GO:0008283	cell proliferation	TAS	TGFB2	TGFB2	transforming growth factor, beta 2	36	862	311	14785	0.000286114	0.0170551	1.98477	11.7711
GO:0008283	cell proliferation	TAS	TNFSF9	TNFSF9	tumor necrosis factor (ligand) superfamily, member 9	36	862	311	14785	0.000286114	0.0170551	1.98477	11.7711
GO:0008283	cell proliferation	TAS	BCAT1	BCAT1	branched chain amino-acid transaminase 1, cytosolic	36	862	311	14785	0.000286114	0.0170551	1.98477	11.7711
GO:0008283	cell proliferation	NAS	HDGFRP3	HDGFRP3	hepatoma-derived growth factor, related protein 3	36	862	311	14785	0.000286114	0.0170551	1.98477	11.7711
GO:0008283	cell proliferation	TAS	FES	FES	feline sarcoma oncogene	36	862	311	14785	0.000286114	0.0170551	1.98477	11.7711
GO:0008283	cell proliferation	TAS	STIL	STIL	SCL/TAL1 interrupting locus	36	862	311	14785	0.000286114	0.0170551	1.98477	11.7711
GO:0008283	cell proliferation	IEA	HOXB4	HOXB4	homeobox B4	36	862	311	14785	0.000286114	0.0170551	1.98477	11.7711
GO:0008283	cell proliferation	NAS	CENPF	CENPF	centromere protein F, 350/400kDa (mitosin)	36	862	311	14785	0.000286114	0.0170551	1.98477	11.7711
GO:0008283	cell proliferation	IEA	PDPN	PDPN	podoplanin	36	862	311	14785	0.000286114	0.0170551	1.98477	11.7711
GO:0008283	cell proliferation	NAS	LAMA5	LAMA5	laminin, alpha 5	36	862	311	14785	0.000286114	0.0170551	1.98477	11.7711
GO:0008283	cell proliferation	TAS	FSCN1	FSCN1	fascin homolog 1, actin-bundling protein (Strongylocentrotus purpuratus)	36	862	311	14785	0.000286114	0.0170551	1.98477	11.7711
GO:0008283	cell proliferation	TAS	TGFBI	TGFBI	transforming growth factor, beta-induced, 68kDa	36	862	311	14785	0.000286114	0.0170551	1.98477	11.7711
GO:0008283	cell proliferation	IEA	LRP1	LRP1	low density lipoprotein receptor-related protein 1	36	862	311	14785	0.000286114	0.0170551	1.98477	11.7711
GO:0008283	cell proliferation	IDA	HHEX	HHEX	hematopoietically expressed homeobox	36	862	311	14785	0.000286114	0.0170551	1.98477	11.7711
GO:0008283	cell proliferation	NAS	CD276	CD276	CD276 molecule	36	862	311	14785	0.000286114	0.0170551	1.98477	11.7711
GO:0008283	cell proliferation	TAS	TPX2	TPX2	TPX2, microtubule-associated, homolog (Xenopus laevis)	36	862	311	14785	0.000286114	0.0170551	1.98477	11.7711
GO:0008283	cell proliferation	TAS	EMP1	EMP1	epithelial membrane protein 1	36	862	311	14785	0.000286114	0.0170551	1.98477	11.7711
GO:0008283	cell proliferation	IDA	DLX5	DLX5	distal-less homeobox 5	36	862	311	14785	0.000286114	0.0170551	1.98477	11.7711
GO:0008283	cell proliferation	IEA	MYH10	MYH10	myosin, heavy chain 10, non-muscle	36	862	311	14785	0.000286114	0.0170551	1.98477	11.7711
GO:0008283	cell proliferation	NAS	IFI16	IFI16	interferon, gamma-inducible protein 16	36	862	311	14785	0.000286114	0.0170551	1.98477	11.7711
GO:0008283	cell proliferation	IEA	LIPG	LIPG	lipase, endothelial	36	862	311	14785	0.000286114	0.0170551	1.98477	11.7711
GO:0008283	cell proliferation	TAS	OSMR	OSMR	oncostatin M receptor	36	862	311	14785	0.000286114	0.0170551	1.98477	11.7711
GO:0008283	cell proliferation	IEA	UCHL1	UCHL1	ubiquitin carboxyl-terminal esterase L1 (ubiquitin thiolesterase)	36	862	311	14785	0.000286114	0.0170551	1.98477	11.7711
GO:0008283	cell proliferation	TAS	SERPINF1	SERPINF1	serpin peptidase inhibitor, clade F (alpha-2 antiplasmin, pigment epithelium derived factor), member 1	36	862	311	14785	0.000286114	0.0170551	1.98477	11.7711
GO:0008283	cell proliferation	TAS	OSM	OSM	oncostatin M	36	862	311	14785	0.000286114	0.0170551	1.98477	11.7711
GO:0050776	regulation of immune response	TAS	ULBP1	ULBP1	UL16 binding protein 1	15	862	82	14785	0.000292815	0.0170551	3.13649	11.7377
GO:0050776	regulation of immune response	TAS	IFITM1	IFITM1	interferon induced transmembrane protein 1 (9-27)	15	862	82	14785	0.000292815	0.0170551	3.13649	11.7377
GO:0050776	regulation of immune response	TAS	C3	C3	complement component 3	15	862	82	14785	0.000292815	0.0170551	3.13649	11.7377
GO:0050776	regulation of immune response	TAS	CD34	CD34	CD34 molecule	15	862	82	14785	0.000292815	0.0170551	3.13649	11.7377
GO:0050776	regulation of immune response	TAS	MICB	MICB	MHC class I polypeptide-related sequence B	15	862	82	14785	0.000292815	0.0170551	3.13649	11.7377
GO:0050776	regulation of immune response	TAS	FCGR3A	FCGR3A	Fc fragment of IgG, low affinity IIIa, receptor (CD16a)	15	862	82	14785	0.000292815	0.0170551	3.13649	11.7377
GO:0050776	regulation of immune response	TAS	CD200	CD200	CD200 molecule	15	862	82	14785	0.000292815	0.0170551	3.13649	11.7377
GO:0050776	regulation of immune response	NAS	CD276	CD276	CD276 molecule	15	862	82	14785	0.000292815	0.0170551	3.13649	11.7377
GO:0050776	regulation of immune response	TAS	VCAM1	VCAM1	vascular cell adhesion molecule 1	15	862	82	14785	0.000292815	0.0170551	3.13649	11.7377
GO:0050776	regulation of immune response	NAS	BCL6	BCL6	B-cell CLL/lymphoma 6	15	862	82	14785	0.000292815	0.0170551	3.13649	11.7377
GO:0050776	regulation of immune response	IEA	IFNG	IFNG	interferon, gamma	15	862	82	14785	0.000292815	0.0170551	3.13649	11.7377
GO:0050776	regulation of immune response	TAS	ICAM1	ICAM1	intercellular adhesion molecule 1	15	862	82	14785	0.000292815	0.0170551	3.13649	11.7377
GO:0050776	regulation of immune response	TAS	ULBP2	ULBP2	UL16 binding protein 2	15	862	82	14785	0.000292815	0.0170551	3.13649	11.7377
GO:0050776	regulation of immune response	TAS	SELL	SELL	selectin L	15	862	82	14785	0.000292815	0.0170551	3.13649	11.7377
GO:0050776	regulation of immune response	TAS	TYROBP	TYROBP	TYRO protein tyrosine kinase binding protein	15	862	82	14785	0.000292815	0.0170551	3.13649	11.7377
GO:0002040	sprouting angiogenesis	IMP	THBS1	THBS1	thrombospondin 1	6	862	12	14785	0.000297435	0.0170551	8.57309	11.7151
GO:0002040	sprouting angiogenesis	IEA	NOTCH1	NOTCH1	notch 1	6	862	12	14785	0.000297435	0.0170551	8.57309	11.7151
GO:0002040	sprouting angiogenesis	IDA	CDH13	CDH13	cadherin 13, H-cadherin (heart)	6	862	12	14785	0.000297435	0.0170551	8.57309	11.7151
GO:0002040	sprouting angiogenesis	ISS	RAMP2	RAMP2	receptor (G protein-coupled) activity modifying protein 2	6	862	12	14785	0.000297435	0.0170551	8.57309	11.7151
GO:0002040	sprouting angiogenesis	ISS	GPR124	GPR124	G protein-coupled receptor 124	6	862	12	14785	0.000297435	0.0170551	8.57309	11.7151
GO:0002040	sprouting angiogenesis	IBA	LEF1	LEF1	lymphoid enhancer-binding factor 1	6	862	12	14785	0.000297435	0.0170551	8.57309	11.7151
GO:0016477	cell migration	IDA	RASGEF1A	RASGEF1A	RasGEF domain family, member 1A	17	862	102	14785	0.00031844	0.0178791	2.8577	11.6167
GO:0016477	cell migration	IDA	ENPEP	ENPEP	glutamyl aminopeptidase (aminopeptidase A)	17	862	102	14785	0.00031844	0.0178791	2.8577	11.6167
GO:0016477	cell migration	IDA	THBS1	THBS1	thrombospondin 1	17	862	102	14785	0.00031844	0.0178791	2.8577	11.6167
GO:0016477	cell migration	IMP	RHBDF1	RHBDF1	rhomboid 5 homolog 1 (Drosophila)	17	862	102	14785	0.00031844	0.0178791	2.8577	11.6167
GO:0016477	cell migration	IEA	VAV2	VAV2	vav 2 guanine nucleotide exchange factor	17	862	102	14785	0.00031844	0.0178791	2.8577	11.6167
GO:0016477	cell migration	IMP	FAM40B	FAM40B	family with sequence similarity 40, member B	17	862	102	14785	0.00031844	0.0178791	2.8577	11.6167
GO:0016477	cell migration	IDA	TGFB2	TGFB2	transforming growth factor, beta 2	17	862	102	14785	0.00031844	0.0178791	2.8577	11.6167
GO:0016477	cell migration	IEA	CTHRC1	CTHRC1	collagen triple helix repeat containing 1	17	862	102	14785	0.00031844	0.0178791	2.8577	11.6167
GO:0016477	cell migration	IMP	COL5A1	COL5A1	collagen, type V, alpha 1	17	862	102	14785	0.00031844	0.0178791	2.8577	11.6167
GO:0016477	cell migration	IEA	MMP14	MMP14	matrix metallopeptidase 14 (membrane-inserted)	17	862	102	14785	0.00031844	0.0178791	2.8577	11.6167
GO:0016477	cell migration	ISS	PODXL	PODXL	podocalyxin-like	17	862	102	14785	0.00031844	0.0178791	2.8577	11.6167
GO:0016477	cell migration	IMP	FMNL3	FMNL3	formin-like 3	17	862	102	14785	0.00031844	0.0178791	2.8577	11.6167
GO:0016477	cell migration	IDA	LAMA5	LAMA5	laminin, alpha 5	17	862	102	14785	0.00031844	0.0178791	2.8577	11.6167
GO:0016477	cell migration	IMP	FSCN1	FSCN1	fascin homolog 1, actin-bundling protein (Strongylocentrotus purpuratus)	17	862	102	14785	0.00031844	0.0178791	2.8577	11.6167
GO:0016477	cell migration	IMP	LAMC1	LAMC1	laminin, gamma 1 (formerly LAMB2)	17	862	102	14785	0.00031844	0.0178791	2.8577	11.6167
GO:0016477	cell migration	IMP	PDGFRB	PDGFRB	platelet-derived growth factor receptor, beta polypeptide	17	862	102	14785	0.00031844	0.0178791	2.8577	11.6167
GO:0016477	cell migration	IEA	NRP1	NRP1	neuropilin 1	17	862	102	14785	0.00031844	0.0178791	2.8577	11.6167
GO:0006954	inflammatory response	IEA	CXCL1	CXCL1	chemokine (C-X-C motif) ligand 1 (melanoma growth stimulating activity, alpha)	32	862	266	14785	0.000325113	0.0178812	2.0627	11.5868
GO:0006954	inflammatory response	IEA	IL17D	IL17D	interleukin 17D	32	862	266	14785	0.000325113	0.0178812	2.0627	11.5868
GO:0006954	inflammatory response	IEA	IGFBP4	IGFBP4	insulin-like growth factor binding protein 4	32	862	266	14785	0.000325113	0.0178812	2.0627	11.5868
GO:0006954	inflammatory response	IEA	GGT5	GGT5	gamma-glutamyltransferase 5	32	862	266	14785	0.000325113	0.0178812	2.0627	11.5868
GO:0006954	inflammatory response	IEA	C3	C3	complement component 3	32	862	266	14785	0.000325113	0.0178812	2.0627	11.5868
GO:0006954	inflammatory response	TAS	CCL3L3	CCL3L3	chemokine (C-C motif) ligand 3-like 3	32	862	266	14785	0.000325113	0.0178812	2.0627	11.5868
GO:0006954	inflammatory response	IDA	IL6	IL6	interleukin 6 (interferon, beta 2)	32	862	266	14785	0.000325113	0.0178812	2.0627	11.5868
GO:0006954	inflammatory response	IEA	SPP1	SPP1	secreted phosphoprotein 1	32	862	266	14785	0.000325113	0.0178812	2.0627	11.5868
GO:0006954	inflammatory response	IEA	CXCL10	CXCL10	chemokine (C-X-C motif) ligand 10	32	862	266	14785	0.000325113	0.0178812	2.0627	11.5868
GO:0006954	inflammatory response	TAS	IRAK2	IRAK2	interleukin-1 receptor-associated kinase 2	32	862	266	14785	0.000325113	0.0178812	2.0627	11.5868
GO:0006954	inflammatory response	TAS	CCR1	CCR1	chemokine (C-C motif) receptor 1	32	862	266	14785	0.000325113	0.0178812	2.0627	11.5868
GO:0006954	inflammatory response	IEA	CHST1	CHST1	carbohydrate (keratan sulfate Gal-6) sulfotransferase 1	32	862	266	14785	0.000325113	0.0178812	2.0627	11.5868
GO:0006954	inflammatory response	IDA	CCL3	CCL3	chemokine (C-C motif) ligand 3	32	862	266	14785	0.000325113	0.0178812	2.0627	11.5868
GO:0006954	inflammatory response	TAS	SELE	SELE	selectin E	32	862	266	14785	0.000325113	0.0178812	2.0627	11.5868
GO:0006954	inflammatory response	TAS	ANXA1	ANXA1	annexin A1	32	862	266	14785	0.000325113	0.0178812	2.0627	11.5868
GO:0006954	inflammatory response	TAS	IL8	IL8	interleukin 8	32	862	266	14785	0.000325113	0.0178812	2.0627	11.5868
GO:0006954	inflammatory response	TAS	TNFAIP6	TNFAIP6	tumor necrosis factor, alpha-induced protein 6	32	862	266	14785	0.000325113	0.0178812	2.0627	11.5868
GO:0006954	inflammatory response	TAS	NOD1	NOD1	nucleotide-binding oligomerization domain containing 1	32	862	266	14785	0.000325113	0.0178812	2.0627	11.5868
GO:0006954	inflammatory response	IEA	PDPN	PDPN	podoplanin	32	862	266	14785	0.000325113	0.0178812	2.0627	11.5868
GO:0006954	inflammatory response	IEA	CCL18	CCL18	chemokine (C-C motif) ligand 18 (pulmonary and activation-regulated)	32	862	266	14785	0.000325113	0.0178812	2.0627	11.5868
GO:0006954	inflammatory response	IEA	SELP	SELP	selectin P (granule membrane protein 140kDa, antigen CD62)	32	862	266	14785	0.000325113	0.0178812	2.0627	11.5868
GO:0006954	inflammatory response	IEA	CLEC7A	CLEC7A	C-type lectin domain family 7, member A	32	862	266	14785	0.000325113	0.0178812	2.0627	11.5868
GO:0006954	inflammatory response	IEP	CHI3L1	CHI3L1	chitinase 3-like 1 (cartilage glycoprotein-39)	32	862	266	14785	0.000325113	0.0178812	2.0627	11.5868
GO:0006954	inflammatory response	IEA	CD14	CD14	CD14 molecule	32	862	266	14785	0.000325113	0.0178812	2.0627	11.5868
GO:0006954	inflammatory response	IEA	F2R	F2R	coagulation factor II (thrombin) receptor	32	862	266	14785	0.000325113	0.0178812	2.0627	11.5868
GO:0006954	inflammatory response	ISS	SLC11A1	SLC11A1	solute carrier family 11 (proton-coupled divalent metal ion transporters), member 1	32	862	266	14785	0.000325113	0.0178812	2.0627	11.5868
[truncated: 6,619 more rows]

## Sheet: DownGO_Result
GOID	GOTerm	DifGene	AllDifGene	GeneInGOID	AllGene	P-Value	FDR	Enrichment	(-log2P)
[truncated: 1,873 more rows]

[truncated: 4 more sheets: DownGene2GO, Up-GO-Fig-P, Down-GO-Fig-P, All-GO-Fig-E]
