# Supplementary material for: Characterization of Differentially Expressed Genes Involved in Pathways Associated with Gastric Cancer
Source: PLoS One. 2015 Apr 30;10(4):e0125013. doi: 10.1371/journal.pone.0125013 (PMC4415781; doi:10.1371/journal.pone.0125013)
Supplement: S2 Table — (XLSX) [file pone.0125013.s002.xlsx]

## Sheet: UpPathway_Result
PathID	PathTerm	DifGene	AllDifGene	GeneInPath	AllGene	P-Value	FDR	Enrichment	(-log2P)
path:hsa04512	ECM-receptor interaction	26	371	84	5711	3.92535e-09	7.49742e-07	4.72962	27.9245
path:hsa04510	Focal adhesion	40	371	199	5711	2.1776e-08	2.07961e-06	3.07142	25.4527
path:hsa05144	Malaria	17	371	51	5711	7.03852e-07	4.48119e-05	5.09344	20.4382
path:hsa04060	Cytokine-cytokine receptor interaction	41	371	265	5711	5.40173e-06	0.000257933	2.36413	17.4981
path:hsa05146	Amoebiasis	22	371	104	5711	1.189e-05	0.000454198	3.23238	16.3599
path:hsa04974	Protein digestion and absorption	18	371	80	5711	3.42179e-05	0.00108927	3.43807	14.8349
path:hsa04610	Complement and coagulation cascades	16	371	69	5711	6.60077e-05	0.00180107	3.54326	13.887
path:hsa04380	Osteoclast differentiation	5	371	5	5711	0.000175395	0.00372227	15.2803	12.4771
path:hsa05202	Transcriptional misregulation in cancer	5	371	5	5711	0.000175395	0.00372227	15.2803	12.4771
path:hsa05150	Staphylococcus aureus infection	12	371	55	5711	0.000801991	0.015318	3.33389	10.2841
path:hsa05140	Leishmaniasis	13	371	72	5711	0.00223461	0.038801	2.75895	8.80576
path:hsa05200	Pathways in cancer	37	371	325	5711	0.00258453	0.0411371	1.73961	8.59588
path:hsa04724	Glutamatergic synapse	3	371	3	5711	0.00408078	0.0556735	15.2803	7.93694
path:hsa04978	Mineral absorption	3	371	3	5711	0.00408078	0.0556735	15.2803	7.93694
path:hsa04145	Phagosome	20	371	152	5711	0.00543821	0.0692233	2.01057	7.52265
path:hsa04514	Cell adhesion molecules (CAMs)	18	371	132	5711	0.00579881	0.0692233	2.08368	7.43003
path:hsa05142	Chagas disease	15	371	104	5711	0.0070807	0.0795538	2.20389	7.14189
path:hsa04670	Leukocyte transendothelial migration	16	371	115	5711	0.00750024	0.0795859	2.12596	7.05885
path:hsa05219	Bladder cancer	8	371	42	5711	0.011203	0.108925	2.91054	6.47997
path:hsa05414	Dilated cardiomyopathy	13	371	90	5711	0.0114057	0.108925	2.20716	6.4541
path:hsa05410	Hypertrophic cardiomyopathy (HCM)	12	371	83	5711	0.0145365	0.132213	2.2092	6.10417
path:hsa05412	Arrhythmogenic right ventricular cardiomyopathy (ARVC)	11	371	74	5711	0.0158524	0.137628	2.2714	5.97916
path:hsa05166	HTLV-I infection	2	371	2	5711	0.0209709	0.160594	15.2803	5.57546
path:hsa05203	Viral carcinogenesis	2	371	2	5711	0.0209709	0.160594	15.2803	5.57546
path:hsa04640	Hematopoietic cell lineage	12	371	88	5711	0.0210202	0.160594	2.08368	5.57208
path:hsa04270	Vascular smooth muscle contraction	14	371	116	5711	0.0312258	0.225531	1.84418	5.00112
path:hsa05222	Small cell lung cancer	11	371	84	5711	0.0330621	0.225531	2.00099	4.91868
path:hsa04350	TGF-beta signaling pathway	11	371	84	5711	0.0330621	0.225531	2.00099	4.91868
path:hsa05214	Glioma	9	371	65	5711	0.0387022	0.245294	2.11574	4.69144
path:hsa04630	Jak-STAT signaling pathway	17	371	155	5711	0.0394117	0.245294	1.67591	4.66523
path:hsa05217	Basal cell carcinoma	8	371	55	5711	0.0398121	0.245294	2.22259	4.65065
path:hsa04540	Gap junction	11	371	90	5711	0.0481582	0.287444	1.8676	4.37607
path:hsa05211	Renal cell carcinoma	9	371	70	5711	0.0548717	0.317591	1.96461	4.18779
path:hsa05220	Chronic myeloid leukemia	9	371	73	5711	0.0663986	0.373004	1.88388	3.9127
path:hsa04970	Salivary secretion	10	371	89	5711	0.0857381	0.438407	1.71689	3.54392
path:hsa05130	Pathogenic Escherichia coli infection	7	371	55	5711	0.0870334	0.438407	1.94477	3.52229
path:hsa04620	Toll-like receptor signaling pathway	11	371	102	5711	0.0908013	0.438407	1.64788	3.46114
path:hsa04062	Chemokine signaling pathway	18	371	189	5711	0.0929244	0.438407	1.45527	3.4278
path:hsa04340	Hedgehog signaling pathway	7	371	56	5711	0.0929361	0.438407	1.91004	3.42762
path:hsa00533	Glycosaminoglycan biosynthesis - keratan sulfate	3	371	15	5711	0.0956494	0.438407	3.05606	3.3861
path:hsa04360	Axon guidance	13	371	129	5711	0.102029	0.438407	1.53988	3.29294
path:hsa04330	Notch signaling pathway	6	371	47	5711	0.107111	0.438407	1.95068	3.22282
path:hsa05100	Bacterial invasion of epithelial cells	8	371	70	5711	0.108243	0.438407	1.74632	3.20766
path:hsa05218	Melanoma	8	371	71	5711	0.114256	0.438407	1.72173	3.12965
path:hsa00520	Amino sugar and nucleotide sugar metabolism	6	371	48	5711	0.114533	0.438407	1.91004	3.12616
path:hsa05145	Toxoplasmosis	13	371	132	5711	0.11475	0.438407	1.50488	3.12343
path:hsa04721	Synaptic vesicle cycle	1	371	1	5711	0.119357	0.438407	15.2803	3.06665
path:hsa04726	Serotonergic synapse	1	371	1	5711	0.119357	0.438407	15.2803	3.06665
path:hsa04725	Cholinergic synapse	1	371	1	5711	0.119357	0.438407	15.2803	3.06665
path:hsa04977	Vitamin digestion and absorption	1	371	1	5711	0.119357	0.438407	15.2803	3.06665
path:hsa04064	NF-kappa B signaling pathway	1	371	1	5711	0.119357	0.438407	15.2803	3.06665
path:hsa03015	mRNA surveillance pathway	1	371	1	5711	0.119357	0.438407	15.2803	3.06665
path:hsa04614	Renin-angiotensin system	3	371	17	5711	0.122146	0.440186	2.69653	3.03332
path:hsa05131	Shigellosis	7	371	61	5711	0.125638	0.444387	1.75348	2.99265
path:hsa04621	NOD-like receptor signaling pathway	7	371	62	5711	0.132793	0.453853	1.7252	2.91275
path:hsa04650	Natural killer cell mediated cytotoxicity	13	371	136	5711	0.133067	0.453853	1.46062	2.90978
path:hsa04010	MAPK signaling pathway	23	371	268	5711	0.13859	0.464399	1.31137	2.8511
path:hsa04020	Calcium signaling pathway	16	371	177	5711	0.143835	0.473664	1.38127	2.79751
path:hsa00250	Alanine, aspartate and glutamate metabolism	4	371	32	5711	0.179392	0.56365	1.91004	2.47881
path:hsa04115	p53 signaling pathway	7	371	68	5711	0.179646	0.56365	1.57297	2.47678
path:hsa01040	Biosynthesis of unsaturated fatty acids	3	371	21	5711	0.181609	0.56365	2.1829	2.46109
path:hsa04973	Carbohydrate digestion and absorption	5	371	44	5711	0.182965	0.56365	1.7364	2.45036
path:hsa05212	Pancreatic cancer	7	371	70	5711	0.19662	0.589461	1.52803	2.34652
path:hsa00532	Glycosaminoglycan biosynthesis - chondroitin sulfate	3	371	22	5711	0.197516	0.589461	2.08368	2.33996
path:hsa04080	Neuroactive ligand-receptor interaction	22	371	272	5711	0.206482	0.606738	1.23591	2.27592
path:hsa04964	Proximal tubule bicarbonate reclamation	3	371	23	5711	0.213737	0.618543	1.99309	2.22609
path:hsa05020	Prion diseases	4	371	35	5711	0.217936	0.62128	1.74632	2.19802
path:hsa04914	Progesterone-mediated oocyte maturation	8	371	86	5711	0.223544	0.622081	1.42143	2.16137
path:hsa00760	Nicotinate and nicotinamide metabolism	3	371	24	5711	0.230224	0.622081	1.91004	2.11889
path:hsa04320	Dorso-ventral axis formation	3	371	24	5711	0.230224	0.622081	1.91004	2.11889
path:hsa00270	Cysteine and methionine metabolism	4	371	36	5711	0.231245	0.622081	1.69781	2.11251
path:hsa05210	Colorectal cancer	6	371	62	5711	0.241275	0.640049	1.47874	2.05125
path:hsa00471	D-Glutamine and D-glutamate metabolism	1	371	4	5711	0.272161	0.706916	3.82008	1.87747
path:hsa05213	Endometrial cancer	5	371	52	5711	0.273884	0.706916	1.46926	1.86836
path:hsa00604	Glycosphingolipid biosynthesis - ganglio series	2	371	15	5711	0.281914	0.717942	2.03738	1.82667
path:hsa04666	Fc gamma R-mediated phagocytosis	8	371	94	5711	0.293116	0.72569	1.30045	1.77046
path:hsa00330	Arginine and proline metabolism	5	371	54	5711	0.29798	0.72569	1.41484	1.74671
path:hsa04310	Wnt signaling pathway	12	371	150	5711	0.298343	0.72569	1.22243	1.74495
path:hsa05332	Graft-versus-host disease	4	371	41	5711	0.300154	0.72569	1.49076	1.73622
path:hsa00770	Pantothenate and CoA biosynthesis	2	371	16	5711	0.305197	0.728659	1.91004	1.71219
path:hsa05216	Thyroid cancer	3	371	29	5711	0.315065	0.729353	1.58072	1.66628
path:hsa00400	Phenylalanine, tyrosine and tryptophan biosynthesis	1	371	5	5711	0.316944	0.729353	3.05606	1.6577
path:hsa00524	Butirosin and neomycin biosynthesis	1	371	5	5711	0.316944	0.729353	3.05606	1.6577
path:hsa00360	Phenylalanine metabolism	2	371	17	5711	0.328328	0.746556	1.79769	1.60679
path:hsa04810	Regulation of actin cytoskeleton	16	371	213	5711	0.339608	0.760816	1.14782	1.55806
path:hsa02010	ABC transporters	4	371	44	5711	0.342566	0.760816	1.38912	1.54555
path:hsa04916	Melanogenesis	8	371	101	5711	0.357522	0.779094	1.21032	1.4839
path:hsa04012	ErbB signaling pathway	7	371	87	5711	0.358954	0.779094	1.22945	1.47813
path:hsa05215	Prostate cancer	7	371	89	5711	0.379181	0.813748	1.20182	1.39904
path:hsa00460	Cyanoamino acid metabolism	1	371	7	5711	0.398393	0.837869	2.1829	1.32774
path:hsa04930	Type II diabetes mellitus	4	371	48	5711	0.399194	0.837869	1.27336	1.32484
path:hsa00561	Glycerolipid metabolism	4	371	49	5711	0.413243	0.857929	1.24737	1.27494
path:hsa05330	Allograft rejection	3	371	37	5711	0.450134	0.92275	1.23895	1.15157
path:hsa04150	mTOR signaling pathway	4	371	52	5711	0.454877	0.92275	1.17541	1.13645
path:hsa04722	Neurotrophin signaling pathway	9	371	127	5711	0.460745	0.92275	1.08286	1.11796
path:hsa05120	Epithelial cell signaling in Helicobacter pylori infection	5	371	68	5711	0.469465	0.92275	1.12355	1.09091
path:hsa05223	Non-small cell lung cancer	4	371	54	5711	0.482067	0.92275	1.13188	1.0527
path:hsa04530	Tight junction	9	371	131	5711	0.495269	0.92275	1.04979	1.01372
path:hsa04912	GnRH signaling pathway	7	371	101	5711	0.499411	0.92275	1.05903	1.0017
path:hsa04950	Maturity onset diabetes of the young	2	371	25	5711	0.501265	0.92275	1.22243	0.996355
path:hsa00430	Taurine and hypotaurine metabolism	1	371	10	5711	0.502683	0.92275	1.52803	0.992278
path:hsa04623	Cytosolic DNA-sensing pathway	4	371	56	5711	0.50869	0.92275	1.09145	0.97514
path:hsa05160	Hepatitis C	9	371	133	5711	0.512299	0.92275	1.03401	0.964941
path:hsa04210	Apoptosis	6	371	87	5711	0.512504	0.92275	1.05382	0.964365
path:hsa00350	Tyrosine metabolism	3	371	41	5711	0.513615	0.92275	1.11807	0.961241
path:hsa00534	Glycosaminoglycan biosynthesis - heparan sulfate	2	371	26	5711	0.520829	0.92275	1.17541	0.941118
path:hsa05221	Acute myeloid leukemia	4	371	57	5711	0.521764	0.92275	1.0723	0.93853
path:hsa00590	Arachidonic acid metabolism	4	371	57	5711	0.521764	0.92275	1.0723	0.93853
path:hsa04960	Aldosterone-regulated sodium reabsorption	3	371	42	5711	0.528862	0.924854	1.09145	0.919036
path:hsa00290	Valine, leucine and isoleucine biosynthesis	1	371	11	5711	0.533252	0.924854	1.38912	0.90711
path:hsa05322	Systemic lupus erythematosus	9	371	136	5711	0.537481	0.924854	1.0112	0.895715
path:hsa04940	Type I diabetes mellitus	3	371	43	5711	0.543835	0.927433	1.06607	0.878758
path:hsa04662	B cell receptor signaling pathway	5	371	75	5711	0.550698	0.928176	1.01869	0.860667
path:hsa04910	Insulin signaling pathway	9	371	138	5711	0.55399	0.928176	0.996543	0.852068
path:hsa04612	Antigen processing and presentation	5	371	76	5711	0.561804	0.933084	1.00528	0.83186
path:hsa04110	Cell cycle	8	371	124	5711	0.568136	0.935466	0.985827	0.815691
path:hsa00512	O-Glycan biosynthesis	2	371	30	5711	0.593751	0.969286	1.01869	0.752069
path:hsa00230	Purine metabolism	10	371	161	5711	0.609662	0.977754	0.949088	0.713919
path:hsa00603	Glycosphingolipid biosynthesis - globo series	1	371	14	5711	0.614114	0.977754	1.09145	0.703421
path:hsa04672	Intestinal immune network for IgA production	3	371	48	5711	0.614296	0.977754	0.95502	0.702995
path:hsa00010	Glycolysis / Gluconeogenesis	4	371	65	5711	0.619597	0.978041	0.940328	0.690599
path:hsa04920	Adipocytokine signaling pathway	4	371	68	5711	0.652826	1	0.898843	0.61523
path:hsa00630	Glyoxylate and dicarboxylate metabolism	1	371	16	5711	0.660062	1	0.95502	0.599327
path:hsa00051	Fructose and mannose metabolism	2	371	35	5711	0.672713	1	0.873161	0.571937
path:hsa04730	Long-term depression	4	371	70	5711	0.673859	1	0.873161	0.569481
path:hsa05416	Viral myocarditis	4	371	70	5711	0.673859	1	0.873161	0.569481
path:hsa05014	Amyotrophic lateral sclerosis (ALS)	3	371	53	5711	0.676968	1	0.864924	0.56284
path:hsa04622	RIG-I-like receptor signaling pathway	4	371	71	5711	0.684035	1	0.860863	0.547857
path:hsa00500	Starch and sucrose metabolism	3	371	54	5711	0.688548	1	0.848907	0.538371
path:hsa00670	One carbon pool by folate	1	371	18	5711	0.700526	1	0.848907	0.51349
path:hsa04520	Adherens junction	4	371	73	5711	0.703705	1	0.837278	0.506958
path:hsa04660	T cell receptor signaling pathway	6	371	108	5711	0.707629	1	0.848907	0.498935
path:hsa04971	Gastric acid secretion	4	371	74	5711	0.713198	1	0.825963	0.487625
path:hsa04664	Fc epsilon RI signaling pathway	4	371	79	5711	0.757284	1	0.773687	0.401094
path:hsa00380	Tryptophan metabolism	2	371	42	5711	0.761687	1	0.727634	0.392729
path:hsa00410	beta-Alanine metabolism	1	371	22	5711	0.767547	1	0.69456	0.381674
path:hsa00240	Pyrimidine metabolism	5	371	99	5711	0.771898	1	0.771734	0.373519
path:hsa00071	Fatty acid metabolism	2	371	43	5711	0.772517	1	0.710713	0.372362
path:hsa00860	Porphyrin and chlorophyll metabolism	2	371	43	5711	0.772517	1	0.710713	0.372362
path:hsa00910	Nitrogen metabolism	1	371	23	5711	0.781807	1	0.664362	0.355116
path:hsa03430	Mismatch repair	1	371	23	5711	0.781807	1	0.664362	0.355116
path:hsa00310	Lysine degradation	2	371	44	5711	0.782911	1	0.69456	0.35308
path:hsa00280	Valine, leucine and isoleucine degradation	2	371	44	5711	0.782911	1	0.69456	0.35308
path:hsa04142	Lysosome	6	371	121	5711	0.797655	1	0.757702	0.326163
path:hsa00450	Selenoamino acid metabolism	1	371	26	5711	0.819538	1	0.587705	0.287118
path:hsa00601	Glycosphingolipid biosynthesis - lacto and neolacto series	1	371	26	5711	0.819538	1	0.587705	0.287118
path:hsa00052	Galactose metabolism	1	371	27	5711	0.830601	1	0.565938	0.267773
path:hsa03320	PPAR signaling pathway	3	371	70	5711	0.833074	1	0.654871	0.263484
path:hsa00480	Glutathione metabolism	2	371	50	5711	0.836864	1	0.611213	0.256935
path:hsa04144	Endocytosis	10	371	201	5711	0.837584	1	0.760215	0.255694
path:hsa00980	Metabolism of xenobiotics by cytochrome P450	3	371	71	5711	0.839801	1	0.645647	0.25188
path:hsa03020	RNA polymerase	1	371	29	5711	0.85073	1	0.526908	0.233228
path:hsa00340	Histidine metabolism	1	371	29	5711	0.85073	1	0.526908	0.233228
path:hsa04114	Oocyte meiosis	5	371	112	5711	0.85076	1	0.682157	0.233175
path:hsa05320	Autoimmune thyroid disease	2	371	52	5711	0.851946	1	0.587705	0.231167
path:hsa00983	Drug metabolism - other enzymes	2	371	52	5711	0.851946	1	0.587705	0.231167
path:hsa00982	Drug metabolism - cytochrome P450	3	371	73	5711	0.852551	1	0.627958	0.230143
path:hsa04260	Cardiac muscle contraction	3	371	73	5711	0.852551	1	0.627958	0.230143
path:hsa05310	Asthma	1	371	30	5711	0.859876	1	0.509344	0.217799
path:hsa05110	Vibrio cholerae infection	2	371	54	5711	0.865739	1	0.565938	0.207996
path:hsa04370	VEGF signaling pathway	3	371	76	5711	0.870003	1	0.603171	0.200908
path:hsa00640	Propanoate metabolism	1	371	32	5711	0.876518	1	0.47751	0.190144
path:hsa00260	Glycine, serine and threonine metabolism	1	371	32	5711	0.876518	1	0.47751	0.190144
path:hsa00140	Steroid hormone biosynthesis	2	371	56	5711	0.878339	1	0.545726	0.187151
path:hsa00562	Inositol phosphate metabolism	2	371	57	5711	0.884219	1	0.536152	0.177525
path:hsa00564	Glycerophospholipid metabolism	3	371	79	5711	0.885595	1	0.580265	0.175281
path:hsa04140	Regulation of autophagy	1	371	34	5711	0.891179	1	0.449421	0.166213
path:hsa04972	Pancreatic secretion	4	371	101	5711	0.891313	1	0.605161	0.165995
path:hsa00565	Ether lipid metabolism	1	371	35	5711	0.897842	1	0.436581	0.155467
path:hsa03030	DNA replication	1	371	36	5711	0.904095	1	0.424453	0.145454
path:hsa00620	Pyruvate metabolism	1	371	40	5711	0.925501	1	0.382008	0.111694
path:hsa03050	Proteasome	1	371	44	5711	0.942119	1	0.34728	0.0860196
path:hsa04962	Vasopressin-regulated water reabsorption	1	371	44	5711	0.942119	1	0.34728	0.0860196
path:hsa03420	Nucleotide excision repair	1	371	44	5711	0.942119	1	0.34728	0.0860196
path:hsa05010	Alzheimer's disease	6	371	161	5711	0.945973	1	0.569453	0.0801284
path:hsa00510	N-Glycan biosynthesis	1	371	48	5711	0.955022	1	0.31834	0.0663942
path:hsa04070	Phosphatidylinositol signaling system	2	371	78	5711	0.960428	1	0.391803	0.0582513
path:hsa04146	Peroxisome	2	371	79	5711	0.962449	1	0.386844	0.0552185
path:hsa04742	Taste transduction	1	371	51	5711	0.96277	1	0.299614	0.0547372
path:hsa03018	RNA degradation	1	371	58	5711	0.97604	1	0.263454	0.0349871
path:hsa00830	Retinol metabolism	1	371	65	5711	0.984573	1	0.235082	0.0224302
path:hsa04720	Long-term potentiation	1	371	70	5711	0.988732	1	0.21829	0.0163491
path:hsa03010	Ribosome	1	371	87	5711	0.99612	1	0.175636	0.00560905
path:hsa04141	Protein processing in endoplasmic reticulum	3	371	165	5711	0.998156	1	0.277824	0.00266279
path:hsa05016	Huntington's disease	3	371	177	5711	0.999007	1	0.258989	0.00143402
path:hsa05012	Parkinson's disease	1	371	117	5711	0.999404	1	0.130601	0.000859723
path:hsa01100	Metabolic pathways	44	371	1101	5711	0.99947	1	0.610658	0.000764657
path:hsa03040	Spliceosome	1	371	127	5711	0.99968	1	0.120318	0.000461249
path:hsa04120	Ubiquitin mediated proteolysis	1	371	135	5711	0.999806	1	0.113188	0.000280506
path:hsa03013	RNA transport	1	371	145	5711	0.999895	1	0.105382	0.00015079
path:hsa04740	Olfactory transduction	2	371	388	5711	1	1	0.0787646	1.20834e-09

## Sheet: UpGene2Path
PathID	PathTerm	QueryID	QuerySymbol	Description	DifGene	AllDifGene	GeneInPath	AllGene	P-Value	FDR	Enrichment	(-log2P)
path:hsa04512	ECM-receptor interaction	COL6A2	COL6A2	collagen, type VI, alpha 2	26	371	84	5711	3.92535e-09	7.49742e-07	4.72962	27.9245
path:hsa04512	ECM-receptor interaction	ITGA2	ITGA2	integrin, alpha 2 (CD49B, alpha 2 subunit of VLA-2 receptor)	26	371	84	5711	3.92535e-09	7.49742e-07	4.72962	27.9245
path:hsa04512	ECM-receptor interaction	THBS2	THBS2	thrombospondin 2	26	371	84	5711	3.92535e-09	7.49742e-07	4.72962	27.9245
path:hsa04512	ECM-receptor interaction	VWF	VWF	von Willebrand factor	26	371	84	5711	3.92535e-09	7.49742e-07	4.72962	27.9245
path:hsa04512	ECM-receptor interaction	THBS1	THBS1	thrombospondin 1	26	371	84	5711	3.92535e-09	7.49742e-07	4.72962	27.9245
path:hsa04512	ECM-receptor interaction	SPP1	SPP1	secreted phosphoprotein 1	26	371	84	5711	3.92535e-09	7.49742e-07	4.72962	27.9245
path:hsa04512	ECM-receptor interaction	THBS4	THBS4	thrombospondin 4	26	371	84	5711	3.92535e-09	7.49742e-07	4.72962	27.9245
path:hsa04512	ECM-receptor interaction	COL1A2	COL1A2	collagen, type I, alpha 2	26	371	84	5711	3.92535e-09	7.49742e-07	4.72962	27.9245
path:hsa04512	ECM-receptor interaction	LAMA4	LAMA4	laminin, alpha 4	26	371	84	5711	3.92535e-09	7.49742e-07	4.72962	27.9245
path:hsa04512	ECM-receptor interaction	COL1A1	COL1A1	collagen, type I, alpha 1	26	371	84	5711	3.92535e-09	7.49742e-07	4.72962	27.9245
path:hsa04512	ECM-receptor interaction	ITGA11	ITGA11	integrin, alpha 11	26	371	84	5711	3.92535e-09	7.49742e-07	4.72962	27.9245
path:hsa04512	ECM-receptor interaction	ITGA1	ITGA1	integrin, alpha 1	26	371	84	5711	3.92535e-09	7.49742e-07	4.72962	27.9245
path:hsa04512	ECM-receptor interaction	COL5A1	COL5A1	collagen, type V, alpha 1	26	371	84	5711	3.92535e-09	7.49742e-07	4.72962	27.9245
path:hsa04512	ECM-receptor interaction	COL4A2	COL4A2	collagen, type IV, alpha 2	26	371	84	5711	3.92535e-09	7.49742e-07	4.72962	27.9245
path:hsa04512	ECM-receptor interaction	LAMA5	LAMA5	laminin, alpha 5	26	371	84	5711	3.92535e-09	7.49742e-07	4.72962	27.9245
path:hsa04512	ECM-receptor interaction	COL6A3	COL6A3	collagen, type VI, alpha 3	26	371	84	5711	3.92535e-09	7.49742e-07	4.72962	27.9245
path:hsa04512	ECM-receptor interaction	COL4A1	COL4A1	collagen, type IV, alpha 1	26	371	84	5711	3.92535e-09	7.49742e-07	4.72962	27.9245
path:hsa04512	ECM-receptor interaction	LAMC1	LAMC1	laminin, gamma 1 (formerly LAMB2)	26	371	84	5711	3.92535e-09	7.49742e-07	4.72962	27.9245
path:hsa04512	ECM-receptor interaction	SV2B	SV2B	synaptic vesicle glycoprotein 2B	26	371	84	5711	3.92535e-09	7.49742e-07	4.72962	27.9245
path:hsa04512	ECM-receptor interaction	ITGA5	ITGA5	integrin, alpha 5 (fibronectin receptor, alpha polypeptide)	26	371	84	5711	3.92535e-09	7.49742e-07	4.72962	27.9245
path:hsa04512	ECM-receptor interaction	ITGB8	ITGB8	integrin, beta 8	26	371	84	5711	3.92535e-09	7.49742e-07	4.72962	27.9245
path:hsa04512	ECM-receptor interaction	COL5A3	COL5A3	collagen, type V, alpha 3	26	371	84	5711	3.92535e-09	7.49742e-07	4.72962	27.9245
path:hsa04512	ECM-receptor interaction	LAMB1	LAMB1	laminin, beta 1	26	371	84	5711	3.92535e-09	7.49742e-07	4.72962	27.9245
path:hsa04512	ECM-receptor interaction	COL6A1	COL6A1	collagen, type VI, alpha 1	26	371	84	5711	3.92535e-09	7.49742e-07	4.72962	27.9245
path:hsa04512	ECM-receptor interaction	COL3A1	COL3A1	collagen, type III, alpha 1	26	371	84	5711	3.92535e-09	7.49742e-07	4.72962	27.9245
path:hsa04512	ECM-receptor interaction	COL5A2	COL5A2	collagen, type V, alpha 2	26	371	84	5711	3.92535e-09	7.49742e-07	4.72962	27.9245
path:hsa04510	Focal adhesion	HGF	HGF	hepatocyte growth factor (hepapoietin A; scatter factor)	40	371	199	5711	2.1776e-08	2.07961e-06	3.07142	25.4527
path:hsa04510	Focal adhesion	ELK1	ELK1	ELK1, member of ETS oncogene family	40	371	199	5711	2.1776e-08	2.07961e-06	3.07142	25.4527
path:hsa04510	Focal adhesion	COL6A2	COL6A2	collagen, type VI, alpha 2	40	371	199	5711	2.1776e-08	2.07961e-06	3.07142	25.4527
path:hsa04510	Focal adhesion	ITGA2	ITGA2	integrin, alpha 2 (CD49B, alpha 2 subunit of VLA-2 receptor)	40	371	199	5711	2.1776e-08	2.07961e-06	3.07142	25.4527
path:hsa04510	Focal adhesion	THBS2	THBS2	thrombospondin 2	40	371	199	5711	2.1776e-08	2.07961e-06	3.07142	25.4527
path:hsa04510	Focal adhesion	PDGFB	PDGFB	platelet-derived growth factor beta polypeptide	40	371	199	5711	2.1776e-08	2.07961e-06	3.07142	25.4527
path:hsa04510	Focal adhesion	VWF	VWF	von Willebrand factor	40	371	199	5711	2.1776e-08	2.07961e-06	3.07142	25.4527
path:hsa04510	Focal adhesion	THBS1	THBS1	thrombospondin 1	40	371	199	5711	2.1776e-08	2.07961e-06	3.07142	25.4527
path:hsa04510	Focal adhesion	PGF	PGF	placental growth factor	40	371	199	5711	2.1776e-08	2.07961e-06	3.07142	25.4527
path:hsa04510	Focal adhesion	SPP1	SPP1	secreted phosphoprotein 1	40	371	199	5711	2.1776e-08	2.07961e-06	3.07142	25.4527
path:hsa04510	Focal adhesion	VAV2	VAV2	vav 2 guanine nucleotide exchange factor	40	371	199	5711	2.1776e-08	2.07961e-06	3.07142	25.4527
path:hsa04510	Focal adhesion	SHC3	SHC3	SHC (Src homology 2 domain containing) transforming protein 3	40	371	199	5711	2.1776e-08	2.07961e-06	3.07142	25.4527
path:hsa04510	Focal adhesion	THBS4	THBS4	thrombospondin 4	40	371	199	5711	2.1776e-08	2.07961e-06	3.07142	25.4527
path:hsa04510	Focal adhesion	COL1A2	COL1A2	collagen, type I, alpha 2	40	371	199	5711	2.1776e-08	2.07961e-06	3.07142	25.4527
path:hsa04510	Focal adhesion	LAMA4	LAMA4	laminin, alpha 4	40	371	199	5711	2.1776e-08	2.07961e-06	3.07142	25.4527
path:hsa04510	Focal adhesion	COL1A1	COL1A1	collagen, type I, alpha 1	40	371	199	5711	2.1776e-08	2.07961e-06	3.07142	25.4527
path:hsa04510	Focal adhesion	SHC4	SHC4	SHC (Src homology 2 domain containing) family, member 4	40	371	199	5711	2.1776e-08	2.07961e-06	3.07142	25.4527
path:hsa04510	Focal adhesion	ITGA11	ITGA11	integrin, alpha 11	40	371	199	5711	2.1776e-08	2.07961e-06	3.07142	25.4527
path:hsa04510	Focal adhesion	ITGA1	ITGA1	integrin, alpha 1	40	371	199	5711	2.1776e-08	2.07961e-06	3.07142	25.4527
path:hsa04510	Focal adhesion	COL5A1	COL5A1	collagen, type V, alpha 1	40	371	199	5711	2.1776e-08	2.07961e-06	3.07142	25.4527
path:hsa04510	Focal adhesion	COL4A2	COL4A2	collagen, type IV, alpha 2	40	371	199	5711	2.1776e-08	2.07961e-06	3.07142	25.4527
path:hsa04510	Focal adhesion	LAMA5	LAMA5	laminin, alpha 5	40	371	199	5711	2.1776e-08	2.07961e-06	3.07142	25.4527
path:hsa04510	Focal adhesion	ZYX	ZYX	zyxin	40	371	199	5711	2.1776e-08	2.07961e-06	3.07142	25.4527
path:hsa04510	Focal adhesion	CAV2	CAV2	caveolin 2	40	371	199	5711	2.1776e-08	2.07961e-06	3.07142	25.4527
path:hsa04510	Focal adhesion	COL6A3	COL6A3	collagen, type VI, alpha 3	40	371	199	5711	2.1776e-08	2.07961e-06	3.07142	25.4527
path:hsa04510	Focal adhesion	COL4A1	COL4A1	collagen, type IV, alpha 1	40	371	199	5711	2.1776e-08	2.07961e-06	3.07142	25.4527
path:hsa04510	Focal adhesion	IGF1	IGF1	insulin-like growth factor 1 (somatomedin C)	40	371	199	5711	2.1776e-08	2.07961e-06	3.07142	25.4527
path:hsa04510	Focal adhesion	AKT3	AKT3	v-akt murine thymoma viral oncogene homolog 3 (protein kinase B, gamma)	40	371	199	5711	2.1776e-08	2.07961e-06	3.07142	25.4527
path:hsa04510	Focal adhesion	LAMC1	LAMC1	laminin, gamma 1 (formerly LAMB2)	40	371	199	5711	2.1776e-08	2.07961e-06	3.07142	25.4527
path:hsa04510	Focal adhesion	ITGA5	ITGA5	integrin, alpha 5 (fibronectin receptor, alpha polypeptide)	40	371	199	5711	2.1776e-08	2.07961e-06	3.07142	25.4527
path:hsa04510	Focal adhesion	ITGB8	ITGB8	integrin, beta 8	40	371	199	5711	2.1776e-08	2.07961e-06	3.07142	25.4527
path:hsa04510	Focal adhesion	COL5A3	COL5A3	collagen, type V, alpha 3	40	371	199	5711	2.1776e-08	2.07961e-06	3.07142	25.4527
path:hsa04510	Focal adhesion	PDGFRB	PDGFRB	platelet-derived growth factor receptor, beta polypeptide	40	371	199	5711	2.1776e-08	2.07961e-06	3.07142	25.4527
path:hsa04510	Focal adhesion	LAMB1	LAMB1	laminin, beta 1	40	371	199	5711	2.1776e-08	2.07961e-06	3.07142	25.4527
path:hsa04510	Focal adhesion	CTNNB1	CTNNB1	catenin (cadherin-associated protein), beta 1, 88kDa	40	371	199	5711	2.1776e-08	2.07961e-06	3.07142	25.4527
path:hsa04510	Focal adhesion	COL6A1	COL6A1	collagen, type VI, alpha 1	40	371	199	5711	2.1776e-08	2.07961e-06	3.07142	25.4527
path:hsa04510	Focal adhesion	COL3A1	COL3A1	collagen, type III, alpha 1	40	371	199	5711	2.1776e-08	2.07961e-06	3.07142	25.4527
path:hsa04510	Focal adhesion	VEGFC	VEGFC	vascular endothelial growth factor C	40	371	199	5711	2.1776e-08	2.07961e-06	3.07142	25.4527
path:hsa04510	Focal adhesion	CCND2	CCND2	cyclin D2	40	371	199	5711	2.1776e-08	2.07961e-06	3.07142	25.4527
path:hsa04510	Focal adhesion	COL5A2	COL5A2	collagen, type V, alpha 2	40	371	199	5711	2.1776e-08	2.07961e-06	3.07142	25.4527
path:hsa05144	Malaria	HGF	HGF	hepatocyte growth factor (hepapoietin A; scatter factor)	17	371	51	5711	7.03852e-07	4.48119e-05	5.09344	20.4382
path:hsa05144	Malaria	THBS2	THBS2	thrombospondin 2	17	371	51	5711	7.03852e-07	4.48119e-05	5.09344	20.4382
path:hsa05144	Malaria	THBS1	THBS1	thrombospondin 1	17	371	51	5711	7.03852e-07	4.48119e-05	5.09344	20.4382
path:hsa05144	Malaria	IL6	IL6	interleukin 6 (interferon, beta 2)	17	371	51	5711	7.03852e-07	4.48119e-05	5.09344	20.4382
path:hsa05144	Malaria	THBS4	THBS4	thrombospondin 4	17	371	51	5711	7.03852e-07	4.48119e-05	5.09344	20.4382
path:hsa05144	Malaria	TGFB2	TGFB2	transforming growth factor, beta 2	17	371	51	5711	7.03852e-07	4.48119e-05	5.09344	20.4382
path:hsa05144	Malaria	SELE	SELE	selectin E	17	371	51	5711	7.03852e-07	4.48119e-05	5.09344	20.4382
path:hsa05144	Malaria	IL8	IL8	interleukin 8	17	371	51	5711	7.03852e-07	4.48119e-05	5.09344	20.4382
path:hsa05144	Malaria	SELP	SELP	selectin P (granule membrane protein 140kDa, antigen CD62)	17	371	51	5711	7.03852e-07	4.48119e-05	5.09344	20.4382
path:hsa05144	Malaria	LRP1	LRP1	low density lipoprotein receptor-related protein 1	17	371	51	5711	7.03852e-07	4.48119e-05	5.09344	20.4382
path:hsa05144	Malaria	VCAM1	VCAM1	vascular cell adhesion molecule 1	17	371	51	5711	7.03852e-07	4.48119e-05	5.09344	20.4382
path:hsa05144	Malaria	CR1	CR1	complement component (3b/4b) receptor 1 (Knops blood group)	17	371	51	5711	7.03852e-07	4.48119e-05	5.09344	20.4382
path:hsa05144	Malaria	CCL2	CCL2	chemokine (C-C motif) ligand 2	17	371	51	5711	7.03852e-07	4.48119e-05	5.09344	20.4382
path:hsa05144	Malaria	IFNG	IFNG	interferon, gamma	17	371	51	5711	7.03852e-07	4.48119e-05	5.09344	20.4382
path:hsa05144	Malaria	TLR4	TLR4	toll-like receptor 4	17	371	51	5711	7.03852e-07	4.48119e-05	5.09344	20.4382
path:hsa05144	Malaria	ICAM1	ICAM1	intercellular adhesion molecule 1	17	371	51	5711	7.03852e-07	4.48119e-05	5.09344	20.4382
path:hsa05144	Malaria	TGFB3	TGFB3	transforming growth factor, beta 3	17	371	51	5711	7.03852e-07	4.48119e-05	5.09344	20.4382
path:hsa04060	Cytokine-cytokine receptor interaction	CXCL1	CXCL1	chemokine (C-X-C motif) ligand 1 (melanoma growth stimulating activity, alpha)	41	371	265	5711	5.40173e-06	0.000257933	2.36413	17.4981
path:hsa04060	Cytokine-cytokine receptor interaction	FAS	FAS	Fas (TNF receptor superfamily, member 6)	41	371	265	5711	5.40173e-06	0.000257933	2.36413	17.4981
path:hsa04060	Cytokine-cytokine receptor interaction	HGF	HGF	hepatocyte growth factor (hepapoietin A; scatter factor)	41	371	265	5711	5.40173e-06	0.000257933	2.36413	17.4981
path:hsa04060	Cytokine-cytokine receptor interaction	INHBA	INHBA	inhibin, beta A	41	371	265	5711	5.40173e-06	0.000257933	2.36413	17.4981
path:hsa04060	Cytokine-cytokine receptor interaction	EDA2R	EDA2R	ectodysplasin A2 receptor	41	371	265	5711	5.40173e-06	0.000257933	2.36413	17.4981
path:hsa04060	Cytokine-cytokine receptor interaction	PDGFB	PDGFB	platelet-derived growth factor beta polypeptide	41	371	265	5711	5.40173e-06	0.000257933	2.36413	17.4981
path:hsa04060	Cytokine-cytokine receptor interaction	CCL3L3	CCL3L3	chemokine (C-C motif) ligand 3-like 3	41	371	265	5711	5.40173e-06	0.000257933	2.36413	17.4981
path:hsa04060	Cytokine-cytokine receptor interaction	IL2RA	IL2RA	interleukin 2 receptor, alpha	41	371	265	5711	5.40173e-06	0.000257933	2.36413	17.4981
path:hsa04060	Cytokine-cytokine receptor interaction	IL6	IL6	interleukin 6 (interferon, beta 2)	41	371	265	5711	5.40173e-06	0.000257933	2.36413	17.4981
path:hsa04060	Cytokine-cytokine receptor interaction	CXCL10	CXCL10	chemokine (C-X-C motif) ligand 10	41	371	265	5711	5.40173e-06	0.000257933	2.36413	17.4981
path:hsa04060	Cytokine-cytokine receptor interaction	CCR1	CCR1	chemokine (C-C motif) receptor 1	41	371	265	5711	5.40173e-06	0.000257933	2.36413	17.4981
path:hsa04060	Cytokine-cytokine receptor interaction	IL11	IL11	interleukin 11	41	371	265	5711	5.40173e-06	0.000257933	2.36413	17.4981
path:hsa04060	Cytokine-cytokine receptor interaction	TGFB2	TGFB2	transforming growth factor, beta 2	41	371	265	5711	5.40173e-06	0.000257933	2.36413	17.4981
path:hsa04060	Cytokine-cytokine receptor interaction	TNFSF9	TNFSF9	tumor necrosis factor (ligand) superfamily, member 9	41	371	265	5711	5.40173e-06	0.000257933	2.36413	17.4981
path:hsa04060	Cytokine-cytokine receptor interaction	CCL3	CCL3	chemokine (C-C motif) ligand 3	41	371	265	5711	5.40173e-06	0.000257933	2.36413	17.4981
path:hsa04060	Cytokine-cytokine receptor interaction	IL3RA	IL3RA	interleukin 3 receptor, alpha (low affinity)	41	371	265	5711	5.40173e-06	0.000257933	2.36413	17.4981
path:hsa04060	Cytokine-cytokine receptor interaction	TNFSF11	TNFSF11	tumor necrosis factor (ligand) superfamily, member 11	41	371	265	5711	5.40173e-06	0.000257933	2.36413	17.4981
path:hsa04060	Cytokine-cytokine receptor interaction	LIF	LIF	leukemia inhibitory factor (cholinergic differentiation factor)	41	371	265	5711	5.40173e-06	0.000257933	2.36413	17.4981
path:hsa04060	Cytokine-cytokine receptor interaction	INHBB	INHBB	inhibin, beta B	41	371	265	5711	5.40173e-06	0.000257933	2.36413	17.4981
path:hsa04060	Cytokine-cytokine receptor interaction	IL8	IL8	interleukin 8	41	371	265	5711	5.40173e-06	0.000257933	2.36413	17.4981
path:hsa04060	Cytokine-cytokine receptor interaction	IL20RB	IL20RB	interleukin 20 receptor beta	41	371	265	5711	5.40173e-06	0.000257933	2.36413	17.4981
path:hsa04060	Cytokine-cytokine receptor interaction	CCL18	CCL18	chemokine (C-C motif) ligand 18 (pulmonary and activation-regulated)	41	371	265	5711	5.40173e-06	0.000257933	2.36413	17.4981
path:hsa04060	Cytokine-cytokine receptor interaction	CLCF1	CLCF1	cardiotrophin-like cytokine factor 1	41	371	265	5711	5.40173e-06	0.000257933	2.36413	17.4981
path:hsa04060	Cytokine-cytokine receptor interaction	TNFRSF12A	TNFRSF12A	tumor necrosis factor receptor superfamily, member 12A	41	371	265	5711	5.40173e-06	0.000257933	2.36413	17.4981
path:hsa04060	Cytokine-cytokine receptor interaction	TNFRSF11B	TNFRSF11B	tumor necrosis factor receptor superfamily, member 11b	41	371	265	5711	5.40173e-06	0.000257933	2.36413	17.4981
path:hsa04060	Cytokine-cytokine receptor interaction	TNFRSF25	TNFRSF25	tumor necrosis factor receptor superfamily, member 25	41	371	265	5711	5.40173e-06	0.000257933	2.36413	17.4981
path:hsa04060	Cytokine-cytokine receptor interaction	CCL2	CCL2	chemokine (C-C motif) ligand 2	41	371	265	5711	5.40173e-06	0.000257933	2.36413	17.4981
path:hsa04060	Cytokine-cytokine receptor interaction	IFNG	IFNG	interferon, gamma	41	371	265	5711	5.40173e-06	0.000257933	2.36413	17.4981
path:hsa04060	Cytokine-cytokine receptor interaction	PDGFRB	PDGFRB	platelet-derived growth factor receptor, beta polypeptide	41	371	265	5711	5.40173e-06	0.000257933	2.36413	17.4981
path:hsa04060	Cytokine-cytokine receptor interaction	IL4R	IL4R	interleukin 4 receptor	41	371	265	5711	5.40173e-06	0.000257933	2.36413	17.4981
path:hsa04060	Cytokine-cytokine receptor interaction	TNFSF4	TNFSF4	tumor necrosis factor (ligand) superfamily, member 4	41	371	265	5711	5.40173e-06	0.000257933	2.36413	17.4981
path:hsa04060	Cytokine-cytokine receptor interaction	VEGFC	VEGFC	vascular endothelial growth factor C	41	371	265	5711	5.40173e-06	0.000257933	2.36413	17.4981
path:hsa04060	Cytokine-cytokine receptor interaction	TGFB3	TGFB3	transforming growth factor, beta 3	41	371	265	5711	5.40173e-06	0.000257933	2.36413	17.4981
path:hsa04060	Cytokine-cytokine receptor interaction	OSMR	OSMR	oncostatin M receptor	41	371	265	5711	5.40173e-06	0.000257933	2.36413	17.4981
path:hsa04060	Cytokine-cytokine receptor interaction	TNFSF14	TNFSF14	tumor necrosis factor (ligand) superfamily, member 14	41	371	265	5711	5.40173e-06	0.000257933	2.36413	17.4981
path:hsa04060	Cytokine-cytokine receptor interaction	OSM	OSM	oncostatin M	41	371	265	5711	5.40173e-06	0.000257933	2.36413	17.4981
path:hsa04060	Cytokine-cytokine receptor interaction	IL1RAP	IL1RAP	interleukin 1 receptor accessory protein	41	371	265	5711	5.40173e-06	0.000257933	2.36413	17.4981
path:hsa04060	Cytokine-cytokine receptor interaction	CXCL12	CXCL12	chemokine (C-X-C motif) ligand 12	41	371	265	5711	5.40173e-06	0.000257933	2.36413	17.4981
path:hsa04060	Cytokine-cytokine receptor interaction	NGFR	NGFR	nerve growth factor receptor	41	371	265	5711	5.40173e-06	0.000257933	2.36413	17.4981
path:hsa04060	Cytokine-cytokine receptor interaction	TNFRSF6B	TNFRSF6B	tumor necrosis factor receptor superfamily, member 6b, decoy	41	371	265	5711	5.40173e-06	0.000257933	2.36413	17.4981
path:hsa04060	Cytokine-cytokine receptor interaction	TNFRSF10C	TNFRSF10C	tumor necrosis factor receptor superfamily, member 10c, decoy without an intracellular domain	41	371	265	5711	5.40173e-06	0.000257933	2.36413	17.4981
path:hsa05146	Amoebiasis	CXCL1	CXCL1	chemokine (C-X-C motif) ligand 1 (melanoma growth stimulating activity, alpha)	22	371	104	5711	1.189e-05	0.000454198	3.23238	16.3599
path:hsa05146	Amoebiasis	NOS2	NOS2	nitric oxide synthase 2, inducible	22	371	104	5711	1.189e-05	0.000454198	3.23238	16.3599
path:hsa05146	Amoebiasis	IL6	IL6	interleukin 6 (interferon, beta 2)	22	371	104	5711	1.189e-05	0.000454198	3.23238	16.3599
path:hsa05146	Amoebiasis	TGFB2	TGFB2	transforming growth factor, beta 2	22	371	104	5711	1.189e-05	0.000454198	3.23238	16.3599
path:hsa05146	Amoebiasis	COL1A2	COL1A2	collagen, type I, alpha 2	22	371	104	5711	1.189e-05	0.000454198	3.23238	16.3599
path:hsa05146	Amoebiasis	LAMA4	LAMA4	laminin, alpha 4	22	371	104	5711	1.189e-05	0.000454198	3.23238	16.3599
path:hsa05146	Amoebiasis	COL1A1	COL1A1	collagen, type I, alpha 1	22	371	104	5711	1.189e-05	0.000454198	3.23238	16.3599
path:hsa05146	Amoebiasis	COL5A1	COL5A1	collagen, type V, alpha 1	22	371	104	5711	1.189e-05	0.000454198	3.23238	16.3599
path:hsa05146	Amoebiasis	IL8	IL8	interleukin 8	22	371	104	5711	1.189e-05	0.000454198	3.23238	16.3599
path:hsa05146	Amoebiasis	COL4A2	COL4A2	collagen, type IV, alpha 2	22	371	104	5711	1.189e-05	0.000454198	3.23238	16.3599
path:hsa05146	Amoebiasis	LAMA5	LAMA5	laminin, alpha 5	22	371	104	5711	1.189e-05	0.000454198	3.23238	16.3599
path:hsa05146	Amoebiasis	COL4A1	COL4A1	collagen, type IV, alpha 1	22	371	104	5711	1.189e-05	0.000454198	3.23238	16.3599
path:hsa05146	Amoebiasis	CD14	CD14	CD14 molecule	22	371	104	5711	1.189e-05	0.000454198	3.23238	16.3599
path:hsa05146	Amoebiasis	SERPINB9	SERPINB9	serpin peptidase inhibitor, clade B (ovalbumin), member 9	22	371	104	5711	1.189e-05	0.000454198	3.23238	16.3599
path:hsa05146	Amoebiasis	LAMC1	LAMC1	laminin, gamma 1 (formerly LAMB2)	22	371	104	5711	1.189e-05	0.000454198	3.23238	16.3599
path:hsa05146	Amoebiasis	IFNG	IFNG	interferon, gamma	22	371	104	5711	1.189e-05	0.000454198	3.23238	16.3599
path:hsa05146	Amoebiasis	COL5A3	COL5A3	collagen, type V, alpha 3	22	371	104	5711	1.189e-05	0.000454198	3.23238	16.3599
path:hsa05146	Amoebiasis	TLR4	TLR4	toll-like receptor 4	22	371	104	5711	1.189e-05	0.000454198	3.23238	16.3599
path:hsa05146	Amoebiasis	LAMB1	LAMB1	laminin, beta 1	22	371	104	5711	1.189e-05	0.000454198	3.23238	16.3599
path:hsa05146	Amoebiasis	COL3A1	COL3A1	collagen, type III, alpha 1	22	371	104	5711	1.189e-05	0.000454198	3.23238	16.3599
path:hsa05146	Amoebiasis	TGFB3	TGFB3	transforming growth factor, beta 3	22	371	104	5711	1.189e-05	0.000454198	3.23238	16.3599
path:hsa05146	Amoebiasis	COL5A2	COL5A2	collagen, type V, alpha 2	22	371	104	5711	1.189e-05	0.000454198	3.23238	16.3599
path:hsa04974	Protein digestion and absorption	COL6A2	COL6A2	collagen, type VI, alpha 2	18	371	80	5711	3.42179e-05	0.00108927	3.43807	14.8349
path:hsa04974	Protein digestion and absorption	COL12A1	COL12A1	collagen, type XII, alpha 1	18	371	80	5711	3.42179e-05	0.00108927	3.43807	14.8349
path:hsa04974	Protein digestion and absorption	COL1A2	COL1A2	collagen, type I, alpha 2	18	371	80	5711	3.42179e-05	0.00108927	3.43807	14.8349
path:hsa04974	Protein digestion and absorption	COL1A1	COL1A1	collagen, type I, alpha 1	18	371	80	5711	3.42179e-05	0.00108927	3.43807	14.8349
path:hsa04974	Protein digestion and absorption	COL15A1	COL15A1	collagen, type XV, alpha 1	18	371	80	5711	3.42179e-05	0.00108927	3.43807	14.8349
path:hsa04974	Protein digestion and absorption	COL5A1	COL5A1	collagen, type V, alpha 1	18	371	80	5711	3.42179e-05	0.00108927	3.43807	14.8349
path:hsa04974	Protein digestion and absorption	COL4A2	COL4A2	collagen, type IV, alpha 2	18	371	80	5711	3.42179e-05	0.00108927	3.43807	14.8349
path:hsa04974	Protein digestion and absorption	COL6A3	COL6A3	collagen, type VI, alpha 3	18	371	80	5711	3.42179e-05	0.00108927	3.43807	14.8349
path:hsa04974	Protein digestion and absorption	COL4A1	COL4A1	collagen, type IV, alpha 1	18	371	80	5711	3.42179e-05	0.00108927	3.43807	14.8349
path:hsa04974	Protein digestion and absorption	COL14A1	COL14A1	collagen, type XIV, alpha 1	18	371	80	5711	3.42179e-05	0.00108927	3.43807	14.8349
path:hsa04974	Protein digestion and absorption	COL18A1	COL18A1	collagen, type XVIII, alpha 1	18	371	80	5711	3.42179e-05	0.00108927	3.43807	14.8349
path:hsa04974	Protein digestion and absorption	COL5A3	COL5A3	collagen, type V, alpha 3	18	371	80	5711	3.42179e-05	0.00108927	3.43807	14.8349
path:hsa04974	Protein digestion and absorption	ATP1B3	ATP1B3	ATPase, Na+/K+ transporting, beta 3 polypeptide	18	371	80	5711	3.42179e-05	0.00108927	3.43807	14.8349
path:hsa04974	Protein digestion and absorption	COL6A1	COL6A1	collagen, type VI, alpha 1	18	371	80	5711	3.42179e-05	0.00108927	3.43807	14.8349
path:hsa04974	Protein digestion and absorption	COL3A1	COL3A1	collagen, type III, alpha 1	18	371	80	5711	3.42179e-05	0.00108927	3.43807	14.8349
path:hsa04974	Protein digestion and absorption	COL5A2	COL5A2	collagen, type V, alpha 2	18	371	80	5711	3.42179e-05	0.00108927	3.43807	14.8349
path:hsa04974	Protein digestion and absorption	MME	MME	membrane metallo-endopeptidase	18	371	80	5711	3.42179e-05	0.00108927	3.43807	14.8349
path:hsa04974	Protein digestion and absorption	SLC7A7	SLC7A7	solute carrier family 7 (amino acid transporter light chain, y+L system), member 7	18	371	80	5711	3.42179e-05	0.00108927	3.43807	14.8349
path:hsa04610	Complement and coagulation cascades	CFI	CFI	complement factor I	16	371	69	5711	6.60077e-05	0.00180107	3.54326	13.887
path:hsa04610	Complement and coagulation cascades	C3	C3	complement component 3	16	371	69	5711	6.60077e-05	0.00180107	3.54326	13.887
path:hsa04610	Complement and coagulation cascades	VWF	VWF	von Willebrand factor	16	371	69	5711	6.60077e-05	0.00180107	3.54326	13.887
path:hsa04610	Complement and coagulation cascades	C1R	C1R	complement component 1, r subcomponent	16	371	69	5711	6.60077e-05	0.00180107	3.54326	13.887
path:hsa04610	Complement and coagulation cascades	PLAU	PLAU	plasminogen activator, urokinase	16	371	69	5711	6.60077e-05	0.00180107	3.54326	13.887
path:hsa04610	Complement and coagulation cascades	C2	C2	complement component 2	16	371	69	5711	6.60077e-05	0.00180107	3.54326	13.887
path:hsa04610	Complement and coagulation cascades	SERPINE1	SERPINE1	serpin peptidase inhibitor, clade E (nexin, plasminogen activator inhibitor type 1), member 1	16	371	69	5711	6.60077e-05	0.00180107	3.54326	13.887
path:hsa04610	Complement and coagulation cascades	C1S	C1S	complement component 1, s subcomponent	16	371	69	5711	6.60077e-05	0.00180107	3.54326	13.887
path:hsa04610	Complement and coagulation cascades	PROS1	PROS1	protein S (alpha)	16	371	69	5711	6.60077e-05	0.00180107	3.54326	13.887
path:hsa04610	Complement and coagulation cascades	TFPI	TFPI	tissue factor pathway inhibitor (lipoprotein-associated coagulation inhibitor)	16	371	69	5711	6.60077e-05	0.00180107	3.54326	13.887
path:hsa04610	Complement and coagulation cascades	F12	F12	coagulation factor XII (Hageman factor)	16	371	69	5711	6.60077e-05	0.00180107	3.54326	13.887
path:hsa04610	Complement and coagulation cascades	A2M	A2M	alpha-2-macroglobulin	16	371	69	5711	6.60077e-05	0.00180107	3.54326	13.887
path:hsa04610	Complement and coagulation cascades	SERPING1	SERPING1	serpin peptidase inhibitor, clade G (C1 inhibitor), member 1	16	371	69	5711	6.60077e-05	0.00180107	3.54326	13.887
path:hsa04610	Complement and coagulation cascades	F2R	F2R	coagulation factor II (thrombin) receptor	16	371	69	5711	6.60077e-05	0.00180107	3.54326	13.887
path:hsa04610	Complement and coagulation cascades	CR1	CR1	complement component (3b/4b) receptor 1 (Knops blood group)	16	371	69	5711	6.60077e-05	0.00180107	3.54326	13.887
path:hsa04610	Complement and coagulation cascades	C5AR1	C5AR1	complement component 5a receptor 1	16	371	69	5711	6.60077e-05	0.00180107	3.54326	13.887
path:hsa05202	Transcriptional misregulation in cancer	HOXA9	HOXA9	homeobox A9	5	371	5	5711	0.000175395	0.00372227	15.2803	12.4771
path:hsa04380	Osteoclast differentiation	SOCS3	SOCS3	suppressor of cytokine signaling 3	5	371	5	5711	0.000175395	0.00372227	15.2803	12.4771
path:hsa04380	Osteoclast differentiation	LILRA6	LILRA6	leukocyte immunoglobulin-like receptor, subfamily A (with TM domain), member 6	5	371	5	5711	0.000175395	0.00372227	15.2803	12.4771
path:hsa05202	Transcriptional misregulation in cancer	RUNX1	RUNX1	runt-related transcription factor 1	5	371	5	5711	0.000175395	0.00372227	15.2803	12.4771
path:hsa04380	Osteoclast differentiation	NCF2	NCF2	neutrophil cytosolic factor 2	5	371	5	5711	0.000175395	0.00372227	15.2803	12.4771
path:hsa05202	Transcriptional misregulation in cancer	HIST2H3C	HIST2H3C	histone cluster 2, H3c	5	371	5	5711	0.000175395	0.00372227	15.2803	12.4771
path:hsa04380	Osteoclast differentiation	CTSK	CTSK	cathepsin K	5	371	5	5711	0.000175395	0.00372227	15.2803	12.4771
path:hsa05202	Transcriptional misregulation in cancer	PDGFB	PDGFB	platelet-derived growth factor beta polypeptide	5	371	5	5711	0.000175395	0.00372227	15.2803	12.4771
path:hsa05202	Transcriptional misregulation in cancer	IL6	IL6	interleukin 6 (interferon, beta 2)	5	371	5	5711	0.000175395	0.00372227	15.2803	12.4771
path:hsa04380	Osteoclast differentiation	FCGR2A	FCGR2A	Fc fragment of IgG, low affinity IIa, receptor (CD32)	5	371	5	5711	0.000175395	0.00372227	15.2803	12.4771
path:hsa04380	Osteoclast differentiation	LILRB4	LILRB4	leukocyte immunoglobulin-like receptor, subfamily B (with TM and ITIM domains), member 4	5	371	5	5711	0.000175395	0.00372227	15.2803	12.4771
path:hsa05202	Transcriptional misregulation in cancer	ERG	ERG	v-ets erythroblastosis virus E26 oncogene homolog (avian)	5	371	5	5711	0.000175395	0.00372227	15.2803	12.4771
path:hsa04380	Osteoclast differentiation	TGFB2	TGFB2	transforming growth factor, beta 2	5	371	5	5711	0.000175395	0.00372227	15.2803	12.4771
path:hsa05202	Transcriptional misregulation in cancer	PLAU	PLAU	plasminogen activator, urokinase	5	371	5	5711	0.000175395	0.00372227	15.2803	12.4771
path:hsa04380	Osteoclast differentiation	SIRPB1	SIRPB1	signal-regulatory protein beta 1	5	371	5	5711	0.000175395	0.00372227	15.2803	12.4771
path:hsa04380	Osteoclast differentiation	TNFSF11	TNFSF11	tumor necrosis factor (ligand) superfamily, member 11	5	371	5	5711	0.000175395	0.00372227	15.2803	12.4771
path:hsa04380	Osteoclast differentiation	MAPK12	MAPK12	mitogen-activated protein kinase 12	5	371	5	5711	0.000175395	0.00372227	15.2803	12.4771
path:hsa04380	Osteoclast differentiation	FCGR3A	FCGR3A	Fc fragment of IgG, low affinity IIIa, receptor (CD16a)	5	371	5	5711	0.000175395	0.00372227	15.2803	12.4771
path:hsa05202	Transcriptional misregulation in cancer	ETV4	ETV4	ets variant 4	5	371	5	5711	0.000175395	0.00372227	15.2803	12.4771
path:hsa05202	Transcriptional misregulation in cancer	IL8	IL8	interleukin 8	5	371	5	5711	0.000175395	0.00372227	15.2803	12.4771
path:hsa05202	Transcriptional misregulation in cancer	MYC	MYC	v-myc myelocytomatosis viral oncogene homolog (avian)	5	371	5	5711	0.000175395	0.00372227	15.2803	12.4771
path:hsa05202	Transcriptional misregulation in cancer	IGFBP3	IGFBP3	insulin-like growth factor binding protein 3	5	371	5	5711	0.000175395	0.00372227	15.2803	12.4771
path:hsa05202	Transcriptional misregulation in cancer	HHEX	HHEX	hematopoietically expressed homeobox	5	371	5	5711	0.000175395	0.00372227	15.2803	12.4771
path:hsa04380	Osteoclast differentiation	TNFRSF11B	TNFRSF11B	tumor necrosis factor receptor superfamily, member 11b	5	371	5	5711	0.000175395	0.00372227	15.2803	12.4771
path:hsa04380	Osteoclast differentiation	SIRPA	SIRPA	signal-regulatory protein alpha	5	371	5	5711	0.000175395	0.00372227	15.2803	12.4771
path:hsa05202	Transcriptional misregulation in cancer	IGF1	IGF1	insulin-like growth factor 1 (somatomedin C)	5	371	5	5711	0.000175395	0.00372227	15.2803	12.4771
path:hsa05202	Transcriptional misregulation in cancer	CD14	CD14	CD14 molecule	5	371	5	5711	0.000175395	0.00372227	15.2803	12.4771
path:hsa05202	Transcriptional misregulation in cancer	BCL6	BCL6	B-cell CLL/lymphoma 6	5	371	5	5711	0.000175395	0.00372227	15.2803	12.4771
path:hsa04380	Osteoclast differentiation	AKT3	AKT3	v-akt murine thymoma viral oncogene homolog 3 (protein kinase B, gamma)	5	371	5	5711	0.000175395	0.00372227	15.2803	12.4771
path:hsa05202	Transcriptional misregulation in cancer	BCL2A1	BCL2A1	BCL2-related protein A1	5	371	5	5711	0.000175395	0.00372227	15.2803	12.4771
path:hsa04380	Osteoclast differentiation	IFNG	IFNG	interferon, gamma	5	371	5	5711	0.000175395	0.00372227	15.2803	12.4771
path:hsa04380	Osteoclast differentiation	LILRB3	LILRB3	leukocyte immunoglobulin-like receptor, subfamily B (with TM and ITIM domains), member 3	5	371	5	5711	0.000175395	0.00372227	15.2803	12.4771
path:hsa05202	Transcriptional misregulation in cancer	CCND2	CCND2	cyclin D2	5	371	5	5711	0.000175395	0.00372227	15.2803	12.4771
path:hsa04380	Osteoclast differentiation	TREM2	TREM2	triggering receptor expressed on myeloid cells 2	5	371	5	5711	0.000175395	0.00372227	15.2803	12.4771
path:hsa05202	Transcriptional misregulation in cancer	NGFR	NGFR	nerve growth factor receptor	5	371	5	5711	0.000175395	0.00372227	15.2803	12.4771
path:hsa04380	Osteoclast differentiation	TYROBP	TYROBP	TYRO protein tyrosine kinase binding protein	5	371	5	5711	0.000175395	0.00372227	15.2803	12.4771
path:hsa05150	Staphylococcus aureus infection	CFI	CFI	complement factor I	12	371	55	5711	0.000801991	0.015318	3.33389	10.2841
path:hsa05150	Staphylococcus aureus infection	C3	C3	complement component 3	12	371	55	5711	0.000801991	0.015318	3.33389	10.2841
path:hsa05150	Staphylococcus aureus infection	FCGR2A	FCGR2A	Fc fragment of IgG, low affinity IIa, receptor (CD32)	12	371	55	5711	0.000801991	0.015318	3.33389	10.2841
path:hsa05150	Staphylococcus aureus infection	C1R	C1R	complement component 1, r subcomponent	12	371	55	5711	0.000801991	0.015318	3.33389	10.2841
path:hsa05150	Staphylococcus aureus infection	C2	C2	complement component 2	12	371	55	5711	0.000801991	0.015318	3.33389	10.2841
path:hsa05150	Staphylococcus aureus infection	FCGR3A	FCGR3A	Fc fragment of IgG, low affinity IIIa, receptor (CD16a)	12	371	55	5711	0.000801991	0.015318	3.33389	10.2841
path:hsa05150	Staphylococcus aureus infection	FPR3	FPR3	formyl peptide receptor 3	12	371	55	5711	0.000801991	0.015318	3.33389	10.2841
path:hsa05150	Staphylococcus aureus infection	C1S	C1S	complement component 1, s subcomponent	12	371	55	5711	0.000801991	0.015318	3.33389	10.2841
path:hsa05150	Staphylococcus aureus infection	SELP	SELP	selectin P (granule membrane protein 140kDa, antigen CD62)	12	371	55	5711	0.000801991	0.015318	3.33389	10.2841
path:hsa05150	Staphylococcus aureus infection	HLA-DOA	HLA-DOA	major histocompatibility complex, class II, DO alpha	12	371	55	5711	0.000801991	0.015318	3.33389	10.2841
path:hsa05150	Staphylococcus aureus infection	ICAM1	ICAM1	intercellular adhesion molecule 1	12	371	55	5711	0.000801991	0.015318	3.33389	10.2841
path:hsa05150	Staphylococcus aureus infection	C5AR1	C5AR1	complement component 5a receptor 1	12	371	55	5711	0.000801991	0.015318	3.33389	10.2841
path:hsa05140	Leishmaniasis	ELK1	ELK1	ELK1, member of ETS oncogene family	13	371	72	5711	0.00223461	0.038801	2.75895	8.80576
path:hsa05140	Leishmaniasis	NCF2	NCF2	neutrophil cytosolic factor 2	13	371	72	5711	0.00223461	0.038801	2.75895	8.80576
path:hsa05140	Leishmaniasis	C3	C3	complement component 3	13	371	72	5711	0.00223461	0.038801	2.75895	8.80576
path:hsa05140	Leishmaniasis	NOS2	NOS2	nitric oxide synthase 2, inducible	13	371	72	5711	0.00223461	0.038801	2.75895	8.80576
path:hsa05140	Leishmaniasis	FCGR2A	FCGR2A	Fc fragment of IgG, low affinity IIa, receptor (CD32)	13	371	72	5711	0.00223461	0.038801	2.75895	8.80576
path:hsa05140	Leishmaniasis	TGFB2	TGFB2	transforming growth factor, beta 2	13	371	72	5711	0.00223461	0.038801	2.75895	8.80576
path:hsa05140	Leishmaniasis	MAPK12	MAPK12	mitogen-activated protein kinase 12	13	371	72	5711	0.00223461	0.038801	2.75895	8.80576
path:hsa05140	Leishmaniasis	FCGR3A	FCGR3A	Fc fragment of IgG, low affinity IIIa, receptor (CD16a)	13	371	72	5711	0.00223461	0.038801	2.75895	8.80576
path:hsa05140	Leishmaniasis	HLA-DOA	HLA-DOA	major histocompatibility complex, class II, DO alpha	13	371	72	5711	0.00223461	0.038801	2.75895	8.80576
path:hsa05140	Leishmaniasis	CR1	CR1	complement component (3b/4b) receptor 1 (Knops blood group)	13	371	72	5711	0.00223461	0.038801	2.75895	8.80576
path:hsa05140	Leishmaniasis	IFNG	IFNG	interferon, gamma	13	371	72	5711	0.00223461	0.038801	2.75895	8.80576
path:hsa05140	Leishmaniasis	TLR4	TLR4	toll-like receptor 4	13	371	72	5711	0.00223461	0.038801	2.75895	8.80576
path:hsa05140	Leishmaniasis	TGFB3	TGFB3	transforming growth factor, beta 3	13	371	72	5711	0.00223461	0.038801	2.75895	8.80576
path:hsa05200	Pathways in cancer	FAS	FAS	Fas (TNF receptor superfamily, member 6)	37	371	325	5711	0.00258453	0.0411371	1.73961	8.59588
path:hsa05200	Pathways in cancer	HGF	HGF	hepatocyte growth factor (hepapoietin A; scatter factor)	37	371	325	5711	0.00258453	0.0411371	1.73961	8.59588
path:hsa05200	Pathways in cancer	RUNX1	RUNX1	runt-related transcription factor 1	37	371	325	5711	0.00258453	0.0411371	1.73961	8.59588
path:hsa05200	Pathways in cancer	ITGA2	ITGA2	integrin, alpha 2 (CD49B, alpha 2 subunit of VLA-2 receptor)	37	371	325	5711	0.00258453	0.0411371	1.73961	8.59588
path:hsa05200	Pathways in cancer	GLI2	GLI2	GLI family zinc finger 2	37	371	325	5711	0.00258453	0.0411371	1.73961	8.59588
path:hsa05200	Pathways in cancer	E2F3	E2F3	E2F transcription factor 3	37	371	325	5711	0.00258453	0.0411371	1.73961	8.59588
path:hsa05200	Pathways in cancer	PDGFB	PDGFB	platelet-derived growth factor beta polypeptide	37	371	325	5711	0.00258453	0.0411371	1.73961	8.59588
path:hsa05200	Pathways in cancer	NOS2	NOS2	nitric oxide synthase 2, inducible	37	371	325	5711	0.00258453	0.0411371	1.73961	8.59588
path:hsa05200	Pathways in cancer	IL6	IL6	interleukin 6 (interferon, beta 2)	37	371	325	5711	0.00258453	0.0411371	1.73961	8.59588
path:hsa05200	Pathways in cancer	PGF	PGF	placental growth factor	37	371	325	5711	0.00258453	0.0411371	1.73961	8.59588
path:hsa05200	Pathways in cancer	WNT11	WNT11	wingless-type MMTV integration site family, member 11	37	371	325	5711	0.00258453	0.0411371	1.73961	8.59588
path:hsa05200	Pathways in cancer	WNT3	WNT3	wingless-type MMTV integration site family, member 3	37	371	325	5711	0.00258453	0.0411371	1.73961	8.59588
path:hsa05200	Pathways in cancer	TGFB2	TGFB2	transforming growth factor, beta 2	37	371	325	5711	0.00258453	0.0411371	1.73961	8.59588
path:hsa05200	Pathways in cancer	LAMA4	LAMA4	laminin, alpha 4	37	371	325	5711	0.00258453	0.0411371	1.73961	8.59588
path:hsa05200	Pathways in cancer	SLC2A1	SLC2A1	solute carrier family 2 (facilitated glucose transporter), member 1	37	371	325	5711	0.00258453	0.0411371	1.73961	8.59588
path:hsa05200	Pathways in cancer	FZD2	FZD2	frizzled family receptor 2	37	371	325	5711	0.00258453	0.0411371	1.73961	8.59588
path:hsa05200	Pathways in cancer	IL8	IL8	interleukin 8	37	371	325	5711	0.00258453	0.0411371	1.73961	8.59588
path:hsa05200	Pathways in cancer	MYC	MYC	v-myc myelocytomatosis viral oncogene homolog (avian)	37	371	325	5711	0.00258453	0.0411371	1.73961	8.59588
path:hsa05200	Pathways in cancer	COL4A2	COL4A2	collagen, type IV, alpha 2	37	371	325	5711	0.00258453	0.0411371	1.73961	8.59588
path:hsa05200	Pathways in cancer	LAMA5	LAMA5	laminin, alpha 5	37	371	325	5711	0.00258453	0.0411371	1.73961	8.59588
path:hsa05200	Pathways in cancer	WNT5A	WNT5A	wingless-type MMTV integration site family, member 5A	37	371	325	5711	0.00258453	0.0411371	1.73961	8.59588
path:hsa05200	Pathways in cancer	ETS1	ETS1	v-ets erythroblastosis virus E26 oncogene homolog 1 (avian)	37	371	325	5711	0.00258453	0.0411371	1.73961	8.59588
path:hsa05200	Pathways in cancer	COL4A1	COL4A1	collagen, type IV, alpha 1	37	371	325	5711	0.00258453	0.0411371	1.73961	8.59588
path:hsa05200	Pathways in cancer	IGF1	IGF1	insulin-like growth factor 1 (somatomedin C)	37	371	325	5711	0.00258453	0.0411371	1.73961	8.59588
path:hsa05200	Pathways in cancer	MMP2	MMP2	matrix metallopeptidase 2 (gelatinase A, 72kDa gelatinase, 72kDa type IV collagenase)	37	371	325	5711	0.00258453	0.0411371	1.73961	8.59588
path:hsa05200	Pathways in cancer	AKT3	AKT3	v-akt murine thymoma viral oncogene homolog 3 (protein kinase B, gamma)	37	371	325	5711	0.00258453	0.0411371	1.73961	8.59588
path:hsa05200	Pathways in cancer	LAMC1	LAMC1	laminin, gamma 1 (formerly LAMB2)	37	371	325	5711	0.00258453	0.0411371	1.73961	8.59588
path:hsa05200	Pathways in cancer	PLCG1	PLCG1	phospholipase C, gamma 1	37	371	325	5711	0.00258453	0.0411371	1.73961	8.59588
path:hsa05200	Pathways in cancer	PDGFRB	PDGFRB	platelet-derived growth factor receptor, beta polypeptide	37	371	325	5711	0.00258453	0.0411371	1.73961	8.59588
path:hsa05200	Pathways in cancer	LAMB1	LAMB1	laminin, beta 1	37	371	325	5711	0.00258453	0.0411371	1.73961	8.59588
path:hsa05200	Pathways in cancer	GLI1	GLI1	GLI family zinc finger 1	37	371	325	5711	0.00258453	0.0411371	1.73961	8.59588
path:hsa05200	Pathways in cancer	CTNNB1	CTNNB1	catenin (cadherin-associated protein), beta 1, 88kDa	37	371	325	5711	0.00258453	0.0411371	1.73961	8.59588
path:hsa05200	Pathways in cancer	VEGFC	VEGFC	vascular endothelial growth factor C	37	371	325	5711	0.00258453	0.0411371	1.73961	8.59588
path:hsa05200	Pathways in cancer	TGFB3	TGFB3	transforming growth factor, beta 3	37	371	325	5711	0.00258453	0.0411371	1.73961	8.59588
path:hsa05200	Pathways in cancer	CDKN2A	CDKN2A	cyclin-dependent kinase inhibitor 2A (melanoma, p16, inhibits CDK4)	37	371	325	5711	0.00258453	0.0411371	1.73961	8.59588
path:hsa05200	Pathways in cancer	FGF1	FGF1	fibroblast growth factor 1 (acidic)	37	371	325	5711	0.00258453	0.0411371	1.73961	8.59588
path:hsa05200	Pathways in cancer	LEF1	LEF1	lymphoid enhancer-binding factor 1	37	371	325	5711	0.00258453	0.0411371	1.73961	8.59588
path:hsa04724	Glutamatergic synapse	HOMER3	HOMER3	homer homolog 3 (Drosophila)	3	371	3	5711	0.00408078	0.0556735	15.2803	7.93694
path:hsa04724	Glutamatergic synapse	HOMER1	HOMER1	homer homolog 1 (Drosophila)	3	371	3	5711	0.00408078	0.0556735	15.2803	7.93694
path:hsa04724	Glutamatergic synapse	CACNA1D	CACNA1D	calcium channel, voltage-dependent, L type, alpha 1D subunit	3	371	3	5711	0.00408078	0.0556735	15.2803	7.93694
path:hsa04724	Glutamatergic synapse	GNB4	GNB4	guanine nucleotide binding protein (G protein), beta polypeptide 4	3	371	3	5711	0.00408078	0.0556735	15.2803	7.93694
path:hsa04978	Mineral absorption	STEAP1	STEAP1	six transmembrane epithelial antigen of the prostate 1	3	371	3	5711	0.00408078	0.0556735	15.2803	7.93694
path:hsa04724	Glutamatergic synapse	GRIN2D	GRIN2D	glutamate receptor, ionotropic, N-methyl D-aspartate 2D	3	371	3	5711	0.00408078	0.0556735	15.2803	7.93694
path:hsa04724	Glutamatergic synapse	ADCY3	ADCY3	adenylate cyclase 3	3	371	3	5711	0.00408078	0.0556735	15.2803	7.93694
path:hsa04978	Mineral absorption	HMOX1	HMOX1	heme oxygenase (decycling) 1	3	371	3	5711	0.00408078	0.0556735	15.2803	7.93694
path:hsa04724	Glutamatergic synapse	ADCY4	ADCY4	adenylate cyclase 4	3	371	3	5711	0.00408078	0.0556735	15.2803	7.93694
path:hsa04724	Glutamatergic synapse	GLS	GLS	glutaminase	3	371	3	5711	0.00408078	0.0556735	15.2803	7.93694
path:hsa04978	Mineral absorption	TRPM6	TRPM6	transient receptor potential cation channel, subfamily M, member 6	3	371	3	5711	0.00408078	0.0556735	15.2803	7.93694
path:hsa04978	Mineral absorption	STEAP2	STEAP2	STEAP family member 2, metalloreductase	3	371	3	5711	0.00408078	0.0556735	15.2803	7.93694
path:hsa04724	Glutamatergic synapse	GNGT2	GNGT2	guanine nucleotide binding protein (G protein), gamma transducing activity polypeptide 2	3	371	3	5711	0.00408078	0.0556735	15.2803	7.93694
path:hsa04978	Mineral absorption	SLC11A1	SLC11A1	solute carrier family 11 (proton-coupled divalent metal ion transporters), member 1	3	371	3	5711	0.00408078	0.0556735	15.2803	7.93694
path:hsa04978	Mineral absorption	ATP1B3	ATP1B3	ATPase, Na+/K+ transporting, beta 3 polypeptide	3	371	3	5711	0.00408078	0.0556735	15.2803	7.93694
path:hsa04724	Glutamatergic synapse	SLC1A3	SLC1A3	solute carrier family 1 (glial high affinity glutamate transporter), member 3	3	371	3	5711	0.00408078	0.0556735	15.2803	7.93694
path:hsa04145	Phagosome	ITGA2	ITGA2	integrin, alpha 2 (CD49B, alpha 2 subunit of VLA-2 receptor)	20	371	152	5711	0.00543821	0.0692233	2.01057	7.52265
path:hsa04145	Phagosome	NCF2	NCF2	neutrophil cytosolic factor 2	20	371	152	5711	0.00543821	0.0692233	2.01057	7.52265
path:hsa04145	Phagosome	THBS2	THBS2	thrombospondin 2	20	371	152	5711	0.00543821	0.0692233	2.01057	7.52265
path:hsa04145	Phagosome	C3	C3	complement component 3	20	371	152	5711	0.00543821	0.0692233	2.01057	7.52265
path:hsa04145	Phagosome	THBS1	THBS1	thrombospondin 1	20	371	152	5711	0.00543821	0.0692233	2.01057	7.52265
path:hsa04145	Phagosome	FCGR2A	FCGR2A	Fc fragment of IgG, low affinity IIa, receptor (CD32)	20	371	152	5711	0.00543821	0.0692233	2.01057	7.52265
path:hsa04145	Phagosome	C1R	C1R	complement component 1, r subcomponent	20	371	152	5711	0.00543821	0.0692233	2.01057	7.52265
path:hsa04145	Phagosome	THBS4	THBS4	thrombospondin 4	20	371	152	5711	0.00543821	0.0692233	2.01057	7.52265
path:hsa04145	Phagosome	TUBB6	TUBB6	tubulin, beta 6 class V	20	371	152	5711	0.00543821	0.0692233	2.01057	7.52265
path:hsa04145	Phagosome	CTSL1	CTSL1	cathepsin L1	20	371	152	5711	0.00543821	0.0692233	2.01057	7.52265
path:hsa04145	Phagosome	FCGR3A	FCGR3A	Fc fragment of IgG, low affinity IIIa, receptor (CD16a)	20	371	152	5711	0.00543821	0.0692233	2.01057	7.52265
path:hsa04145	Phagosome	CLEC7A	CLEC7A	C-type lectin domain family 7, member A	20	371	152	5711	0.00543821	0.0692233	2.01057	7.52265
path:hsa04145	Phagosome	MSR1	MSR1	macrophage scavenger receptor 1	20	371	152	5711	0.00543821	0.0692233	2.01057	7.52265
path:hsa04145	Phagosome	MRC2	MRC2	mannose receptor, C type 2	20	371	152	5711	0.00543821	0.0692233	2.01057	7.52265
path:hsa04145	Phagosome	CD14	CD14	CD14 molecule	20	371	152	5711	0.00543821	0.0692233	2.01057	7.52265
path:hsa04145	Phagosome	TUBB3	TUBB3	tubulin, beta 3 class III	20	371	152	5711	0.00543821	0.0692233	2.01057	7.52265
path:hsa04145	Phagosome	ITGA5	ITGA5	integrin, alpha 5 (fibronectin receptor, alpha polypeptide)	20	371	152	5711	0.00543821	0.0692233	2.01057	7.52265
path:hsa04145	Phagosome	HLA-DOA	HLA-DOA	major histocompatibility complex, class II, DO alpha	20	371	152	5711	0.00543821	0.0692233	2.01057	7.52265
path:hsa04145	Phagosome	MARCO	MARCO	macrophage receptor with collagenous structure	20	371	152	5711	0.00543821	0.0692233	2.01057	7.52265
path:hsa04145	Phagosome	TLR4	TLR4	toll-like receptor 4	20	371	152	5711	0.00543821	0.0692233	2.01057	7.52265
path:hsa04514	Cell adhesion molecules (CAMs)	CLDN3	CLDN3	claudin 3	18	371	132	5711	0.00579881	0.0692233	2.08368	7.43003
path:hsa04514	Cell adhesion molecules (CAMs)	CLDN4	CLDN4	claudin 4	18	371	132	5711	0.00579881	0.0692233	2.08368	7.43003
path:hsa04514	Cell adhesion molecules (CAMs)	NRCAM	NRCAM	neuronal cell adhesion molecule	18	371	132	5711	0.00579881	0.0692233	2.08368	7.43003
path:hsa04514	Cell adhesion molecules (CAMs)	CLDN2	CLDN2	claudin 2	18	371	132	5711	0.00579881	0.0692233	2.08368	7.43003
path:hsa04514	Cell adhesion molecules (CAMs)	CLDN11	CLDN11	claudin 11	18	371	132	5711	0.00579881	0.0692233	2.08368	7.43003
path:hsa04514	Cell adhesion molecules (CAMs)	CD34	CD34	CD34 molecule	18	371	132	5711	0.00579881	0.0692233	2.08368	7.43003
path:hsa04514	Cell adhesion molecules (CAMs)	SELE	SELE	selectin E	18	371	132	5711	0.00579881	0.0692233	2.08368	7.43003
path:hsa04514	Cell adhesion molecules (CAMs)	VCAN	VCAN	versican	18	371	132	5711	0.00579881	0.0692233	2.08368	7.43003
path:hsa04514	Cell adhesion molecules (CAMs)	CLDN1	CLDN1	claudin 1	18	371	132	5711	0.00579881	0.0692233	2.08368	7.43003
path:hsa04514	Cell adhesion molecules (CAMs)	SELP	SELP	selectin P (granule membrane protein 140kDa, antigen CD62)	18	371	132	5711	0.00579881	0.0692233	2.08368	7.43003
path:hsa04514	Cell adhesion molecules (CAMs)	CD276	CD276	CD276 molecule	18	371	132	5711	0.00579881	0.0692233	2.08368	7.43003
path:hsa04514	Cell adhesion molecules (CAMs)	VCAM1	VCAM1	vascular cell adhesion molecule 1	18	371	132	5711	0.00579881	0.0692233	2.08368	7.43003
path:hsa04514	Cell adhesion molecules (CAMs)	CDH3	CDH3	cadherin 3, type 1, P-cadherin (placental)	18	371	132	5711	0.00579881	0.0692233	2.08368	7.43003
path:hsa04514	Cell adhesion molecules (CAMs)	ITGB8	ITGB8	integrin, beta 8	18	371	132	5711	0.00579881	0.0692233	2.08368	7.43003
path:hsa04514	Cell adhesion molecules (CAMs)	HLA-DOA	HLA-DOA	major histocompatibility complex, class II, DO alpha	18	371	132	5711	0.00579881	0.0692233	2.08368	7.43003
path:hsa04514	Cell adhesion molecules (CAMs)	NRXN2	NRXN2	neurexin 2	18	371	132	5711	0.00579881	0.0692233	2.08368	7.43003
path:hsa04514	Cell adhesion molecules (CAMs)	ICAM1	ICAM1	intercellular adhesion molecule 1	18	371	132	5711	0.00579881	0.0692233	2.08368	7.43003
path:hsa04514	Cell adhesion molecules (CAMs)	SELL	SELL	selectin L	18	371	132	5711	0.00579881	0.0692233	2.08368	7.43003
path:hsa05142	Chagas disease	FAS	FAS	Fas (TNF receptor superfamily, member 6)	15	371	104	5711	0.0070807	0.0795538	2.20389	7.14189
path:hsa05142	Chagas disease	C3	C3	complement component 3	15	371	104	5711	0.0070807	0.0795538	2.20389	7.14189
path:hsa05142	Chagas disease	CCL3L3	CCL3L3	chemokine (C-C motif) ligand 3-like 3	15	371	104	5711	0.0070807	0.0795538	2.20389	7.14189
path:hsa05142	Chagas disease	NOS2	NOS2	nitric oxide synthase 2, inducible	15	371	104	5711	0.0070807	0.0795538	2.20389	7.14189
path:hsa05142	Chagas disease	IL6	IL6	interleukin 6 (interferon, beta 2)	15	371	104	5711	0.0070807	0.0795538	2.20389	7.14189
path:hsa05142	Chagas disease	TGFB2	TGFB2	transforming growth factor, beta 2	15	371	104	5711	0.0070807	0.0795538	2.20389	7.14189
path:hsa05142	Chagas disease	CCL3	CCL3	chemokine (C-C motif) ligand 3	15	371	104	5711	0.0070807	0.0795538	2.20389	7.14189
path:hsa05142	Chagas disease	MAPK12	MAPK12	mitogen-activated protein kinase 12	15	371	104	5711	0.0070807	0.0795538	2.20389	7.14189
path:hsa05142	Chagas disease	SERPINE1	SERPINE1	serpin peptidase inhibitor, clade E (nexin, plasminogen activator inhibitor type 1), member 1	15	371	104	5711	0.0070807	0.0795538	2.20389	7.14189
path:hsa05142	Chagas disease	IL8	IL8	interleukin 8	15	371	104	5711	0.0070807	0.0795538	2.20389	7.14189
path:hsa05142	Chagas disease	AKT3	AKT3	v-akt murine thymoma viral oncogene homolog 3 (protein kinase B, gamma)	15	371	104	5711	0.0070807	0.0795538	2.20389	7.14189
path:hsa05142	Chagas disease	CCL2	CCL2	chemokine (C-C motif) ligand 2	15	371	104	5711	0.0070807	0.0795538	2.20389	7.14189
path:hsa05142	Chagas disease	IFNG	IFNG	interferon, gamma	15	371	104	5711	0.0070807	0.0795538	2.20389	7.14189
path:hsa05142	Chagas disease	TLR4	TLR4	toll-like receptor 4	15	371	104	5711	0.0070807	0.0795538	2.20389	7.14189
path:hsa05142	Chagas disease	TGFB3	TGFB3	transforming growth factor, beta 3	15	371	104	5711	0.0070807	0.0795538	2.20389	7.14189
path:hsa04670	Leukocyte transendothelial migration	CLDN3	CLDN3	claudin 3	16	371	115	5711	0.00750024	0.0795859	2.12596	7.05885
path:hsa04670	Leukocyte transendothelial migration	CLDN4	CLDN4	claudin 4	16	371	115	5711	0.00750024	0.0795859	2.12596	7.05885
path:hsa04670	Leukocyte transendothelial migration	NCF2	NCF2	neutrophil cytosolic factor 2	16	371	115	5711	0.00750024	0.0795859	2.12596	7.05885
path:hsa04670	Leukocyte transendothelial migration	CLDN2	CLDN2	claudin 2	16	371	115	5711	0.00750024	0.0795859	2.12596	7.05885
path:hsa04670	Leukocyte transendothelial migration	VAV2	VAV2	vav 2 guanine nucleotide exchange factor	16	371	115	5711	0.00750024	0.0795859	2.12596	7.05885
path:hsa04670	Leukocyte transendothelial migration	CLDN11	CLDN11	claudin 11	16	371	115	5711	0.00750024	0.0795859	2.12596	7.05885
path:hsa04670	Leukocyte transendothelial migration	MAPK12	MAPK12	mitogen-activated protein kinase 12	16	371	115	5711	0.00750024	0.0795859	2.12596	7.05885
path:hsa04670	Leukocyte transendothelial migration	THY1	THY1	Thy-1 cell surface antigen	16	371	115	5711	0.00750024	0.0795859	2.12596	7.05885
path:hsa04670	Leukocyte transendothelial migration	CLDN1	CLDN1	claudin 1	16	371	115	5711	0.00750024	0.0795859	2.12596	7.05885
path:hsa04670	Leukocyte transendothelial migration	VCAM1	VCAM1	vascular cell adhesion molecule 1	16	371	115	5711	0.00750024	0.0795859	2.12596	7.05885
path:hsa04670	Leukocyte transendothelial migration	MMP2	MMP2	matrix metallopeptidase 2 (gelatinase A, 72kDa gelatinase, 72kDa type IV collagenase)	16	371	115	5711	0.00750024	0.0795859	2.12596	7.05885
path:hsa04670	Leukocyte transendothelial migration	PLCG1	PLCG1	phospholipase C, gamma 1	16	371	115	5711	0.00750024	0.0795859	2.12596	7.05885
path:hsa04670	Leukocyte transendothelial migration	CTNNB1	CTNNB1	catenin (cadherin-associated protein), beta 1, 88kDa	16	371	115	5711	0.00750024	0.0795859	2.12596	7.05885
path:hsa04670	Leukocyte transendothelial migration	ICAM1	ICAM1	intercellular adhesion molecule 1	16	371	115	5711	0.00750024	0.0795859	2.12596	7.05885
path:hsa04670	Leukocyte transendothelial migration	CXCL12	CXCL12	chemokine (C-X-C motif) ligand 12	16	371	115	5711	0.00750024	0.0795859	2.12596	7.05885
path:hsa04670	Leukocyte transendothelial migration	MSN	MSN	moesin	16	371	115	5711	0.00750024	0.0795859	2.12596	7.05885
path:hsa05219	Bladder cancer	E2F3	E2F3	E2F transcription factor 3	8	371	42	5711	0.011203	0.108925	2.91054	6.47997
path:hsa05219	Bladder cancer	THBS1	THBS1	thrombospondin 1	8	371	42	5711	0.011203	0.108925	2.91054	6.47997
path:hsa05219	Bladder cancer	PGF	PGF	placental growth factor	8	371	42	5711	0.011203	0.108925	2.91054	6.47997
path:hsa05219	Bladder cancer	IL8	IL8	interleukin 8	8	371	42	5711	0.011203	0.108925	2.91054	6.47997
path:hsa05219	Bladder cancer	MYC	MYC	v-myc myelocytomatosis viral oncogene homolog (avian)	8	371	42	5711	0.011203	0.108925	2.91054	6.47997
path:hsa05219	Bladder cancer	MMP2	MMP2	matrix metallopeptidase 2 (gelatinase A, 72kDa gelatinase, 72kDa type IV collagenase)	8	371	42	5711	0.011203	0.108925	2.91054	6.47997
path:hsa05219	Bladder cancer	VEGFC	VEGFC	vascular endothelial growth factor C	8	371	42	5711	0.011203	0.108925	2.91054	6.47997
path:hsa05219	Bladder cancer	CDKN2A	CDKN2A	cyclin-dependent kinase inhibitor 2A (melanoma, p16, inhibits CDK4)	8	371	42	5711	0.011203	0.108925	2.91054	6.47997
path:hsa05414	Dilated cardiomyopathy	ITGA2	ITGA2	integrin, alpha 2 (CD49B, alpha 2 subunit of VLA-2 receptor)	13	371	90	5711	0.0114057	0.108925	2.20716	6.4541
path:hsa05414	Dilated cardiomyopathy	CACNA1D	CACNA1D	calcium channel, voltage-dependent, L type, alpha 1D subunit	13	371	90	5711	0.0114057	0.108925	2.20716	6.4541
path:hsa05414	Dilated cardiomyopathy	ADCY3	ADCY3	adenylate cyclase 3	13	371	90	5711	0.0114057	0.108925	2.20716	6.4541
path:hsa05414	Dilated cardiomyopathy	TGFB2	TGFB2	transforming growth factor, beta 2	13	371	90	5711	0.0114057	0.108925	2.20716	6.4541
path:hsa05414	Dilated cardiomyopathy	CACNB3	CACNB3	calcium channel, voltage-dependent, beta 3 subunit	13	371	90	5711	0.0114057	0.108925	2.20716	6.4541
path:hsa05414	Dilated cardiomyopathy	ITGA11	ITGA11	integrin, alpha 11	13	371	90	5711	0.0114057	0.108925	2.20716	6.4541
path:hsa05414	Dilated cardiomyopathy	ITGA1	ITGA1	integrin, alpha 1	13	371	90	5711	0.0114057	0.108925	2.20716	6.4541
path:hsa05414	Dilated cardiomyopathy	ADCY4	ADCY4	adenylate cyclase 4	13	371	90	5711	0.0114057	0.108925	2.20716	6.4541
path:hsa05414	Dilated cardiomyopathy	IGF1	IGF1	insulin-like growth factor 1 (somatomedin C)	13	371	90	5711	0.0114057	0.108925	2.20716	6.4541
path:hsa05414	Dilated cardiomyopathy	ITGA5	ITGA5	integrin, alpha 5 (fibronectin receptor, alpha polypeptide)	13	371	90	5711	0.0114057	0.108925	2.20716	6.4541
path:hsa05414	Dilated cardiomyopathy	ITGB8	ITGB8	integrin, beta 8	13	371	90	5711	0.0114057	0.108925	2.20716	6.4541
path:hsa05414	Dilated cardiomyopathy	TGFB3	TGFB3	transforming growth factor, beta 3	13	371	90	5711	0.0114057	0.108925	2.20716	6.4541
path:hsa05414	Dilated cardiomyopathy	LMNA	LMNA	lamin A/C	13	371	90	5711	0.0114057	0.108925	2.20716	6.4541
path:hsa05410	Hypertrophic cardiomyopathy (HCM)	ITGA2	ITGA2	integrin, alpha 2 (CD49B, alpha 2 subunit of VLA-2 receptor)	12	371	83	5711	0.0145365	0.132213	2.2092	6.10417
path:hsa05410	Hypertrophic cardiomyopathy (HCM)	CACNA1D	CACNA1D	calcium channel, voltage-dependent, L type, alpha 1D subunit	12	371	83	5711	0.0145365	0.132213	2.2092	6.10417
path:hsa05410	Hypertrophic cardiomyopathy (HCM)	IL6	IL6	interleukin 6 (interferon, beta 2)	12	371	83	5711	0.0145365	0.132213	2.2092	6.10417
path:hsa05410	Hypertrophic cardiomyopathy (HCM)	TGFB2	TGFB2	transforming growth factor, beta 2	12	371	83	5711	0.0145365	0.132213	2.2092	6.10417
path:hsa05410	Hypertrophic cardiomyopathy (HCM)	CACNB3	CACNB3	calcium channel, voltage-dependent, beta 3 subunit	12	371	83	5711	0.0145365	0.132213	2.2092	6.10417
path:hsa05410	Hypertrophic cardiomyopathy (HCM)	ITGA11	ITGA11	integrin, alpha 11	12	371	83	5711	0.0145365	0.132213	2.2092	6.10417
path:hsa05410	Hypertrophic cardiomyopathy (HCM)	ITGA1	ITGA1	integrin, alpha 1	12	371	83	5711	0.0145365	0.132213	2.2092	6.10417
path:hsa05410	Hypertrophic cardiomyopathy (HCM)	IGF1	IGF1	insulin-like growth factor 1 (somatomedin C)	12	371	83	5711	0.0145365	0.132213	2.2092	6.10417
path:hsa05410	Hypertrophic cardiomyopathy (HCM)	ITGA5	ITGA5	integrin, alpha 5 (fibronectin receptor, alpha polypeptide)	12	371	83	5711	0.0145365	0.132213	2.2092	6.10417
path:hsa05410	Hypertrophic cardiomyopathy (HCM)	ITGB8	ITGB8	integrin, beta 8	12	371	83	5711	0.0145365	0.132213	2.2092	6.10417
path:hsa05410	Hypertrophic cardiomyopathy (HCM)	TGFB3	TGFB3	transforming growth factor, beta 3	12	371	83	5711	0.0145365	0.132213	2.2092	6.10417
path:hsa05410	Hypertrophic cardiomyopathy (HCM)	LMNA	LMNA	lamin A/C	12	371	83	5711	0.0145365	0.132213	2.2092	6.10417
path:hsa05412	Arrhythmogenic right ventricular cardiomyopathy (ARVC)	ITGA2	ITGA2	integrin, alpha 2 (CD49B, alpha 2 subunit of VLA-2 receptor)	11	371	74	5711	0.0158524	0.137628	2.2714	5.97916
path:hsa05412	Arrhythmogenic right ventricular cardiomyopathy (ARVC)	CACNA1D	CACNA1D	calcium channel, voltage-dependent, L type, alpha 1D subunit	11	371	74	5711	0.0158524	0.137628	2.2714	5.97916
path:hsa05412	Arrhythmogenic right ventricular cardiomyopathy (ARVC)	CACNB3	CACNB3	calcium channel, voltage-dependent, beta 3 subunit	11	371	74	5711	0.0158524	0.137628	2.2714	5.97916
path:hsa05412	Arrhythmogenic right ventricular cardiomyopathy (ARVC)	ITGA11	ITGA11	integrin, alpha 11	11	371	74	5711	0.0158524	0.137628	2.2714	5.97916
path:hsa05412	Arrhythmogenic right ventricular cardiomyopathy (ARVC)	ITGA1	ITGA1	integrin, alpha 1	11	371	74	5711	0.0158524	0.137628	2.2714	5.97916
path:hsa05412	Arrhythmogenic right ventricular cardiomyopathy (ARVC)	GJA1	GJA1	gap junction protein, alpha 1, 43kDa	11	371	74	5711	0.0158524	0.137628	2.2714	5.97916
path:hsa05412	Arrhythmogenic right ventricular cardiomyopathy (ARVC)	ITGA5	ITGA5	integrin, alpha 5 (fibronectin receptor, alpha polypeptide)	11	371	74	5711	0.0158524	0.137628	2.2714	5.97916
path:hsa05412	Arrhythmogenic right ventricular cardiomyopathy (ARVC)	ITGB8	ITGB8	integrin, beta 8	11	371	74	5711	0.0158524	0.137628	2.2714	5.97916
path:hsa05412	Arrhythmogenic right ventricular cardiomyopathy (ARVC)	CTNNB1	CTNNB1	catenin (cadherin-associated protein), beta 1, 88kDa	11	371	74	5711	0.0158524	0.137628	2.2714	5.97916
path:hsa05412	Arrhythmogenic right ventricular cardiomyopathy (ARVC)	LEF1	LEF1	lymphoid enhancer-binding factor 1	11	371	74	5711	0.0158524	0.137628	2.2714	5.97916
path:hsa05412	Arrhythmogenic right ventricular cardiomyopathy (ARVC)	LMNA	LMNA	lamin A/C	11	371	74	5711	0.0158524	0.137628	2.2714	5.97916
path:hsa05166	HTLV-I infection	ELK1	ELK1	ELK1, member of ETS oncogene family	2	371	2	5711	0.0209709	0.160594	15.2803	5.57546
path:hsa05166	HTLV-I infection	E2F3	E2F3	E2F transcription factor 3	2	371	2	5711	0.0209709	0.160594	15.2803	5.57546
path:hsa05203	Viral carcinogenesis	C3	C3	complement component 3	2	371	2	5711	0.0209709	0.160594	15.2803	5.57546
path:hsa05166	HTLV-I infection	PDGFB	PDGFB	platelet-derived growth factor beta polypeptide	2	371	2	5711	0.0209709	0.160594	15.2803	5.57546
path:hsa05166	HTLV-I infection	IL2RA	IL2RA	interleukin 2 receptor, alpha	2	371	2	5711	0.0209709	0.160594	15.2803	5.57546
path:hsa05166	HTLV-I infection	IL6	IL6	interleukin 6 (interferon, beta 2)	2	371	2	5711	0.0209709	0.160594	15.2803	5.57546
path:hsa05166	HTLV-I infection	WNT11	WNT11	wingless-type MMTV integration site family, member 11	2	371	2	5711	0.0209709	0.160594	15.2803	5.57546
path:hsa05166	HTLV-I infection	ADCY3	ADCY3	adenylate cyclase 3	2	371	2	5711	0.0209709	0.160594	15.2803	5.57546
path:hsa05166	HTLV-I infection	WNT3	WNT3	wingless-type MMTV integration site family, member 3	2	371	2	5711	0.0209709	0.160594	15.2803	5.57546
path:hsa05166	HTLV-I infection	TGFB2	TGFB2	transforming growth factor, beta 2	2	371	2	5711	0.0209709	0.160594	15.2803	5.57546
path:hsa05166	HTLV-I infection	SLC2A1	SLC2A1	solute carrier family 2 (facilitated glucose transporter), member 1	2	371	2	5711	0.0209709	0.160594	15.2803	5.57546
path:hsa05166	HTLV-I infection	MSX1	MSX1	msh homeobox 1	2	371	2	5711	0.0209709	0.160594	15.2803	5.57546
path:hsa05166	HTLV-I infection	PTTG1	PTTG1	pituitary tumor-transforming 1	2	371	2	5711	0.0209709	0.160594	15.2803	5.57546
path:hsa05166	HTLV-I infection	FZD2	FZD2	frizzled family receptor 2	2	371	2	5711	0.0209709	0.160594	15.2803	5.57546
path:hsa05166	HTLV-I infection	MYC	MYC	v-myc myelocytomatosis viral oncogene homolog (avian)	2	371	2	5711	0.0209709	0.160594	15.2803	5.57546
path:hsa05166	HTLV-I infection	ADCY4	ADCY4	adenylate cyclase 4	2	371	2	5711	0.0209709	0.160594	15.2803	5.57546
path:hsa05166	HTLV-I infection	WNT5A	WNT5A	wingless-type MMTV integration site family, member 5A	2	371	2	5711	0.0209709	0.160594	15.2803	5.57546
path:hsa05166	HTLV-I infection	ETS1	ETS1	v-ets erythroblastosis virus E26 oncogene homolog 1 (avian)	2	371	2	5711	0.0209709	0.160594	15.2803	5.57546
path:hsa05166	HTLV-I infection	VCAM1	VCAM1	vascular cell adhesion molecule 1	2	371	2	5711	0.0209709	0.160594	15.2803	5.57546
path:hsa05166	HTLV-I infection	AKT3	AKT3	v-akt murine thymoma viral oncogene homolog 3 (protein kinase B, gamma)	2	371	2	5711	0.0209709	0.160594	15.2803	5.57546
path:hsa05166	HTLV-I infection	HLA-DOA	HLA-DOA	major histocompatibility complex, class II, DO alpha	2	371	2	5711	0.0209709	0.160594	15.2803	5.57546
path:hsa05166	HTLV-I infection	PDGFRB	PDGFRB	platelet-derived growth factor receptor, beta polypeptide	2	371	2	5711	0.0209709	0.160594	15.2803	5.57546
path:hsa05166	HTLV-I infection	CTNNB1	CTNNB1	catenin (cadherin-associated protein), beta 1, 88kDa	2	371	2	5711	0.0209709	0.160594	15.2803	5.57546
path:hsa05166	HTLV-I infection	ICAM1	ICAM1	intercellular adhesion molecule 1	2	371	2	5711	0.0209709	0.160594	15.2803	5.57546
path:hsa05166	HTLV-I infection	EGR2	EGR2	early growth response 2	2	371	2	5711	0.0209709	0.160594	15.2803	5.57546
path:hsa05203	Viral carcinogenesis	EGR2	EGR2	early growth response 2	2	371	2	5711	0.0209709	0.160594	15.2803	5.57546
path:hsa05166	HTLV-I infection	CCND2	CCND2	cyclin D2	2	371	2	5711	0.0209709	0.160594	15.2803	5.57546
path:hsa05203	Viral carcinogenesis	CCND2	CCND2	cyclin D2	2	371	2	5711	0.0209709	0.160594	15.2803	5.57546
path:hsa05166	HTLV-I infection	TGFB3	TGFB3	transforming growth factor, beta 3	2	371	2	5711	0.0209709	0.160594	15.2803	5.57546
path:hsa05166	HTLV-I infection	CDKN2A	CDKN2A	cyclin-dependent kinase inhibitor 2A (melanoma, p16, inhibits CDK4)	2	371	2	5711	0.0209709	0.160594	15.2803	5.57546
path:hsa05203	Viral carcinogenesis	CDKN2A	CDKN2A	cyclin-dependent kinase inhibitor 2A (melanoma, p16, inhibits CDK4)	2	371	2	5711	0.0209709	0.160594	15.2803	5.57546
path:hsa05203	Viral carcinogenesis	EGR3	EGR3	early growth response 3	2	371	2	5711	0.0209709	0.160594	15.2803	5.57546
path:hsa05166	HTLV-I infection	NRP1	NRP1	neuropilin 1	2	371	2	5711	0.0209709	0.160594	15.2803	5.57546
path:hsa04640	Hematopoietic cell lineage	ITGA2	ITGA2	integrin, alpha 2 (CD49B, alpha 2 subunit of VLA-2 receptor)	12	371	88	5711	0.0210202	0.160594	2.08368	5.57208
path:hsa04640	Hematopoietic cell lineage	IL2RA	IL2RA	interleukin 2 receptor, alpha	12	371	88	5711	0.0210202	0.160594	2.08368	5.57208
path:hsa04640	Hematopoietic cell lineage	IL6	IL6	interleukin 6 (interferon, beta 2)	12	371	88	5711	0.0210202	0.160594	2.08368	5.57208
path:hsa04640	Hematopoietic cell lineage	CD34	CD34	CD34 molecule	12	371	88	5711	0.0210202	0.160594	2.08368	5.57208
path:hsa04640	Hematopoietic cell lineage	IL11	IL11	interleukin 11	12	371	88	5711	0.0210202	0.160594	2.08368	5.57208
path:hsa04640	Hematopoietic cell lineage	IL3RA	IL3RA	interleukin 3 receptor, alpha (low affinity)	12	371	88	5711	0.0210202	0.160594	2.08368	5.57208
path:hsa04640	Hematopoietic cell lineage	ITGA1	ITGA1	integrin, alpha 1	12	371	88	5711	0.0210202	0.160594	2.08368	5.57208
path:hsa04640	Hematopoietic cell lineage	CD14	CD14	CD14 molecule	12	371	88	5711	0.0210202	0.160594	2.08368	5.57208
path:hsa04640	Hematopoietic cell lineage	ITGA5	ITGA5	integrin, alpha 5 (fibronectin receptor, alpha polypeptide)	12	371	88	5711	0.0210202	0.160594	2.08368	5.57208
path:hsa04640	Hematopoietic cell lineage	CR1	CR1	complement component (3b/4b) receptor 1 (Knops blood group)	12	371	88	5711	0.0210202	0.160594	2.08368	5.57208
path:hsa04640	Hematopoietic cell lineage	IL4R	IL4R	interleukin 4 receptor	12	371	88	5711	0.0210202	0.160594	2.08368	5.57208
path:hsa04640	Hematopoietic cell lineage	MME	MME	membrane metallo-endopeptidase	12	371	88	5711	0.0210202	0.160594	2.08368	5.57208
path:hsa04270	Vascular smooth muscle contraction	EDNRA	EDNRA	endothelin receptor type A	14	371	116	5711	0.0312258	0.225531	1.84418	5.00112
path:hsa04270	Vascular smooth muscle contraction	GUCY1A3	GUCY1A3	guanylate cyclase 1, soluble, alpha 3	14	371	116	5711	0.0312258	0.225531	1.84418	5.00112
path:hsa04270	Vascular smooth muscle contraction	CACNA1D	CACNA1D	calcium channel, voltage-dependent, L type, alpha 1D subunit	14	371	116	5711	0.0312258	0.225531	1.84418	5.00112
path:hsa04270	Vascular smooth muscle contraction	GUCY1B3	GUCY1B3	guanylate cyclase 1, soluble, beta 3	14	371	116	5711	0.0312258	0.225531	1.84418	5.00112
path:hsa04270	Vascular smooth muscle contraction	ADORA2B	ADORA2B	adenosine A2b receptor	14	371	116	5711	0.0312258	0.225531	1.84418	5.00112
path:hsa04270	Vascular smooth muscle contraction	ADCY3	ADCY3	adenylate cyclase 3	14	371	116	5711	0.0312258	0.225531	1.84418	5.00112
path:hsa04270	Vascular smooth muscle contraction	CALD1	CALD1	caldesmon 1	14	371	116	5711	0.0312258	0.225531	1.84418	5.00112
path:hsa04270	Vascular smooth muscle contraction	PTGIR	PTGIR	prostaglandin I2 (prostacyclin) receptor (IP)	14	371	116	5711	0.0312258	0.225531	1.84418	5.00112
path:hsa04270	Vascular smooth muscle contraction	ADCY4	ADCY4	adenylate cyclase 4	14	371	116	5711	0.0312258	0.225531	1.84418	5.00112
path:hsa04270	Vascular smooth muscle contraction	AVPR1A	AVPR1A	arginine vasopressin receptor 1A	14	371	116	5711	0.0312258	0.225531	1.84418	5.00112
path:hsa04270	Vascular smooth muscle contraction	RAMP2	RAMP2	receptor (G protein-coupled) activity modifying protein 2	14	371	116	5711	0.0312258	0.225531	1.84418	5.00112
path:hsa04270	Vascular smooth muscle contraction	KCNMB4	KCNMB4	potassium large conductance calcium-activated channel, subfamily M, beta member 4	14	371	116	5711	0.0312258	0.225531	1.84418	5.00112
path:hsa04270	Vascular smooth muscle contraction	CALCRL	CALCRL	calcitonin receptor-like	14	371	116	5711	0.0312258	0.225531	1.84418	5.00112
path:hsa04270	Vascular smooth muscle contraction	GUCY1A2	GUCY1A2	guanylate cyclase 1, soluble, alpha 2	14	371	116	5711	0.0312258	0.225531	1.84418	5.00112
path:hsa05222	Small cell lung cancer	ITGA2	ITGA2	integrin, alpha 2 (CD49B, alpha 2 subunit of VLA-2 receptor)	11	371	84	5711	0.0330621	0.225531	2.00099	4.91868
path:hsa05222	Small cell lung cancer	E2F3	E2F3	E2F transcription factor 3	11	371	84	5711	0.0330621	0.225531	2.00099	4.91868
path:hsa04350	TGF-beta signaling pathway	THBS2	THBS2	thrombospondin 2	11	371	84	5711	0.0330621	0.225531	2.00099	4.91868
path:hsa04350	TGF-beta signaling pathway	INHBA	INHBA	inhibin, beta A	11	371	84	5711	0.0330621	0.225531	2.00099	4.91868
path:hsa04350	TGF-beta signaling pathway	THBS1	THBS1	thrombospondin 1	11	371	84	5711	0.0330621	0.225531	2.00099	4.91868
path:hsa04350	TGF-beta signaling pathway	LTBP1	LTBP1	latent transforming growth factor beta binding protein 1	11	371	84	5711	0.0330621	0.225531	2.00099	4.91868
path:hsa05222	Small cell lung cancer	NOS2	NOS2	nitric oxide synthase 2, inducible	11	371	84	5711	0.0330621	0.225531	2.00099	4.91868
path:hsa04350	TGF-beta signaling pathway	THBS4	THBS4	thrombospondin 4	11	371	84	5711	0.0330621	0.225531	2.00099	4.91868
path:hsa04350	TGF-beta signaling pathway	TGFB2	TGFB2	transforming growth factor, beta 2	11	371	84	5711	0.0330621	0.225531	2.00099	4.91868
path:hsa05222	Small cell lung cancer	LAMA4	LAMA4	laminin, alpha 4	11	371	84	5711	0.0330621	0.225531	2.00099	4.91868
path:hsa04350	TGF-beta signaling pathway	INHBB	INHBB	inhibin, beta B	11	371	84	5711	0.0330621	0.225531	2.00099	4.91868
path:hsa04350	TGF-beta signaling pathway	MYC	MYC	v-myc myelocytomatosis viral oncogene homolog (avian)	11	371	84	5711	0.0330621	0.225531	2.00099	4.91868
path:hsa05222	Small cell lung cancer	MYC	MYC	v-myc myelocytomatosis viral oncogene homolog (avian)	11	371	84	5711	0.0330621	0.225531	2.00099	4.91868
path:hsa05222	Small cell lung cancer	COL4A2	COL4A2	collagen, type IV, alpha 2	11	371	84	5711	0.0330621	0.225531	2.00099	4.91868
path:hsa05222	Small cell lung cancer	LAMA5	LAMA5	laminin, alpha 5	11	371	84	5711	0.0330621	0.225531	2.00099	4.91868
path:hsa05222	Small cell lung cancer	COL4A1	COL4A1	collagen, type IV, alpha 1	11	371	84	5711	0.0330621	0.225531	2.00099	4.91868
path:hsa05222	Small cell lung cancer	AKT3	AKT3	v-akt murine thymoma viral oncogene homolog 3 (protein kinase B, gamma)	11	371	84	5711	0.0330621	0.225531	2.00099	4.91868
path:hsa05222	Small cell lung cancer	LAMC1	LAMC1	laminin, gamma 1 (formerly LAMB2)	11	371	84	5711	0.0330621	0.225531	2.00099	4.91868
path:hsa04350	TGF-beta signaling pathway	IFNG	IFNG	interferon, gamma	11	371	84	5711	0.0330621	0.225531	2.00099	4.91868
path:hsa05222	Small cell lung cancer	LAMB1	LAMB1	laminin, beta 1	11	371	84	5711	0.0330621	0.225531	2.00099	4.91868
path:hsa04350	TGF-beta signaling pathway	BMP8A	BMP8A	bone morphogenetic protein 8a	11	371	84	5711	0.0330621	0.225531	2.00099	4.91868
path:hsa04350	TGF-beta signaling pathway	TGFB3	TGFB3	transforming growth factor, beta 3	11	371	84	5711	0.0330621	0.225531	2.00099	4.91868
path:hsa05214	Glioma	E2F3	E2F3	E2F transcription factor 3	9	371	65	5711	0.0387022	0.245294	2.11574	4.69144
path:hsa05214	Glioma	PDGFB	PDGFB	platelet-derived growth factor beta polypeptide	9	371	65	5711	0.0387022	0.245294	2.11574	4.69144
path:hsa05214	Glioma	SHC3	SHC3	SHC (Src homology 2 domain containing) transforming protein 3	9	371	65	5711	0.0387022	0.245294	2.11574	4.69144
path:hsa05214	Glioma	SHC4	SHC4	SHC (Src homology 2 domain containing) family, member 4	9	371	65	5711	0.0387022	0.245294	2.11574	4.69144
path:hsa05214	Glioma	IGF1	IGF1	insulin-like growth factor 1 (somatomedin C)	9	371	65	5711	0.0387022	0.245294	2.11574	4.69144
path:hsa05214	Glioma	AKT3	AKT3	v-akt murine thymoma viral oncogene homolog 3 (protein kinase B, gamma)	9	371	65	5711	0.0387022	0.245294	2.11574	4.69144
path:hsa05214	Glioma	PLCG1	PLCG1	phospholipase C, gamma 1	9	371	65	5711	0.0387022	0.245294	2.11574	4.69144
path:hsa05214	Glioma	PDGFRB	PDGFRB	platelet-derived growth factor receptor, beta polypeptide	9	371	65	5711	0.0387022	0.245294	2.11574	4.69144
path:hsa05214	Glioma	CDKN2A	CDKN2A	cyclin-dependent kinase inhibitor 2A (melanoma, p16, inhibits CDK4)	9	371	65	5711	0.0387022	0.245294	2.11574	4.69144
path:hsa04630	Jak-STAT signaling pathway	SOCS3	SOCS3	suppressor of cytokine signaling 3	17	371	155	5711	0.0394117	0.245294	1.67591	4.66523
path:hsa04630	Jak-STAT signaling pathway	SPRY1	SPRY1	sprouty homolog 1, antagonist of FGF signaling (Drosophila)	17	371	155	5711	0.0394117	0.245294	1.67591	4.66523
path:hsa04630	Jak-STAT signaling pathway	IL2RA	IL2RA	interleukin 2 receptor, alpha	17	371	155	5711	0.0394117	0.245294	1.67591	4.66523
path:hsa04630	Jak-STAT signaling pathway	IL6	IL6	interleukin 6 (interferon, beta 2)	17	371	155	5711	0.0394117	0.245294	1.67591	4.66523
path:hsa04630	Jak-STAT signaling pathway	IL11	IL11	interleukin 11	17	371	155	5711	0.0394117	0.245294	1.67591	4.66523
path:hsa04630	Jak-STAT signaling pathway	IL3RA	IL3RA	interleukin 3 receptor, alpha (low affinity)	17	371	155	5711	0.0394117	0.245294	1.67591	4.66523
path:hsa04630	Jak-STAT signaling pathway	LIF	LIF	leukemia inhibitory factor (cholinergic differentiation factor)	17	371	155	5711	0.0394117	0.245294	1.67591	4.66523
path:hsa04630	Jak-STAT signaling pathway	MYC	MYC	v-myc myelocytomatosis viral oncogene homolog (avian)	17	371	155	5711	0.0394117	0.245294	1.67591	4.66523
path:hsa04630	Jak-STAT signaling pathway	IL20RB	IL20RB	interleukin 20 receptor beta	17	371	155	5711	0.0394117	0.245294	1.67591	4.66523
path:hsa04630	Jak-STAT signaling pathway	CLCF1	CLCF1	cardiotrophin-like cytokine factor 1	17	371	155	5711	0.0394117	0.245294	1.67591	4.66523
path:hsa04630	Jak-STAT signaling pathway	AKT3	AKT3	v-akt murine thymoma viral oncogene homolog 3 (protein kinase B, gamma)	17	371	155	5711	0.0394117	0.245294	1.67591	4.66523
path:hsa04630	Jak-STAT signaling pathway	IL13RA2	IL13RA2	interleukin 13 receptor, alpha 2	17	371	155	5711	0.0394117	0.245294	1.67591	4.66523
path:hsa04630	Jak-STAT signaling pathway	IFNG	IFNG	interferon, gamma	17	371	155	5711	0.0394117	0.245294	1.67591	4.66523
path:hsa04630	Jak-STAT signaling pathway	IL4R	IL4R	interleukin 4 receptor	17	371	155	5711	0.0394117	0.245294	1.67591	4.66523
path:hsa04630	Jak-STAT signaling pathway	CCND2	CCND2	cyclin D2	17	371	155	5711	0.0394117	0.245294	1.67591	4.66523
path:hsa04630	Jak-STAT signaling pathway	OSMR	OSMR	oncostatin M receptor	17	371	155	5711	0.0394117	0.245294	1.67591	4.66523
path:hsa04630	Jak-STAT signaling pathway	OSM	OSM	oncostatin M	17	371	155	5711	0.0394117	0.245294	1.67591	4.66523
path:hsa05217	Basal cell carcinoma	GLI2	GLI2	GLI family zinc finger 2	8	371	55	5711	0.0398121	0.245294	2.22259	4.65065
path:hsa05217	Basal cell carcinoma	WNT11	WNT11	wingless-type MMTV integration site family, member 11	8	371	55	5711	0.0398121	0.245294	2.22259	4.65065
path:hsa05217	Basal cell carcinoma	WNT3	WNT3	wingless-type MMTV integration site family, member 3	8	371	55	5711	0.0398121	0.245294	2.22259	4.65065
path:hsa05217	Basal cell carcinoma	FZD2	FZD2	frizzled family receptor 2	8	371	55	5711	0.0398121	0.245294	2.22259	4.65065
path:hsa05217	Basal cell carcinoma	WNT5A	WNT5A	wingless-type MMTV integration site family, member 5A	8	371	55	5711	0.0398121	0.245294	2.22259	4.65065
path:hsa05217	Basal cell carcinoma	GLI1	GLI1	GLI family zinc finger 1	8	371	55	5711	0.0398121	0.245294	2.22259	4.65065
path:hsa05217	Basal cell carcinoma	CTNNB1	CTNNB1	catenin (cadherin-associated protein), beta 1, 88kDa	8	371	55	5711	0.0398121	0.245294	2.22259	4.65065
path:hsa05217	Basal cell carcinoma	LEF1	LEF1	lymphoid enhancer-binding factor 1	8	371	55	5711	0.0398121	0.245294	2.22259	4.65065
path:hsa04540	Gap junction	GUCY1A3	GUCY1A3	guanylate cyclase 1, soluble, alpha 3	11	371	90	5711	0.0481582	0.287444	1.8676	4.37607
path:hsa04540	Gap junction	DRD2	DRD2	dopamine receptor D2	11	371	90	5711	0.0481582	0.287444	1.8676	4.37607
path:hsa04540	Gap junction	GUCY1B3	GUCY1B3	guanylate cyclase 1, soluble, beta 3	11	371	90	5711	0.0481582	0.287444	1.8676	4.37607
path:hsa04540	Gap junction	PDGFB	PDGFB	platelet-derived growth factor beta polypeptide	11	371	90	5711	0.0481582	0.287444	1.8676	4.37607
path:hsa04540	Gap junction	ADCY3	ADCY3	adenylate cyclase 3	11	371	90	5711	0.0481582	0.287444	1.8676	4.37607
path:hsa04540	Gap junction	TUBB6	TUBB6	tubulin, beta 6 class V	11	371	90	5711	0.0481582	0.287444	1.8676	4.37607
path:hsa04540	Gap junction	ADCY4	ADCY4	adenylate cyclase 4	11	371	90	5711	0.0481582	0.287444	1.8676	4.37607
path:hsa04540	Gap junction	GJA1	GJA1	gap junction protein, alpha 1, 43kDa	11	371	90	5711	0.0481582	0.287444	1.8676	4.37607
path:hsa04540	Gap junction	TUBB3	TUBB3	tubulin, beta 3 class III	11	371	90	5711	0.0481582	0.287444	1.8676	4.37607
path:hsa04540	Gap junction	PDGFRB	PDGFRB	platelet-derived growth factor receptor, beta polypeptide	11	371	90	5711	0.0481582	0.287444	1.8676	4.37607
path:hsa04540	Gap junction	GUCY1A2	GUCY1A2	guanylate cyclase 1, soluble, alpha 2	11	371	90	5711	0.0481582	0.287444	1.8676	4.37607
path:hsa05211	Renal cell carcinoma	HGF	HGF	hepatocyte growth factor (hepapoietin A; scatter factor)	9	371	70	5711	0.0548717	0.317591	1.96461	4.18779
path:hsa05211	Renal cell carcinoma	PDGFB	PDGFB	platelet-derived growth factor beta polypeptide	9	371	70	5711	0.0548717	0.317591	1.96461	4.18779
path:hsa05211	Renal cell carcinoma	PGF	PGF	placental growth factor	9	371	70	5711	0.0548717	0.317591	1.96461	4.18779
path:hsa05211	Renal cell carcinoma	TGFB2	TGFB2	transforming growth factor, beta 2	9	371	70	5711	0.0548717	0.317591	1.96461	4.18779
path:hsa05211	Renal cell carcinoma	SLC2A1	SLC2A1	solute carrier family 2 (facilitated glucose transporter), member 1	9	371	70	5711	0.0548717	0.317591	1.96461	4.18779
path:hsa05211	Renal cell carcinoma	ETS1	ETS1	v-ets erythroblastosis virus E26 oncogene homolog 1 (avian)	9	371	70	5711	0.0548717	0.317591	1.96461	4.18779
path:hsa05211	Renal cell carcinoma	AKT3	AKT3	v-akt murine thymoma viral oncogene homolog 3 (protein kinase B, gamma)	9	371	70	5711	0.0548717	0.317591	1.96461	4.18779
path:hsa05211	Renal cell carcinoma	VEGFC	VEGFC	vascular endothelial growth factor C	9	371	70	5711	0.0548717	0.317591	1.96461	4.18779
path:hsa05211	Renal cell carcinoma	TGFB3	TGFB3	transforming growth factor, beta 3	9	371	70	5711	0.0548717	0.317591	1.96461	4.18779
path:hsa05220	Chronic myeloid leukemia	RUNX1	RUNX1	runt-related transcription factor 1	9	371	73	5711	0.0663986	0.373004	1.88388	3.9127
path:hsa05220	Chronic myeloid leukemia	E2F3	E2F3	E2F transcription factor 3	9	371	73	5711	0.0663986	0.373004	1.88388	3.9127
path:hsa05220	Chronic myeloid leukemia	SHC3	SHC3	SHC (Src homology 2 domain containing) transforming protein 3	9	371	73	5711	0.0663986	0.373004	1.88388	3.9127
path:hsa05220	Chronic myeloid leukemia	TGFB2	TGFB2	transforming growth factor, beta 2	9	371	73	5711	0.0663986	0.373004	1.88388	3.9127
path:hsa05220	Chronic myeloid leukemia	SHC4	SHC4	SHC (Src homology 2 domain containing) family, member 4	9	371	73	5711	0.0663986	0.373004	1.88388	3.9127
path:hsa05220	Chronic myeloid leukemia	MYC	MYC	v-myc myelocytomatosis viral oncogene homolog (avian)	9	371	73	5711	0.0663986	0.373004	1.88388	3.9127
path:hsa05220	Chronic myeloid leukemia	AKT3	AKT3	v-akt murine thymoma viral oncogene homolog 3 (protein kinase B, gamma)	9	371	73	5711	0.0663986	0.373004	1.88388	3.9127
path:hsa05220	Chronic myeloid leukemia	TGFB3	TGFB3	transforming growth factor, beta 3	9	371	73	5711	0.0663986	0.373004	1.88388	3.9127
path:hsa05220	Chronic myeloid leukemia	CDKN2A	CDKN2A	cyclin-dependent kinase inhibitor 2A (melanoma, p16, inhibits CDK4)	9	371	73	5711	0.0663986	0.373004	1.88388	3.9127
path:hsa04970	Salivary secretion	GUCY1A3	GUCY1A3	guanylate cyclase 1, soluble, alpha 3	10	371	89	5711	0.0857381	0.438407	1.71689	3.54392
path:hsa04970	Salivary secretion	CST1	CST1	cystatin SN	10	371	89	5711	0.0857381	0.438407	1.71689	3.54392
path:hsa04970	Salivary secretion	GUCY1B3	GUCY1B3	guanylate cyclase 1, soluble, beta 3	10	371	89	5711	0.0857381	0.438407	1.71689	3.54392
path:hsa04970	Salivary secretion	BST1	BST1	bone marrow stromal cell antigen 1	10	371	89	5711	0.0857381	0.438407	1.71689	3.54392
path:hsa04970	Salivary secretion	ADCY3	ADCY3	adenylate cyclase 3	10	371	89	5711	0.0857381	0.438407	1.71689	3.54392
path:hsa04970	Salivary secretion	ADCY4	ADCY4	adenylate cyclase 4	10	371	89	5711	0.0857381	0.438407	1.71689	3.54392
path:hsa04970	Salivary secretion	CAMP	CAMP	cathelicidin antimicrobial peptide	10	371	89	5711	0.0857381	0.438407	1.71689	3.54392
path:hsa04970	Salivary secretion	CST2	CST2	cystatin SA	10	371	89	5711	0.0857381	0.438407	1.71689	3.54392
path:hsa04970	Salivary secretion	GUCY1A2	GUCY1A2	guanylate cyclase 1, soluble, alpha 2	10	371	89	5711	0.0857381	0.438407	1.71689	3.54392
path:hsa04970	Salivary secretion	ATP1B3	ATP1B3	ATPase, Na+/K+ transporting, beta 3 polypeptide	10	371	89	5711	0.0857381	0.438407	1.71689	3.54392
path:hsa05130	Pathogenic Escherichia coli infection	ARPC1B	ARPC1B	actin related protein 2/3 complex, subunit 1B, 41kDa	7	371	55	5711	0.0870334	0.438407	1.94477	3.52229
path:hsa05130	Pathogenic Escherichia coli infection	TUBB6	TUBB6	tubulin, beta 6 class V	7	371	55	5711	0.0870334	0.438407	1.94477	3.52229
path:hsa05130	Pathogenic Escherichia coli infection	CLDN1	CLDN1	claudin 1	7	371	55	5711	0.0870334	0.438407	1.94477	3.52229
path:hsa05130	Pathogenic Escherichia coli infection	CD14	CD14	CD14 molecule	7	371	55	5711	0.0870334	0.438407	1.94477	3.52229
path:hsa05130	Pathogenic Escherichia coli infection	TUBB3	TUBB3	tubulin, beta 3 class III	7	371	55	5711	0.0870334	0.438407	1.94477	3.52229
path:hsa05130	Pathogenic Escherichia coli infection	TLR4	TLR4	toll-like receptor 4	7	371	55	5711	0.0870334	0.438407	1.94477	3.52229
path:hsa05130	Pathogenic Escherichia coli infection	CTNNB1	CTNNB1	catenin (cadherin-associated protein), beta 1, 88kDa	7	371	55	5711	0.0870334	0.438407	1.94477	3.52229
path:hsa04620	Toll-like receptor signaling pathway	CTSK	CTSK	cathepsin K	11	371	102	5711	0.0908013	0.438407	1.64788	3.46114
path:hsa04620	Toll-like receptor signaling pathway	IL6	IL6	interleukin 6 (interferon, beta 2)	11	371	102	5711	0.0908013	0.438407	1.64788	3.46114
path:hsa04620	Toll-like receptor signaling pathway	SPP1	SPP1	secreted phosphoprotein 1	11	371	102	5711	0.0908013	0.438407	1.64788	3.46114
path:hsa04620	Toll-like receptor signaling pathway	CXCL10	CXCL10	chemokine (C-X-C motif) ligand 10	11	371	102	5711	0.0908013	0.438407	1.64788	3.46114
path:hsa04620	Toll-like receptor signaling pathway	MAP3K8	MAP3K8	mitogen-activated protein kinase kinase kinase 8	11	371	102	5711	0.0908013	0.438407	1.64788	3.46114
path:hsa04620	Toll-like receptor signaling pathway	CCL3	CCL3	chemokine (C-C motif) ligand 3	11	371	102	5711	0.0908013	0.438407	1.64788	3.46114
path:hsa04620	Toll-like receptor signaling pathway	MAPK12	MAPK12	mitogen-activated protein kinase 12	11	371	102	5711	0.0908013	0.438407	1.64788	3.46114
path:hsa04620	Toll-like receptor signaling pathway	IL8	IL8	interleukin 8	11	371	102	5711	0.0908013	0.438407	1.64788	3.46114
path:hsa04620	Toll-like receptor signaling pathway	CD14	CD14	CD14 molecule	11	371	102	5711	0.0908013	0.438407	1.64788	3.46114
path:hsa04620	Toll-like receptor signaling pathway	AKT3	AKT3	v-akt murine thymoma viral oncogene homolog 3 (protein kinase B, gamma)	11	371	102	5711	0.0908013	0.438407	1.64788	3.46114
path:hsa04620	Toll-like receptor signaling pathway	TLR4	TLR4	toll-like receptor 4	11	371	102	5711	0.0908013	0.438407	1.64788	3.46114
path:hsa04062	Chemokine signaling pathway	CXCL1	CXCL1	chemokine (C-X-C motif) ligand 1 (melanoma growth stimulating activity, alpha)	18	371	189	5711	0.0929244	0.438407	1.45527	3.4278
path:hsa04062	Chemokine signaling pathway	ELMO1	ELMO1	engulfment and cell motility 1	18	371	189	5711	0.0929244	0.438407	1.45527	3.4278
path:hsa04062	Chemokine signaling pathway	GNB4	GNB4	guanine nucleotide binding protein (G protein), beta polypeptide 4	18	371	189	5711	0.0929244	0.438407	1.45527	3.4278
path:hsa04062	Chemokine signaling pathway	CCL3L3	CCL3L3	chemokine (C-C motif) ligand 3-like 3	18	371	189	5711	0.0929244	0.438407	1.45527	3.4278
path:hsa04062	Chemokine signaling pathway	CXCL10	CXCL10	chemokine (C-X-C motif) ligand 10	18	371	189	5711	0.0929244	0.438407	1.45527	3.4278
path:hsa04062	Chemokine signaling pathway	VAV2	VAV2	vav 2 guanine nucleotide exchange factor	18	371	189	5711	0.0929244	0.438407	1.45527	3.4278
path:hsa04062	Chemokine signaling pathway	CCR1	CCR1	chemokine (C-C motif) receptor 1	18	371	189	5711	0.0929244	0.438407	1.45527	3.4278
path:hsa04062	Chemokine signaling pathway	SHC3	SHC3	SHC (Src homology 2 domain containing) transforming protein 3	18	371	189	5711	0.0929244	0.438407	1.45527	3.4278
path:hsa04062	Chemokine signaling pathway	ADCY3	ADCY3	adenylate cyclase 3	18	371	189	5711	0.0929244	0.438407	1.45527	3.4278
path:hsa04062	Chemokine signaling pathway	CCL3	CCL3	chemokine (C-C motif) ligand 3	18	371	189	5711	0.0929244	0.438407	1.45527	3.4278
path:hsa04062	Chemokine signaling pathway	SHC4	SHC4	SHC (Src homology 2 domain containing) family, member 4	18	371	189	5711	0.0929244	0.438407	1.45527	3.4278
path:hsa04062	Chemokine signaling pathway	IL8	IL8	interleukin 8	18	371	189	5711	0.0929244	0.438407	1.45527	3.4278
path:hsa04062	Chemokine signaling pathway	CCL18	CCL18	chemokine (C-C motif) ligand 18 (pulmonary and activation-regulated)	18	371	189	5711	0.0929244	0.438407	1.45527	3.4278
path:hsa04062	Chemokine signaling pathway	ADCY4	ADCY4	adenylate cyclase 4	18	371	189	5711	0.0929244	0.438407	1.45527	3.4278
path:hsa04062	Chemokine signaling pathway	GNGT2	GNGT2	guanine nucleotide binding protein (G protein), gamma transducing activity polypeptide 2	18	371	189	5711	0.0929244	0.438407	1.45527	3.4278
path:hsa04062	Chemokine signaling pathway	AKT3	AKT3	v-akt murine thymoma viral oncogene homolog 3 (protein kinase B, gamma)	18	371	189	5711	0.0929244	0.438407	1.45527	3.4278
path:hsa04062	Chemokine signaling pathway	CCL2	CCL2	chemokine (C-C motif) ligand 2	18	371	189	5711	0.0929244	0.438407	1.45527	3.4278
path:hsa04062	Chemokine signaling pathway	CXCL12	CXCL12	chemokine (C-X-C motif) ligand 12	18	371	189	5711	0.0929244	0.438407	1.45527	3.4278
path:hsa04340	Hedgehog signaling pathway	GLI2	GLI2	GLI family zinc finger 2	7	371	56	5711	0.0929361	0.438407	1.91004	3.42762
path:hsa04340	Hedgehog signaling pathway	WNT11	WNT11	wingless-type MMTV integration site family, member 11	7	371	56	5711	0.0929361	0.438407	1.91004	3.42762
path:hsa04340	Hedgehog signaling pathway	WNT3	WNT3	wingless-type MMTV integration site family, member 3	7	371	56	5711	0.0929361	0.438407	1.91004	3.42762
path:hsa04340	Hedgehog signaling pathway	WNT5A	WNT5A	wingless-type MMTV integration site family, member 5A	7	371	56	5711	0.0929361	0.438407	1.91004	3.42762
path:hsa04340	Hedgehog signaling pathway	GLI1	GLI1	GLI family zinc finger 1	7	371	56	5711	0.0929361	0.438407	1.91004	3.42762
path:hsa04340	Hedgehog signaling pathway	BMP8A	BMP8A	bone morphogenetic protein 8a	7	371	56	5711	0.0929361	0.438407	1.91004	3.42762
path:hsa04340	Hedgehog signaling pathway	DHH	DHH	desert hedgehog	7	371	56	5711	0.0929361	0.438407	1.91004	3.42762
path:hsa00533	Glycosaminoglycan biosynthesis - keratan sulfate	CHST6	CHST6	carbohydrate (N-acetylglucosamine 6-O) sulfotransferase 6	3	371	15	5711	0.0956494	0.438407	3.05606	3.3861
path:hsa00533	Glycosaminoglycan biosynthesis - keratan sulfate	CHST1	CHST1	carbohydrate (keratan sulfate Gal-6) sulfotransferase 1	3	371	15	5711	0.0956494	0.438407	3.05606	3.3861
path:hsa00533	Glycosaminoglycan biosynthesis - keratan sulfate	ST3GAL2	ST3GAL2	ST3 beta-galactoside alpha-2,3-sialyltransferase 2	3	371	15	5711	0.0956494	0.438407	3.05606	3.3861
path:hsa04360	Axon guidance	ABLIM2	ABLIM2	actin binding LIM protein family, member 2	13	371	129	5711	0.102029	0.438407	1.53988	3.29294
path:hsa04360	Axon guidance	FES	FES	feline sarcoma oncogene	13	371	129	5711	0.102029	0.438407	1.53988	3.29294
path:hsa04360	Axon guidance	ROBO1	ROBO1	roundabout, axon guidance receptor, homolog 1 (Drosophila)	13	371	129	5711	0.102029	0.438407	1.53988	3.29294
path:hsa04360	Axon guidance	SEMA5A	SEMA5A	sema domain, seven thrombospondin repeats (type 1 and type 1-like), transmembrane domain (TM) and short cytoplasmic domain, (semaphorin) 5A	13	371	129	5711	0.102029	0.438407	1.53988	3.29294
path:hsa04360	Axon guidance	DPYSL2	DPYSL2	dihydropyrimidinase-like 2	13	371	129	5711	0.102029	0.438407	1.53988	3.29294
path:hsa04360	Axon guidance	ABLIM3	ABLIM3	actin binding LIM protein family, member 3	13	371	129	5711	0.102029	0.438407	1.53988	3.29294
path:hsa04360	Axon guidance	SLIT3	SLIT3	slit homolog 3 (Drosophila)	13	371	129	5711	0.102029	0.438407	1.53988	3.29294
path:hsa04360	Axon guidance	EPHB2	EPHB2	EPH receptor B2	13	371	129	5711	0.102029	0.438407	1.53988	3.29294
path:hsa04360	Axon guidance	CXCL12	CXCL12	chemokine (C-X-C motif) ligand 12	13	371	129	5711	0.102029	0.438407	1.53988	3.29294
path:hsa04360	Axon guidance	SEMA7A	SEMA7A	semaphorin 7A, GPI membrane anchor (John Milton Hagen blood group)	13	371	129	5711	0.102029	0.438407	1.53988	3.29294
path:hsa04360	Axon guidance	NRP1	NRP1	neuropilin 1	13	371	129	5711	0.102029	0.438407	1.53988	3.29294
path:hsa04360	Axon guidance	SEMA5B	SEMA5B	sema domain, seven thrombospondin repeats (type 1 and type 1-like), transmembrane domain (TM) and short cytoplasmic domain, (semaphorin) 5B	13	371	129	5711	0.102029	0.438407	1.53988	3.29294
path:hsa04360	Axon guidance	LRRC4C	LRRC4C	leucine rich repeat containing 4C	13	371	129	5711	0.102029	0.438407	1.53988	3.29294
path:hsa04330	Notch signaling pathway	JAG2	JAG2	jagged 2	6	371	47	5711	0.107111	0.438407	1.95068	3.22282
path:hsa04330	Notch signaling pathway	DTX1	DTX1	deltex homolog 1 (Drosophila)	6	371	47	5711	0.107111	0.438407	1.95068	3.22282
path:hsa04330	Notch signaling pathway	NUMBL	NUMBL	numb homolog (Drosophila)-like	6	371	47	5711	0.107111	0.438407	1.95068	3.22282
path:hsa04330	Notch signaling pathway	NOTCH3	NOTCH3	notch 3	6	371	47	5711	0.107111	0.438407	1.95068	3.22282
path:hsa04330	Notch signaling pathway	NOTCH1	NOTCH1	notch 1	6	371	47	5711	0.107111	0.438407	1.95068	3.22282
path:hsa04330	Notch signaling pathway	MAML2	MAML2	mastermind-like 2 (Drosophila)	6	371	47	5711	0.107111	0.438407	1.95068	3.22282
path:hsa05100	Bacterial invasion of epithelial cells	ELMO1	ELMO1	engulfment and cell motility 1	8	371	70	5711	0.108243	0.438407	1.74632	3.20766
path:hsa05100	Bacterial invasion of epithelial cells	WASF1	WASF1	WAS protein family, member 1	8	371	70	5711	0.108243	0.438407	1.74632	3.20766
path:hsa05100	Bacterial invasion of epithelial cells	ARPC1B	ARPC1B	actin related protein 2/3 complex, subunit 1B, 41kDa	8	371	70	5711	0.108243	0.438407	1.74632	3.20766
path:hsa05100	Bacterial invasion of epithelial cells	SHC3	SHC3	SHC (Src homology 2 domain containing) transforming protein 3	8	371	70	5711	0.108243	0.438407	1.74632	3.20766
path:hsa05100	Bacterial invasion of epithelial cells	SHC4	SHC4	SHC (Src homology 2 domain containing) family, member 4	8	371	70	5711	0.108243	0.438407	1.74632	3.20766
path:hsa05100	Bacterial invasion of epithelial cells	CAV2	CAV2	caveolin 2	8	371	70	5711	0.108243	0.438407	1.74632	3.20766
path:hsa05100	Bacterial invasion of epithelial cells	ITGA5	ITGA5	integrin, alpha 5 (fibronectin receptor, alpha polypeptide)	8	371	70	5711	0.108243	0.438407	1.74632	3.20766
path:hsa05100	Bacterial invasion of epithelial cells	CTNNB1	CTNNB1	catenin (cadherin-associated protein), beta 1, 88kDa	8	371	70	5711	0.108243	0.438407	1.74632	3.20766
path:hsa05218	Melanoma	HGF	HGF	hepatocyte growth factor (hepapoietin A; scatter factor)	8	371	71	5711	0.114256	0.438407	1.72173	3.12965
path:hsa05218	Melanoma	E2F3	E2F3	E2F transcription factor 3	8	371	71	5711	0.114256	0.438407	1.72173	3.12965
path:hsa05218	Melanoma	PDGFB	PDGFB	platelet-derived growth factor beta polypeptide	8	371	71	5711	0.114256	0.438407	1.72173	3.12965
path:hsa05218	Melanoma	IGF1	IGF1	insulin-like growth factor 1 (somatomedin C)	8	371	71	5711	0.114256	0.438407	1.72173	3.12965
path:hsa05218	Melanoma	AKT3	AKT3	v-akt murine thymoma viral oncogene homolog 3 (protein kinase B, gamma)	8	371	71	5711	0.114256	0.438407	1.72173	3.12965
path:hsa05218	Melanoma	PDGFRB	PDGFRB	platelet-derived growth factor receptor, beta polypeptide	8	371	71	5711	0.114256	0.438407	1.72173	3.12965
path:hsa05218	Melanoma	CDKN2A	CDKN2A	cyclin-dependent kinase inhibitor 2A (melanoma, p16, inhibits CDK4)	8	371	71	5711	0.114256	0.438407	1.72173	3.12965
path:hsa05218	Melanoma	FGF1	FGF1	fibroblast growth factor 1 (acidic)	8	371	71	5711	0.114256	0.438407	1.72173	3.12965
path:hsa00520	Amino sugar and nucleotide sugar metabolism	GFPT2	GFPT2	glutamine-fructose-6-phosphate transaminase 2	6	371	48	5711	0.114533	0.438407	1.91004	3.12616
path:hsa00520	Amino sugar and nucleotide sugar metabolism	CHI3L1	CHI3L1	chitinase 3-like 1 (cartilage glycoprotein-39)	6	371	48	5711	0.114533	0.438407	1.91004	3.12616
path:hsa00520	Amino sugar and nucleotide sugar metabolism	NANP	NANP	N-acetylneuraminic acid phosphatase	6	371	48	5711	0.114533	0.438407	1.91004	3.12616
path:hsa00520	Amino sugar and nucleotide sugar metabolism	HKDC1	HKDC1	hexokinase domain containing 1	6	371	48	5711	0.114533	0.438407	1.91004	3.12616
path:hsa00520	Amino sugar and nucleotide sugar metabolism	NPL	NPL	N-acetylneuraminate pyruvate lyase (dihydrodipicolinate synthase)	6	371	48	5711	0.114533	0.438407	1.91004	3.12616
path:hsa00520	Amino sugar and nucleotide sugar metabolism	CYB5R2	CYB5R2	cytochrome b5 reductase 2	6	371	48	5711	0.114533	0.438407	1.91004	3.12616
path:hsa05145	Toxoplasmosis	HSPA6	HSPA6	heat shock 70kDa protein 6 (HSP70B')	13	371	132	5711	0.11475	0.438407	1.50488	3.12343
path:hsa05145	Toxoplasmosis	NOS2	NOS2	nitric oxide synthase 2, inducible	13	371	132	5711	0.11475	0.438407	1.50488	3.12343
path:hsa05145	Toxoplasmosis	TGFB2	TGFB2	transforming growth factor, beta 2	13	371	132	5711	0.11475	0.438407	1.50488	3.12343
path:hsa05145	Toxoplasmosis	LAMA4	LAMA4	laminin, alpha 4	13	371	132	5711	0.11475	0.438407	1.50488	3.12343
path:hsa05145	Toxoplasmosis	MAPK12	MAPK12	mitogen-activated protein kinase 12	13	371	132	5711	0.11475	0.438407	1.50488	3.12343
path:hsa05145	Toxoplasmosis	LAMA5	LAMA5	laminin, alpha 5	13	371	132	5711	0.11475	0.438407	1.50488	3.12343
path:hsa05145	Toxoplasmosis	AKT3	AKT3	v-akt murine thymoma viral oncogene homolog 3 (protein kinase B, gamma)	13	371	132	5711	0.11475	0.438407	1.50488	3.12343
path:hsa05145	Toxoplasmosis	LAMC1	LAMC1	laminin, gamma 1 (formerly LAMB2)	13	371	132	5711	0.11475	0.438407	1.50488	3.12343
path:hsa05145	Toxoplasmosis	HLA-DOA	HLA-DOA	major histocompatibility complex, class II, DO alpha	13	371	132	5711	0.11475	0.438407	1.50488	3.12343
path:hsa05145	Toxoplasmosis	IFNG	IFNG	interferon, gamma	13	371	132	5711	0.11475	0.438407	1.50488	3.12343
path:hsa05145	Toxoplasmosis	TLR4	TLR4	toll-like receptor 4	13	371	132	5711	0.11475	0.438407	1.50488	3.12343
path:hsa05145	Toxoplasmosis	LAMB1	LAMB1	laminin, beta 1	13	371	132	5711	0.11475	0.438407	1.50488	3.12343
path:hsa05145	Toxoplasmosis	TGFB3	TGFB3	transforming growth factor, beta 3	13	371	132	5711	0.11475	0.438407	1.50488	3.12343
path:hsa04726	Serotonergic synapse	HTR1F	HTR1F	5-hydroxytryptamine (serotonin) receptor 1F	1	371	1	5711	0.119357	0.438407	15.2803	3.06665
path:hsa04977	Vitamin digestion and absorption	SLC19A3	SLC19A3	solute carrier family 19, member 3	1	371	1	5711	0.119357	0.438407	15.2803	3.06665
path:hsa04726	Serotonergic synapse	CACNA1D	CACNA1D	calcium channel, voltage-dependent, L type, alpha 1D subunit	1	371	1	5711	0.119357	0.438407	15.2803	3.06665
path:hsa04725	Cholinergic synapse	CACNA1D	CACNA1D	calcium channel, voltage-dependent, L type, alpha 1D subunit	1	371	1	5711	0.119357	0.438407	15.2803	3.06665
path:hsa04726	Serotonergic synapse	GNB4	GNB4	guanine nucleotide binding protein (G protein), beta polypeptide 4	1	371	1	5711	0.119357	0.438407	15.2803	3.06665
path:hsa04725	Cholinergic synapse	GNB4	GNB4	guanine nucleotide binding protein (G protein), beta polypeptide 4	1	371	1	5711	0.119357	0.438407	15.2803	3.06665
path:hsa04721	Synaptic vesicle cycle	CPLX1	CPLX1	complexin 1	1	371	1	5711	0.119357	0.438407	15.2803	3.06665
path:hsa04726	Serotonergic synapse	KCND2	KCND2	potassium voltage-gated channel, Shal-related subfamily, member 2	1	371	1	5711	0.119357	0.438407	15.2803	3.06665
path:hsa04725	Cholinergic synapse	ADCY3	ADCY3	adenylate cyclase 3	1	371	1	5711	0.119357	0.438407	15.2803	3.06665
path:hsa04725	Cholinergic synapse	KCNJ2	KCNJ2	potassium inwardly-rectifying channel, subfamily J, member 2	1	371	1	5711	0.119357	0.438407	15.2803	3.06665
path:hsa04064	NF-kappa B signaling pathway	PLAU	PLAU	plasminogen activator, urokinase	1	371	1	5711	0.119357	0.438407	15.2803	3.06665
path:hsa04064	NF-kappa B signaling pathway	TNFSF11	TNFSF11	tumor necrosis factor (ligand) superfamily, member 11	1	371	1	5711	0.119357	0.438407	15.2803	3.06665
path:hsa04064	NF-kappa B signaling pathway	IL8	IL8	interleukin 8	1	371	1	5711	0.119357	0.438407	15.2803	3.06665
path:hsa04725	Cholinergic synapse	ADCY4	ADCY4	adenylate cyclase 4	1	371	1	5711	0.119357	0.438407	15.2803	3.06665
path:hsa03015	mRNA surveillance pathway	PABPC4L	PABPC4L	poly(A) binding protein, cytoplasmic 4-like	1	371	1	5711	0.119357	0.438407	15.2803	3.06665
path:hsa04064	NF-kappa B signaling pathway	VCAM1	VCAM1	vascular cell adhesion molecule 1	1	371	1	5711	0.119357	0.438407	15.2803	3.06665
path:hsa04064	NF-kappa B signaling pathway	CD14	CD14	CD14 molecule	1	371	1	5711	0.119357	0.438407	15.2803	3.06665
path:hsa04726	Serotonergic synapse	GNGT2	GNGT2	guanine nucleotide binding protein (G protein), gamma transducing activity polypeptide 2	1	371	1	5711	0.119357	0.438407	15.2803	3.06665
path:hsa04725	Cholinergic synapse	GNGT2	GNGT2	guanine nucleotide binding protein (G protein), gamma transducing activity polypeptide 2	1	371	1	5711	0.119357	0.438407	15.2803	3.06665
path:hsa04725	Cholinergic synapse	AKT3	AKT3	v-akt murine thymoma viral oncogene homolog 3 (protein kinase B, gamma)	1	371	1	5711	0.119357	0.438407	15.2803	3.06665
path:hsa04064	NF-kappa B signaling pathway	BCL2A1	BCL2A1	BCL2-related protein A1	1	371	1	5711	0.119357	0.438407	15.2803	3.06665
path:hsa04064	NF-kappa B signaling pathway	PLCG1	PLCG1	phospholipase C, gamma 1	1	371	1	5711	0.119357	0.438407	15.2803	3.06665
path:hsa04064	NF-kappa B signaling pathway	TLR4	TLR4	toll-like receptor 4	1	371	1	5711	0.119357	0.438407	15.2803	3.06665
path:hsa04064	NF-kappa B signaling pathway	ICAM1	ICAM1	intercellular adhesion molecule 1	1	371	1	5711	0.119357	0.438407	15.2803	3.06665
path:hsa04064	NF-kappa B signaling pathway	TNFSF14	TNFSF14	tumor necrosis factor (ligand) superfamily, member 14	1	371	1	5711	0.119357	0.438407	15.2803	3.06665
path:hsa04725	Cholinergic synapse	KCNJ14	KCNJ14	potassium inwardly-rectifying channel, subfamily J, member 14	1	371	1	5711	0.119357	0.438407	15.2803	3.06665
path:hsa04064	NF-kappa B signaling pathway	CXCL12	CXCL12	chemokine (C-X-C motif) ligand 12	1	371	1	5711	0.119357	0.438407	15.2803	3.06665
path:hsa04614	Renin-angiotensin system	AGT	AGT	angiotensinogen (serpin peptidase inhibitor, clade A, member 8)	3	371	17	5711	0.122146	0.440186	2.69653	3.03332
path:hsa04614	Renin-angiotensin system	ENPEP	ENPEP	glutamyl aminopeptidase (aminopeptidase A)	3	371	17	5711	0.122146	0.440186	2.69653	3.03332
path:hsa04614	Renin-angiotensin system	MME	MME	membrane metallo-endopeptidase	3	371	17	5711	0.122146	0.440186	2.69653	3.03332
path:hsa05131	Shigellosis	ELMO1	ELMO1	engulfment and cell motility 1	7	371	61	5711	0.125638	0.444387	1.75348	2.99265
path:hsa05131	Shigellosis	WASF1	WASF1	WAS protein family, member 1	7	371	61	5711	0.125638	0.444387	1.75348	2.99265
path:hsa05131	Shigellosis	ARPC1B	ARPC1B	actin related protein 2/3 complex, subunit 1B, 41kDa	7	371	61	5711	0.125638	0.444387	1.75348	2.99265
path:hsa05131	Shigellosis	MAPK12	MAPK12	mitogen-activated protein kinase 12	7	371	61	5711	0.125638	0.444387	1.75348	2.99265
path:hsa05131	Shigellosis	IL8	IL8	interleukin 8	7	371	61	5711	0.125638	0.444387	1.75348	2.99265
path:hsa05131	Shigellosis	NOD1	NOD1	nucleotide-binding oligomerization domain containing 1	7	371	61	5711	0.125638	0.444387	1.75348	2.99265
path:hsa05131	Shigellosis	ITGA5	ITGA5	integrin, alpha 5 (fibronectin receptor, alpha polypeptide)	7	371	61	5711	0.125638	0.444387	1.75348	2.99265
path:hsa04621	NOD-like receptor signaling pathway	CXCL1	CXCL1	chemokine (C-X-C motif) ligand 1 (melanoma growth stimulating activity, alpha)	7	371	62	5711	0.132793	0.453853	1.7252	2.91275
path:hsa04621	NOD-like receptor signaling pathway	IL6	IL6	interleukin 6 (interferon, beta 2)	7	371	62	5711	0.132793	0.453853	1.7252	2.91275
path:hsa04621	NOD-like receptor signaling pathway	MAPK12	MAPK12	mitogen-activated protein kinase 12	7	371	62	5711	0.132793	0.453853	1.7252	2.91275
path:hsa04621	NOD-like receptor signaling pathway	IL8	IL8	interleukin 8	7	371	62	5711	0.132793	0.453853	1.7252	2.91275
path:hsa04621	NOD-like receptor signaling pathway	NOD1	NOD1	nucleotide-binding oligomerization domain containing 1	7	371	62	5711	0.132793	0.453853	1.7252	2.91275
path:hsa04621	NOD-like receptor signaling pathway	PYDC1	PYDC1	PYD (pyrin domain) containing 1	7	371	62	5711	0.132793	0.453853	1.7252	2.91275
path:hsa04621	NOD-like receptor signaling pathway	CCL2	CCL2	chemokine (C-C motif) ligand 2	7	371	62	5711	0.132793	0.453853	1.7252	2.91275
path:hsa04650	Natural killer cell mediated cytotoxicity	FAS	FAS	Fas (TNF receptor superfamily, member 6)	13	371	136	5711	0.133067	0.453853	1.46062	2.90978
path:hsa04650	Natural killer cell mediated cytotoxicity	ULBP1	ULBP1	UL16 binding protein 1	13	371	136	5711	0.133067	0.453853	1.46062	2.90978
path:hsa04650	Natural killer cell mediated cytotoxicity	VAV2	VAV2	vav 2 guanine nucleotide exchange factor	13	371	136	5711	0.133067	0.453853	1.46062	2.90978
path:hsa04650	Natural killer cell mediated cytotoxicity	SHC3	SHC3	SHC (Src homology 2 domain containing) transforming protein 3	13	371	136	5711	0.133067	0.453853	1.46062	2.90978
path:hsa04650	Natural killer cell mediated cytotoxicity	MICB	MICB	MHC class I polypeptide-related sequence B	13	371	136	5711	0.133067	0.453853	1.46062	2.90978
path:hsa04650	Natural killer cell mediated cytotoxicity	SHC4	SHC4	SHC (Src homology 2 domain containing) family, member 4	13	371	136	5711	0.133067	0.453853	1.46062	2.90978
path:hsa04650	Natural killer cell mediated cytotoxicity	FCGR3A	FCGR3A	Fc fragment of IgG, low affinity IIIa, receptor (CD16a)	13	371	136	5711	0.133067	0.453853	1.46062	2.90978
path:hsa04650	Natural killer cell mediated cytotoxicity	PLCG1	PLCG1	phospholipase C, gamma 1	13	371	136	5711	0.133067	0.453853	1.46062	2.90978
path:hsa04650	Natural killer cell mediated cytotoxicity	IFNG	IFNG	interferon, gamma	13	371	136	5711	0.133067	0.453853	1.46062	2.90978
path:hsa04650	Natural killer cell mediated cytotoxicity	ICAM1	ICAM1	intercellular adhesion molecule 1	13	371	136	5711	0.133067	0.453853	1.46062	2.90978
path:hsa04650	Natural killer cell mediated cytotoxicity	ULBP2	ULBP2	UL16 binding protein 2	13	371	136	5711	0.133067	0.453853	1.46062	2.90978
path:hsa04650	Natural killer cell mediated cytotoxicity	TYROBP	TYROBP	TYRO protein tyrosine kinase binding protein	13	371	136	5711	0.133067	0.453853	1.46062	2.90978
path:hsa04650	Natural killer cell mediated cytotoxicity	TNFRSF10C	TNFRSF10C	tumor necrosis factor receptor superfamily, member 10c, decoy without an intracellular domain	13	371	136	5711	0.133067	0.453853	1.46062	2.90978
path:hsa04010	MAPK signaling pathway	FAS	FAS	Fas (TNF receptor superfamily, member 6)	23	371	268	5711	0.13859	0.464399	1.31137	2.8511
path:hsa04010	MAPK signaling pathway	ELK1	ELK1	ELK1, member of ETS oncogene family	23	371	268	5711	0.13859	0.464399	1.31137	2.8511
path:hsa04010	MAPK signaling pathway	MAP3K12	MAP3K12	mitogen-activated protein kinase kinase kinase 12	23	371	268	5711	0.13859	0.464399	1.31137	2.8511
path:hsa04010	MAPK signaling pathway	HSPA6	HSPA6	heat shock 70kDa protein 6 (HSP70B')	23	371	268	5711	0.13859	0.464399	1.31137	2.8511
path:hsa04010	MAPK signaling pathway	CACNA1D	CACNA1D	calcium channel, voltage-dependent, L type, alpha 1D subunit	23	371	268	5711	0.13859	0.464399	1.31137	2.8511
path:hsa04010	MAPK signaling pathway	CACNA1E	CACNA1E	calcium channel, voltage-dependent, R type, alpha 1E subunit	23	371	268	5711	0.13859	0.464399	1.31137	2.8511
path:hsa04010	MAPK signaling pathway	PDGFB	PDGFB	platelet-derived growth factor beta polypeptide	23	371	268	5711	0.13859	0.464399	1.31137	2.8511
path:hsa04010	MAPK signaling pathway	MAP4K4	MAP4K4	mitogen-activated protein kinase kinase kinase kinase 4	23	371	268	5711	0.13859	0.464399	1.31137	2.8511
path:hsa04010	MAPK signaling pathway	TGFB2	TGFB2	transforming growth factor, beta 2	23	371	268	5711	0.13859	0.464399	1.31137	2.8511
path:hsa04010	MAPK signaling pathway	MAP3K8	MAP3K8	mitogen-activated protein kinase kinase kinase 8	23	371	268	5711	0.13859	0.464399	1.31137	2.8511
path:hsa04010	MAPK signaling pathway	CACNB3	CACNB3	calcium channel, voltage-dependent, beta 3 subunit	23	371	268	5711	0.13859	0.464399	1.31137	2.8511
path:hsa04010	MAPK signaling pathway	MAPK12	MAPK12	mitogen-activated protein kinase 12	23	371	268	5711	0.13859	0.464399	1.31137	2.8511
path:hsa04010	MAPK signaling pathway	MYC	MYC	v-myc myelocytomatosis viral oncogene homolog (avian)	23	371	268	5711	0.13859	0.464399	1.31137	2.8511
path:hsa04010	MAPK signaling pathway	NTRK2	NTRK2	neurotrophic tyrosine kinase, receptor, type 2	23	371	268	5711	0.13859	0.464399	1.31137	2.8511
path:hsa04010	MAPK signaling pathway	CD14	CD14	CD14 molecule	23	371	268	5711	0.13859	0.464399	1.31137	2.8511
path:hsa04010	MAPK signaling pathway	CDC25B	CDC25B	cell division cycle 25 homolog B (S. pombe)	23	371	268	5711	0.13859	0.464399	1.31137	2.8511
path:hsa04010	MAPK signaling pathway	RASGRF2	RASGRF2	Ras protein-specific guanine nucleotide-releasing factor 2	23	371	268	5711	0.13859	0.464399	1.31137	2.8511
path:hsa04010	MAPK signaling pathway	AKT3	AKT3	v-akt murine thymoma viral oncogene homolog 3 (protein kinase B, gamma)	23	371	268	5711	0.13859	0.464399	1.31137	2.8511
path:hsa04010	MAPK signaling pathway	DUSP10	DUSP10	dual specificity phosphatase 10	23	371	268	5711	0.13859	0.464399	1.31137	2.8511
path:hsa04010	MAPK signaling pathway	PDGFRB	PDGFRB	platelet-derived growth factor receptor, beta polypeptide	23	371	268	5711	0.13859	0.464399	1.31137	2.8511
path:hsa04010	MAPK signaling pathway	DUSP14	DUSP14	dual specificity phosphatase 14	23	371	268	5711	0.13859	0.464399	1.31137	2.8511
path:hsa04010	MAPK signaling pathway	TGFB3	TGFB3	transforming growth factor, beta 3	23	371	268	5711	0.13859	0.464399	1.31137	2.8511
path:hsa04010	MAPK signaling pathway	FGF1	FGF1	fibroblast growth factor 1 (acidic)	23	371	268	5711	0.13859	0.464399	1.31137	2.8511
path:hsa04020	Calcium signaling pathway	EDNRA	EDNRA	endothelin receptor type A	16	371	177	5711	0.143835	0.473664	1.38127	2.79751
path:hsa04020	Calcium signaling pathway	CACNA1D	CACNA1D	calcium channel, voltage-dependent, L type, alpha 1D subunit	16	371	177	5711	0.143835	0.473664	1.38127	2.79751
path:hsa04020	Calcium signaling pathway	CACNA1E	CACNA1E	calcium channel, voltage-dependent, R type, alpha 1E subunit	16	371	177	5711	0.143835	0.473664	1.38127	2.79751
path:hsa04020	Calcium signaling pathway	NOS2	NOS2	nitric oxide synthase 2, inducible	16	371	177	5711	0.143835	0.473664	1.38127	2.79751
path:hsa04020	Calcium signaling pathway	GRIN2D	GRIN2D	glutamate receptor, ionotropic, N-methyl D-aspartate 2D	16	371	177	5711	0.143835	0.473664	1.38127	2.79751
path:hsa04020	Calcium signaling pathway	BST1	BST1	bone marrow stromal cell antigen 1	16	371	177	5711	0.143835	0.473664	1.38127	2.79751
path:hsa04020	Calcium signaling pathway	ADORA2B	ADORA2B	adenosine A2b receptor	16	371	177	5711	0.143835	0.473664	1.38127	2.79751
path:hsa04020	Calcium signaling pathway	ADCY3	ADCY3	adenylate cyclase 3	16	371	177	5711	0.143835	0.473664	1.38127	2.79751
path:hsa04020	Calcium signaling pathway	ADCY4	ADCY4	adenylate cyclase 4	16	371	177	5711	0.143835	0.473664	1.38127	2.79751
path:hsa04020	Calcium signaling pathway	AVPR1A	AVPR1A	arginine vasopressin receptor 1A	16	371	177	5711	0.143835	0.473664	1.38127	2.79751
path:hsa04020	Calcium signaling pathway	F2R	F2R	coagulation factor II (thrombin) receptor	16	371	177	5711	0.143835	0.473664	1.38127	2.79751
path:hsa04020	Calcium signaling pathway	PLCG1	PLCG1	phospholipase C, gamma 1	16	371	177	5711	0.143835	0.473664	1.38127	2.79751
path:hsa04020	Calcium signaling pathway	PDGFRB	PDGFRB	platelet-derived growth factor receptor, beta polypeptide	16	371	177	5711	0.143835	0.473664	1.38127	2.79751
path:hsa04020	Calcium signaling pathway	NTSR1	NTSR1	neurotensin receptor 1 (high affinity)	16	371	177	5711	0.143835	0.473664	1.38127	2.79751
path:hsa04020	Calcium signaling pathway	OXTR	OXTR	oxytocin receptor	16	371	177	5711	0.143835	0.473664	1.38127	2.79751
path:hsa04020	Calcium signaling pathway	P2RX7	P2RX7	purinergic receptor P2X, ligand-gated ion channel, 7	16	371	177	5711	0.143835	0.473664	1.38127	2.79751
path:hsa00250	Alanine, aspartate and glutamate metabolism	GFPT2	GFPT2	glutamine-fructose-6-phosphate transaminase 2	4	371	32	5711	0.179392	0.56365	1.91004	2.47881
path:hsa00250	Alanine, aspartate and glutamate metabolism	GLS	GLS	glutaminase	4	371	32	5711	0.179392	0.56365	1.91004	2.47881
path:hsa00250	Alanine, aspartate and glutamate metabolism	ASS1	ASS1	argininosuccinate synthase 1	4	371	32	5711	0.179392	0.56365	1.91004	2.47881
path:hsa00250	Alanine, aspartate and glutamate metabolism	IL4I1	IL4I1	interleukin 4 induced 1	4	371	32	5711	0.179392	0.56365	1.91004	2.47881
path:hsa04115	p53 signaling pathway	FAS	FAS	Fas (TNF receptor superfamily, member 6)	7	371	68	5711	0.179646	0.56365	1.57297	2.47678
path:hsa04115	p53 signaling pathway	THBS1	THBS1	thrombospondin 1	7	371	68	5711	0.179646	0.56365	1.57297	2.47678
path:hsa04115	p53 signaling pathway	SERPINE1	SERPINE1	serpin peptidase inhibitor, clade E (nexin, plasminogen activator inhibitor type 1), member 1	7	371	68	5711	0.179646	0.56365	1.57297	2.47678
path:hsa04115	p53 signaling pathway	IGFBP3	IGFBP3	insulin-like growth factor binding protein 3	7	371	68	5711	0.179646	0.56365	1.57297	2.47678
path:hsa04115	p53 signaling pathway	IGF1	IGF1	insulin-like growth factor 1 (somatomedin C)	7	371	68	5711	0.179646	0.56365	1.57297	2.47678
path:hsa04115	p53 signaling pathway	CCND2	CCND2	cyclin D2	7	371	68	5711	0.179646	0.56365	1.57297	2.47678
path:hsa04115	p53 signaling pathway	CDKN2A	CDKN2A	cyclin-dependent kinase inhibitor 2A (melanoma, p16, inhibits CDK4)	7	371	68	5711	0.179646	0.56365	1.57297	2.47678
path:hsa01040	Biosynthesis of unsaturated fatty acids	ELOVL5	ELOVL5	ELOVL fatty acid elongase 5	3	371	21	5711	0.181609	0.56365	2.1829	2.46109
path:hsa01040	Biosynthesis of unsaturated fatty acids	ELOVL2	ELOVL2	ELOVL fatty acid elongase 2	3	371	21	5711	0.181609	0.56365	2.1829	2.46109
path:hsa01040	Biosynthesis of unsaturated fatty acids	FADS1	FADS1	fatty acid desaturase 1	3	371	21	5711	0.181609	0.56365	2.1829	2.46109
path:hsa04973	Carbohydrate digestion and absorption	CACNA1D	CACNA1D	calcium channel, voltage-dependent, L type, alpha 1D subunit	5	371	44	5711	0.182965	0.56365	1.7364	2.45036
path:hsa04973	Carbohydrate digestion and absorption	SLC2A5	SLC2A5	solute carrier family 2 (facilitated glucose/fructose transporter), member 5	5	371	44	5711	0.182965	0.56365	1.7364	2.45036
path:hsa04973	Carbohydrate digestion and absorption	AKT3	AKT3	v-akt murine thymoma viral oncogene homolog 3 (protein kinase B, gamma)	5	371	44	5711	0.182965	0.56365	1.7364	2.45036
path:hsa04973	Carbohydrate digestion and absorption	ATP1B3	ATP1B3	ATPase, Na+/K+ transporting, beta 3 polypeptide	5	371	44	5711	0.182965	0.56365	1.7364	2.45036
path:hsa04973	Carbohydrate digestion and absorption	HKDC1	HKDC1	hexokinase domain containing 1	5	371	44	5711	0.182965	0.56365	1.7364	2.45036
path:hsa05212	Pancreatic cancer	E2F3	E2F3	E2F transcription factor 3	7	371	70	5711	0.19662	0.589461	1.52803	2.34652
path:hsa05212	Pancreatic cancer	PGF	PGF	placental growth factor	7	371	70	5711	0.19662	0.589461	1.52803	2.34652
path:hsa05212	Pancreatic cancer	TGFB2	TGFB2	transforming growth factor, beta 2	7	371	70	5711	0.19662	0.589461	1.52803	2.34652
path:hsa05212	Pancreatic cancer	AKT3	AKT3	v-akt murine thymoma viral oncogene homolog 3 (protein kinase B, gamma)	7	371	70	5711	0.19662	0.589461	1.52803	2.34652
path:hsa05212	Pancreatic cancer	VEGFC	VEGFC	vascular endothelial growth factor C	7	371	70	5711	0.19662	0.589461	1.52803	2.34652
path:hsa05212	Pancreatic cancer	TGFB3	TGFB3	transforming growth factor, beta 3	7	371	70	5711	0.19662	0.589461	1.52803	2.34652
path:hsa05212	Pancreatic cancer	CDKN2A	CDKN2A	cyclin-dependent kinase inhibitor 2A (melanoma, p16, inhibits CDK4)	7	371	70	5711	0.19662	0.589461	1.52803	2.34652
path:hsa00532	Glycosaminoglycan biosynthesis - chondroitin sulfate	CSGALNACT1	CSGALNACT1	chondroitin sulfate N-acetylgalactosaminyltransferase 1	3	371	22	5711	0.197516	0.589461	2.08368	2.33996
path:hsa00532	Glycosaminoglycan biosynthesis - chondroitin sulfate	CSGALNACT2	CSGALNACT2	chondroitin sulfate N-acetylgalactosaminyltransferase 2	3	371	22	5711	0.197516	0.589461	2.08368	2.33996
path:hsa00532	Glycosaminoglycan biosynthesis - chondroitin sulfate	CHSY3	CHSY3	chondroitin sulfate synthase 3	3	371	22	5711	0.197516	0.589461	2.08368	2.33996
path:hsa04080	Neuroactive ligand-receptor interaction	APLNR	APLNR	apelin receptor	22	371	272	5711	0.206482	0.606738	1.23591	2.27592
path:hsa04080	Neuroactive ligand-receptor interaction	EDNRA	EDNRA	endothelin receptor type A	22	371	272	5711	0.206482	0.606738	1.23591	2.27592
path:hsa04080	Neuroactive ligand-receptor interaction	HTR1F	HTR1F	5-hydroxytryptamine (serotonin) receptor 1F	22	371	272	5711	0.206482	0.606738	1.23591	2.27592
path:hsa04080	Neuroactive ligand-receptor interaction	DRD2	DRD2	dopamine receptor D2	22	371	272	5711	0.206482	0.606738	1.23591	2.27592
path:hsa04080	Neuroactive ligand-receptor interaction	CHRNA5	CHRNA5	cholinergic receptor, nicotinic, alpha 5	22	371	272	5711	0.206482	0.606738	1.23591	2.27592
path:hsa04080	Neuroactive ligand-receptor interaction	GRIN2D	GRIN2D	glutamate receptor, ionotropic, N-methyl D-aspartate 2D	22	371	272	5711	0.206482	0.606738	1.23591	2.27592
path:hsa04080	Neuroactive ligand-receptor interaction	ADORA2B	ADORA2B	adenosine A2b receptor	22	371	272	5711	0.206482	0.606738	1.23591	2.27592
path:hsa04080	Neuroactive ligand-receptor interaction	PTGIR	PTGIR	prostaglandin I2 (prostacyclin) receptor (IP)	22	371	272	5711	0.206482	0.606738	1.23591	2.27592
path:hsa04080	Neuroactive ligand-receptor interaction	GABRE	GABRE	gamma-aminobutyric acid (GABA) A receptor, epsilon	22	371	272	5711	0.206482	0.606738	1.23591	2.27592
path:hsa04080	Neuroactive ligand-receptor interaction	FPR3	FPR3	formyl peptide receptor 3	22	371	272	5711	0.206482	0.606738	1.23591	2.27592
path:hsa04080	Neuroactive ligand-receptor interaction	F2RL2	F2RL2	coagulation factor II (thrombin) receptor-like 2	22	371	272	5711	0.206482	0.606738	1.23591	2.27592
path:hsa04080	Neuroactive ligand-receptor interaction	AVPR1A	AVPR1A	arginine vasopressin receptor 1A	22	371	272	5711	0.206482	0.606738	1.23591	2.27592
path:hsa04080	Neuroactive ligand-receptor interaction	F2R	F2R	coagulation factor II (thrombin) receptor	22	371	272	5711	0.206482	0.606738	1.23591	2.27592
path:hsa04080	Neuroactive ligand-receptor interaction	PTH1R	PTH1R	parathyroid hormone 1 receptor	22	371	272	5711	0.206482	0.606738	1.23591	2.27592
path:hsa04080	Neuroactive ligand-receptor interaction	LPAR4	LPAR4	lysophosphatidic acid receptor 4	22	371	272	5711	0.206482	0.606738	1.23591	2.27592
path:hsa04080	Neuroactive ligand-receptor interaction	CALCRL	CALCRL	calcitonin receptor-like	22	371	272	5711	0.206482	0.606738	1.23591	2.27592
path:hsa04080	Neuroactive ligand-receptor interaction	P2RY6	P2RY6	pyrimidinergic receptor P2Y, G-protein coupled, 6	22	371	272	5711	0.206482	0.606738	1.23591	2.27592
path:hsa04080	Neuroactive ligand-receptor interaction	NTSR1	NTSR1	neurotensin receptor 1 (high affinity)	22	371	272	5711	0.206482	0.606738	1.23591	2.27592
path:hsa04080	Neuroactive ligand-receptor interaction	C5AR1	C5AR1	complement component 5a receptor 1	22	371	272	5711	0.206482	0.606738	1.23591	2.27592
path:hsa04080	Neuroactive ligand-receptor interaction	OXTR	OXTR	oxytocin receptor	22	371	272	5711	0.206482	0.606738	1.23591	2.27592
path:hsa04080	Neuroactive ligand-receptor interaction	ADRA2C	ADRA2C	adrenergic, alpha-2C-, receptor	22	371	272	5711	0.206482	0.606738	1.23591	2.27592
path:hsa04080	Neuroactive ligand-receptor interaction	P2RX7	P2RX7	purinergic receptor P2X, ligand-gated ion channel, 7	22	371	272	5711	0.206482	0.606738	1.23591	2.27592
path:hsa04964	Proximal tubule bicarbonate reclamation	AQP1	AQP1	aquaporin 1 (Colton blood group)	3	371	23	5711	0.213737	0.618543	1.99309	2.22609
path:hsa04964	Proximal tubule bicarbonate reclamation	GLS	GLS	glutaminase	3	371	23	5711	0.213737	0.618543	1.99309	2.22609
path:hsa04964	Proximal tubule bicarbonate reclamation	ATP1B3	ATP1B3	ATPase, Na+/K+ transporting, beta 3 polypeptide	3	371	23	5711	0.213737	0.618543	1.99309	2.22609
path:hsa05020	Prion diseases	ELK1	ELK1	ELK1, member of ETS oncogene family	4	371	35	5711	0.217936	0.62128	1.74632	2.19802
path:hsa05020	Prion diseases	IL6	IL6	interleukin 6 (interferon, beta 2)	4	371	35	5711	0.217936	0.62128	1.74632	2.19802
path:hsa05020	Prion diseases	NOTCH1	NOTCH1	notch 1	4	371	35	5711	0.217936	0.62128	1.74632	2.19802
path:hsa05020	Prion diseases	LAMC1	LAMC1	laminin, gamma 1 (formerly LAMB2)	4	371	35	5711	0.217936	0.62128	1.74632	2.19802
path:hsa04914	Progesterone-mediated oocyte maturation	PDE3A	PDE3A	phosphodiesterase 3A, cGMP-inhibited	8	371	86	5711	0.223544	0.622081	1.42143	2.16137
path:hsa04914	Progesterone-mediated oocyte maturation	ADCY3	ADCY3	adenylate cyclase 3	8	371	86	5711	0.223544	0.622081	1.42143	2.16137
path:hsa04914	Progesterone-mediated oocyte maturation	MAPK12	MAPK12	mitogen-activated protein kinase 12	8	371	86	5711	0.223544	0.622081	1.42143	2.16137
path:hsa04914	Progesterone-mediated oocyte maturation	ADCY4	ADCY4	adenylate cyclase 4	8	371	86	5711	0.223544	0.622081	1.42143	2.16137
path:hsa04914	Progesterone-mediated oocyte maturation	IGF1	IGF1	insulin-like growth factor 1 (somatomedin C)	8	371	86	5711	0.223544	0.622081	1.42143	2.16137
path:hsa04914	Progesterone-mediated oocyte maturation	CDC25B	CDC25B	cell division cycle 25 homolog B (S. pombe)	8	371	86	5711	0.223544	0.622081	1.42143	2.16137
path:hsa04914	Progesterone-mediated oocyte maturation	AKT3	AKT3	v-akt murine thymoma viral oncogene homolog 3 (protein kinase B, gamma)	8	371	86	5711	0.223544	0.622081	1.42143	2.16137
path:hsa04914	Progesterone-mediated oocyte maturation	PDE3B	PDE3B	phosphodiesterase 3B, cGMP-inhibited	8	371	86	5711	0.223544	0.622081	1.42143	2.16137
path:hsa00760	Nicotinate and nicotinamide metabolism	BST1	BST1	bone marrow stromal cell antigen 1	3	371	24	5711	0.230224	0.622081	1.91004	2.11889
path:hsa04320	Dorso-ventral axis formation	NOTCH3	NOTCH3	notch 3	3	371	24	5711	0.230224	0.622081	1.91004	2.11889
path:hsa04320	Dorso-ventral axis formation	NOTCH1	NOTCH1	notch 1	3	371	24	5711	0.230224	0.622081	1.91004	2.11889
path:hsa04320	Dorso-ventral axis formation	ETS1	ETS1	v-ets erythroblastosis virus E26 oncogene homolog 1 (avian)	3	371	24	5711	0.230224	0.622081	1.91004	2.11889
path:hsa00760	Nicotinate and nicotinamide metabolism	NNMT	NNMT	nicotinamide N-methyltransferase	3	371	24	5711	0.230224	0.622081	1.91004	2.11889
path:hsa00760	Nicotinate and nicotinamide metabolism	NT5E	NT5E	5'-nucleotidase, ecto (CD73)	3	371	24	5711	0.230224	0.622081	1.91004	2.11889
path:hsa00270	Cysteine and methionine metabolism	LDHA	LDHA	lactate dehydrogenase A	4	371	36	5711	0.231245	0.622081	1.69781	2.11251
path:hsa00270	Cysteine and methionine metabolism	SDS	SDS	serine dehydratase	4	371	36	5711	0.231245	0.622081	1.69781	2.11251
path:hsa00270	Cysteine and methionine metabolism	DNMT3B	DNMT3B	DNA (cytosine-5-)-methyltransferase 3 beta	4	371	36	5711	0.231245	0.622081	1.69781	2.11251
path:hsa00270	Cysteine and methionine metabolism	IL4I1	IL4I1	interleukin 4 induced 1	4	371	36	5711	0.231245	0.622081	1.69781	2.11251
path:hsa05210	Colorectal cancer	TGFB2	TGFB2	transforming growth factor, beta 2	6	371	62	5711	0.241275	0.640049	1.47874	2.05125
path:hsa05210	Colorectal cancer	MYC	MYC	v-myc myelocytomatosis viral oncogene homolog (avian)	6	371	62	5711	0.241275	0.640049	1.47874	2.05125
path:hsa05210	Colorectal cancer	AKT3	AKT3	v-akt murine thymoma viral oncogene homolog 3 (protein kinase B, gamma)	6	371	62	5711	0.241275	0.640049	1.47874	2.05125
path:hsa05210	Colorectal cancer	CTNNB1	CTNNB1	catenin (cadherin-associated protein), beta 1, 88kDa	6	371	62	5711	0.241275	0.640049	1.47874	2.05125
path:hsa05210	Colorectal cancer	TGFB3	TGFB3	transforming growth factor, beta 3	6	371	62	5711	0.241275	0.640049	1.47874	2.05125
path:hsa05210	Colorectal cancer	LEF1	LEF1	lymphoid enhancer-binding factor 1	6	371	62	5711	0.241275	0.640049	1.47874	2.05125
path:hsa00471	D-Glutamine and D-glutamate metabolism	GLS	GLS	glutaminase	1	371	4	5711	0.272161	0.706916	3.82008	1.87747
path:hsa05213	Endometrial cancer	ELK1	ELK1	ELK1, member of ETS oncogene family	5	371	52	5711	0.273884	0.706916	1.46926	1.86836
path:hsa05213	Endometrial cancer	MYC	MYC	v-myc myelocytomatosis viral oncogene homolog (avian)	5	371	52	5711	0.273884	0.706916	1.46926	1.86836
path:hsa05213	Endometrial cancer	AKT3	AKT3	v-akt murine thymoma viral oncogene homolog 3 (protein kinase B, gamma)	5	371	52	5711	0.273884	0.706916	1.46926	1.86836
path:hsa05213	Endometrial cancer	CTNNB1	CTNNB1	catenin (cadherin-associated protein), beta 1, 88kDa	5	371	52	5711	0.273884	0.706916	1.46926	1.86836
path:hsa05213	Endometrial cancer	LEF1	LEF1	lymphoid enhancer-binding factor 1	5	371	52	5711	0.273884	0.706916	1.46926	1.86836
path:hsa00604	Glycosphingolipid biosynthesis - ganglio series	B4GALNT1	B4GALNT1	beta-1,4-N-acetyl-galactosaminyl transferase 1	2	371	15	5711	0.281914	0.717942	2.03738	1.82667
path:hsa00604	Glycosphingolipid biosynthesis - ganglio series	ST3GAL2	ST3GAL2	ST3 beta-galactoside alpha-2,3-sialyltransferase 2	2	371	15	5711	0.281914	0.717942	2.03738	1.82667
path:hsa04666	Fc gamma R-mediated phagocytosis	WASF1	WASF1	WAS protein family, member 1	8	371	94	5711	0.293116	0.72569	1.30045	1.77046
path:hsa04666	Fc gamma R-mediated phagocytosis	ARPC1B	ARPC1B	actin related protein 2/3 complex, subunit 1B, 41kDa	8	371	94	5711	0.293116	0.72569	1.30045	1.77046
path:hsa04666	Fc gamma R-mediated phagocytosis	FCGR2A	FCGR2A	Fc fragment of IgG, low affinity IIa, receptor (CD32)	8	371	94	5711	0.293116	0.72569	1.30045	1.77046
path:hsa04666	Fc gamma R-mediated phagocytosis	VAV2	VAV2	vav 2 guanine nucleotide exchange factor	8	371	94	5711	0.293116	0.72569	1.30045	1.77046
path:hsa04666	Fc gamma R-mediated phagocytosis	FCGR3A	FCGR3A	Fc fragment of IgG, low affinity IIIa, receptor (CD16a)	8	371	94	5711	0.293116	0.72569	1.30045	1.77046
path:hsa04666	Fc gamma R-mediated phagocytosis	AKT3	AKT3	v-akt murine thymoma viral oncogene homolog 3 (protein kinase B, gamma)	8	371	94	5711	0.293116	0.72569	1.30045	1.77046
path:hsa04666	Fc gamma R-mediated phagocytosis	ASAP1	ASAP1	ArfGAP with SH3 domain, ankyrin repeat and PH domain 1	8	371	94	5711	0.293116	0.72569	1.30045	1.77046
path:hsa04666	Fc gamma R-mediated phagocytosis	PLCG1	PLCG1	phospholipase C, gamma 1	8	371	94	5711	0.293116	0.72569	1.30045	1.77046
path:hsa00330	Arginine and proline metabolism	NOS2	NOS2	nitric oxide synthase 2, inducible	5	371	54	5711	0.29798	0.72569	1.41484	1.74671
path:hsa00330	Arginine and proline metabolism	ADC	ADC	arginine decarboxylase	5	371	54	5711	0.29798	0.72569	1.41484	1.74671
path:hsa00330	Arginine and proline metabolism	GLS	GLS	glutaminase	5	371	54	5711	0.29798	0.72569	1.41484	1.74671
path:hsa00330	Arginine and proline metabolism	PRODH	PRODH	proline dehydrogenase (oxidase) 1	5	371	54	5711	0.29798	0.72569	1.41484	1.74671
path:hsa00330	Arginine and proline metabolism	ASS1	ASS1	argininosuccinate synthase 1	5	371	54	5711	0.29798	0.72569	1.41484	1.74671
path:hsa04310	Wnt signaling pathway	SFRP4	SFRP4	secreted frizzled-related protein 4	12	371	150	5711	0.298343	0.72569	1.22243	1.74495
path:hsa04310	Wnt signaling pathway	NKD2	NKD2	naked cuticle homolog 2 (Drosophila)	12	371	150	5711	0.298343	0.72569	1.22243	1.74495
path:hsa04310	Wnt signaling pathway	WNT11	WNT11	wingless-type MMTV integration site family, member 11	12	371	150	5711	0.298343	0.72569	1.22243	1.74495
path:hsa04310	Wnt signaling pathway	SFRP2	SFRP2	secreted frizzled-related protein 2	12	371	150	5711	0.298343	0.72569	1.22243	1.74495
path:hsa04310	Wnt signaling pathway	WNT3	WNT3	wingless-type MMTV integration site family, member 3	12	371	150	5711	0.298343	0.72569	1.22243	1.74495
path:hsa04310	Wnt signaling pathway	FZD2	FZD2	frizzled family receptor 2	12	371	150	5711	0.298343	0.72569	1.22243	1.74495
path:hsa04310	Wnt signaling pathway	MYC	MYC	v-myc myelocytomatosis viral oncogene homolog (avian)	12	371	150	5711	0.298343	0.72569	1.22243	1.74495
path:hsa04310	Wnt signaling pathway	WNT5A	WNT5A	wingless-type MMTV integration site family, member 5A	12	371	150	5711	0.298343	0.72569	1.22243	1.74495
path:hsa04310	Wnt signaling pathway	CTNNB1	CTNNB1	catenin (cadherin-associated protein), beta 1, 88kDa	12	371	150	5711	0.298343	0.72569	1.22243	1.74495
path:hsa04310	Wnt signaling pathway	SOX17	SOX17	SRY (sex determining region Y)-box 17	12	371	150	5711	0.298343	0.72569	1.22243	1.74495
path:hsa04310	Wnt signaling pathway	CCND2	CCND2	cyclin D2	12	371	150	5711	0.298343	0.72569	1.22243	1.74495
path:hsa04310	Wnt signaling pathway	LEF1	LEF1	lymphoid enhancer-binding factor 1	12	371	150	5711	0.298343	0.72569	1.22243	1.74495
path:hsa05332	Graft-versus-host disease	FAS	FAS	Fas (TNF receptor superfamily, member 6)	4	371	41	5711	0.300154	0.72569	1.49076	1.73622
path:hsa05332	Graft-versus-host disease	IL6	IL6	interleukin 6 (interferon, beta 2)	4	371	41	5711	0.300154	0.72569	1.49076	1.73622
path:hsa05332	Graft-versus-host disease	HLA-DOA	HLA-DOA	major histocompatibility complex, class II, DO alpha	4	371	41	5711	0.300154	0.72569	1.49076	1.73622
path:hsa05332	Graft-versus-host disease	IFNG	IFNG	interferon, gamma	4	371	41	5711	0.300154	0.72569	1.49076	1.73622
path:hsa00770	Pantothenate and CoA biosynthesis	BCAT1	BCAT1	branched chain amino-acid transaminase 1, cytosolic	2	371	16	5711	0.305197	0.728659	1.91004	1.71219
path:hsa00770	Pantothenate and CoA biosynthesis	DPYS	DPYS	dihydropyrimidinase	2	371	16	5711	0.305197	0.728659	1.91004	1.71219
path:hsa05216	Thyroid cancer	MYC	MYC	v-myc myelocytomatosis viral oncogene homolog (avian)	3	371	29	5711	0.315065	0.729353	1.58072	1.66628
path:hsa05216	Thyroid cancer	CTNNB1	CTNNB1	catenin (cadherin-associated protein), beta 1, 88kDa	3	371	29	5711	0.315065	0.729353	1.58072	1.66628
path:hsa05216	Thyroid cancer	LEF1	LEF1	lymphoid enhancer-binding factor 1	3	371	29	5711	0.315065	0.729353	1.58072	1.66628
path:hsa00524	Butirosin and neomycin biosynthesis	HKDC1	HKDC1	hexokinase domain containing 1	1	371	5	5711	0.316944	0.729353	3.05606	1.6577
path:hsa00400	Phenylalanine, tyrosine and tryptophan biosynthesis	IL4I1	IL4I1	interleukin 4 induced 1	1	371	5	5711	0.316944	0.729353	3.05606	1.6577
path:hsa00360	Phenylalanine metabolism	ALDH1A3	ALDH1A3	aldehyde dehydrogenase 1 family, member A3	2	371	17	5711	0.328328	0.746556	1.79769	1.60679
path:hsa00360	Phenylalanine metabolism	IL4I1	IL4I1	interleukin 4 induced 1	2	371	17	5711	0.328328	0.746556	1.79769	1.60679
path:hsa04810	Regulation of actin cytoskeleton	WASF1	WASF1	WAS protein family, member 1	16	371	213	5711	0.339608	0.760816	1.14782	1.55806
path:hsa04810	Regulation of actin cytoskeleton	ITGA2	ITGA2	integrin, alpha 2 (CD49B, alpha 2 subunit of VLA-2 receptor)	16	371	213	5711	0.339608	0.760816	1.14782	1.55806
path:hsa04810	Regulation of actin cytoskeleton	ARPC1B	ARPC1B	actin related protein 2/3 complex, subunit 1B, 41kDa	16	371	213	5711	0.339608	0.760816	1.14782	1.55806
path:hsa04810	Regulation of actin cytoskeleton	PDGFB	PDGFB	platelet-derived growth factor beta polypeptide	16	371	213	5711	0.339608	0.760816	1.14782	1.55806
path:hsa04810	Regulation of actin cytoskeleton	VAV2	VAV2	vav 2 guanine nucleotide exchange factor	16	371	213	5711	0.339608	0.760816	1.14782	1.55806
path:hsa04810	Regulation of actin cytoskeleton	ITGA11	ITGA11	integrin, alpha 11	16	371	213	5711	0.339608	0.760816	1.14782	1.55806
path:hsa04810	Regulation of actin cytoskeleton	ITGA1	ITGA1	integrin, alpha 1	16	371	213	5711	0.339608	0.760816	1.14782	1.55806
path:hsa04810	Regulation of actin cytoskeleton	CD14	CD14	CD14 molecule	16	371	213	5711	0.339608	0.760816	1.14782	1.55806
path:hsa04810	Regulation of actin cytoskeleton	MYH10	MYH10	myosin, heavy chain 10, non-muscle	16	371	213	5711	0.339608	0.760816	1.14782	1.55806
path:hsa04810	Regulation of actin cytoskeleton	ITGA5	ITGA5	integrin, alpha 5 (fibronectin receptor, alpha polypeptide)	16	371	213	5711	0.339608	0.760816	1.14782	1.55806
path:hsa04810	Regulation of actin cytoskeleton	ITGB8	ITGB8	integrin, beta 8	16	371	213	5711	0.339608	0.760816	1.14782	1.55806
path:hsa04810	Regulation of actin cytoskeleton	ITGAX	ITGAX	integrin, alpha X (complement component 3 receptor 4 subunit)	16	371	213	5711	0.339608	0.760816	1.14782	1.55806
path:hsa04810	Regulation of actin cytoskeleton	F2R	F2R	coagulation factor II (thrombin) receptor	16	371	213	5711	0.339608	0.760816	1.14782	1.55806
path:hsa04810	Regulation of actin cytoskeleton	PDGFRB	PDGFRB	platelet-derived growth factor receptor, beta polypeptide	16	371	213	5711	0.339608	0.760816	1.14782	1.55806
path:hsa04810	Regulation of actin cytoskeleton	MSN	MSN	moesin	16	371	213	5711	0.339608	0.760816	1.14782	1.55806
path:hsa04810	Regulation of actin cytoskeleton	FGF1	FGF1	fibroblast growth factor 1 (acidic)	16	371	213	5711	0.339608	0.760816	1.14782	1.55806
path:hsa02010	ABC transporters	ABCB1	ABCB1	ATP-binding cassette, sub-family B (MDR/TAP), member 1	4	371	44	5711	0.342566	0.760816	1.38912	1.54555
path:hsa02010	ABC transporters	ABCC9	ABCC9	ATP-binding cassette, sub-family C (CFTR/MRP), member 9	4	371	44	5711	0.342566	0.760816	1.38912	1.54555
path:hsa02010	ABC transporters	ABCB4	ABCB4	ATP-binding cassette, sub-family B (MDR/TAP), member 4	4	371	44	5711	0.342566	0.760816	1.38912	1.54555
path:hsa02010	ABC transporters	ABCC2	ABCC2	ATP-binding cassette, sub-family C (CFTR/MRP), member 2	4	371	44	5711	0.342566	0.760816	1.38912	1.54555
path:hsa04916	Melanogenesis	WNT11	WNT11	wingless-type MMTV integration site family, member 11	8	371	101	5711	0.357522	0.779094	1.21032	1.4839
path:hsa04916	Melanogenesis	ADCY3	ADCY3	adenylate cyclase 3	8	371	101	5711	0.357522	0.779094	1.21032	1.4839
path:hsa04916	Melanogenesis	WNT3	WNT3	wingless-type MMTV integration site family, member 3	8	371	101	5711	0.357522	0.779094	1.21032	1.4839
path:hsa04916	Melanogenesis	FZD2	FZD2	frizzled family receptor 2	8	371	101	5711	0.357522	0.779094	1.21032	1.4839
path:hsa04916	Melanogenesis	ADCY4	ADCY4	adenylate cyclase 4	8	371	101	5711	0.357522	0.779094	1.21032	1.4839
path:hsa04916	Melanogenesis	WNT5A	WNT5A	wingless-type MMTV integration site family, member 5A	8	371	101	5711	0.357522	0.779094	1.21032	1.4839
path:hsa04916	Melanogenesis	CTNNB1	CTNNB1	catenin (cadherin-associated protein), beta 1, 88kDa	8	371	101	5711	0.357522	0.779094	1.21032	1.4839
path:hsa04916	Melanogenesis	LEF1	LEF1	lymphoid enhancer-binding factor 1	8	371	101	5711	0.357522	0.779094	1.21032	1.4839
path:hsa04012	ErbB signaling pathway	ELK1	ELK1	ELK1, member of ETS oncogene family	7	371	87	5711	0.358954	0.779094	1.22945	1.47813
path:hsa04012	ErbB signaling pathway	SHC3	SHC3	SHC (Src homology 2 domain containing) transforming protein 3	7	371	87	5711	0.358954	0.779094	1.22945	1.47813
path:hsa04012	ErbB signaling pathway	ABL2	ABL2	v-abl Abelson murine leukemia viral oncogene homolog 2	7	371	87	5711	0.358954	0.779094	1.22945	1.47813
path:hsa04012	ErbB signaling pathway	SHC4	SHC4	SHC (Src homology 2 domain containing) family, member 4	7	371	87	5711	0.358954	0.779094	1.22945	1.47813
path:hsa04012	ErbB signaling pathway	MYC	MYC	v-myc myelocytomatosis viral oncogene homolog (avian)	7	371	87	5711	0.358954	0.779094	1.22945	1.47813
path:hsa04012	ErbB signaling pathway	AKT3	AKT3	v-akt murine thymoma viral oncogene homolog 3 (protein kinase B, gamma)	7	371	87	5711	0.358954	0.779094	1.22945	1.47813
path:hsa04012	ErbB signaling pathway	PLCG1	PLCG1	phospholipase C, gamma 1	7	371	87	5711	0.358954	0.779094	1.22945	1.47813
path:hsa05215	Prostate cancer	E2F3	E2F3	E2F transcription factor 3	7	371	89	5711	0.379181	0.813748	1.20182	1.39904
path:hsa05215	Prostate cancer	PDGFB	PDGFB	platelet-derived growth factor beta polypeptide	7	371	89	5711	0.379181	0.813748	1.20182	1.39904
path:hsa05215	Prostate cancer	IGF1	IGF1	insulin-like growth factor 1 (somatomedin C)	7	371	89	5711	0.379181	0.813748	1.20182	1.39904
path:hsa05215	Prostate cancer	AKT3	AKT3	v-akt murine thymoma viral oncogene homolog 3 (protein kinase B, gamma)	7	371	89	5711	0.379181	0.813748	1.20182	1.39904
path:hsa05215	Prostate cancer	PDGFRB	PDGFRB	platelet-derived growth factor receptor, beta polypeptide	7	371	89	5711	0.379181	0.813748	1.20182	1.39904
path:hsa05215	Prostate cancer	CTNNB1	CTNNB1	catenin (cadherin-associated protein), beta 1, 88kDa	7	371	89	5711	0.379181	0.813748	1.20182	1.39904
path:hsa05215	Prostate cancer	LEF1	LEF1	lymphoid enhancer-binding factor 1	7	371	89	5711	0.379181	0.813748	1.20182	1.39904
path:hsa00460	Cyanoamino acid metabolism	GGT5	GGT5	gamma-glutamyltransferase 5	1	371	7	5711	0.398393	0.837869	2.1829	1.32774
path:hsa04930	Type II diabetes mellitus	SOCS3	SOCS3	suppressor of cytokine signaling 3	4	371	48	5711	0.399194	0.837869	1.27336	1.32484
path:hsa04930	Type II diabetes mellitus	CACNA1D	CACNA1D	calcium channel, voltage-dependent, L type, alpha 1D subunit	4	371	48	5711	0.399194	0.837869	1.27336	1.32484
path:hsa04930	Type II diabetes mellitus	CACNA1E	CACNA1E	calcium channel, voltage-dependent, R type, alpha 1E subunit	4	371	48	5711	0.399194	0.837869	1.27336	1.32484
path:hsa04930	Type II diabetes mellitus	HKDC1	HKDC1	hexokinase domain containing 1	4	371	48	5711	0.399194	0.837869	1.27336	1.32484
path:hsa00561	Glycerolipid metabolism	AGPAT4	AGPAT4	1-acylglycerol-3-phosphate O-acyltransferase 4 (lysophosphatidic acid acyltransferase, delta)	4	371	49	5711	0.413243	0.857929	1.24737	1.27494
path:hsa00561	Glycerolipid metabolism	LIPC	LIPC	lipase, hepatic	4	371	49	5711	0.413243	0.857929	1.24737	1.27494
path:hsa00561	Glycerolipid metabolism	DGKH	DGKH	diacylglycerol kinase, eta	4	371	49	5711	0.413243	0.857929	1.24737	1.27494
path:hsa00561	Glycerolipid metabolism	LIPG	LIPG	lipase, endothelial	4	371	49	5711	0.413243	0.857929	1.24737	1.27494
path:hsa05330	Allograft rejection	FAS	FAS	Fas (TNF receptor superfamily, member 6)	3	371	37	5711	0.450134	0.92275	1.23895	1.15157
path:hsa05330	Allograft rejection	HLA-DOA	HLA-DOA	major histocompatibility complex, class II, DO alpha	3	371	37	5711	0.450134	0.92275	1.23895	1.15157
path:hsa05330	Allograft rejection	IFNG	IFNG	interferon, gamma	3	371	37	5711	0.450134	0.92275	1.23895	1.15157
path:hsa04150	mTOR signaling pathway	PGF	PGF	placental growth factor	4	371	52	5711	0.454877	0.92275	1.17541	1.13645
path:hsa04150	mTOR signaling pathway	IGF1	IGF1	insulin-like growth factor 1 (somatomedin C)	4	371	52	5711	0.454877	0.92275	1.17541	1.13645
path:hsa04150	mTOR signaling pathway	AKT3	AKT3	v-akt murine thymoma viral oncogene homolog 3 (protein kinase B, gamma)	4	371	52	5711	0.454877	0.92275	1.17541	1.13645
path:hsa04150	mTOR signaling pathway	VEGFC	VEGFC	vascular endothelial growth factor C	4	371	52	5711	0.454877	0.92275	1.17541	1.13645
path:hsa04722	Neurotrophin signaling pathway	SH2B3	SH2B3	SH2B adaptor protein 3	9	371	127	5711	0.460745	0.92275	1.08286	1.11796
path:hsa04722	Neurotrophin signaling pathway	IRAK2	IRAK2	interleukin-1 receptor-associated kinase 2	9	371	127	5711	0.460745	0.92275	1.08286	1.11796
path:hsa04722	Neurotrophin signaling pathway	SHC3	SHC3	SHC (Src homology 2 domain containing) transforming protein 3	9	371	127	5711	0.460745	0.92275	1.08286	1.11796
path:hsa04722	Neurotrophin signaling pathway	SHC4	SHC4	SHC (Src homology 2 domain containing) family, member 4	9	371	127	5711	0.460745	0.92275	1.08286	1.11796
path:hsa04722	Neurotrophin signaling pathway	MAPK12	MAPK12	mitogen-activated protein kinase 12	9	371	127	5711	0.460745	0.92275	1.08286	1.11796
path:hsa04722	Neurotrophin signaling pathway	NTRK2	NTRK2	neurotrophic tyrosine kinase, receptor, type 2	9	371	127	5711	0.460745	0.92275	1.08286	1.11796
path:hsa04722	Neurotrophin signaling pathway	AKT3	AKT3	v-akt murine thymoma viral oncogene homolog 3 (protein kinase B, gamma)	9	371	127	5711	0.460745	0.92275	1.08286	1.11796
path:hsa04722	Neurotrophin signaling pathway	PLCG1	PLCG1	phospholipase C, gamma 1	9	371	127	5711	0.460745	0.92275	1.08286	1.11796
path:hsa04722	Neurotrophin signaling pathway	NGFR	NGFR	nerve growth factor receptor	9	371	127	5711	0.460745	0.92275	1.08286	1.11796
path:hsa05120	Epithelial cell signaling in Helicobacter pylori infection	CXCL1	CXCL1	chemokine (C-X-C motif) ligand 1 (melanoma growth stimulating activity, alpha)	5	371	68	5711	0.469465	0.92275	1.12355	1.09091
path:hsa05120	Epithelial cell signaling in Helicobacter pylori infection	MAPK12	MAPK12	mitogen-activated protein kinase 12	5	371	68	5711	0.469465	0.92275	1.12355	1.09091
path:hsa05120	Epithelial cell signaling in Helicobacter pylori infection	IL8	IL8	interleukin 8	5	371	68	5711	0.469465	0.92275	1.12355	1.09091
path:hsa05120	Epithelial cell signaling in Helicobacter pylori infection	NOD1	NOD1	nucleotide-binding oligomerization domain containing 1	5	371	68	5711	0.469465	0.92275	1.12355	1.09091
path:hsa05120	Epithelial cell signaling in Helicobacter pylori infection	PLCG1	PLCG1	phospholipase C, gamma 1	5	371	68	5711	0.469465	0.92275	1.12355	1.09091
path:hsa05223	Non-small cell lung cancer	E2F3	E2F3	E2F transcription factor 3	4	371	54	5711	0.482067	0.92275	1.13188	1.0527
path:hsa05223	Non-small cell lung cancer	AKT3	AKT3	v-akt murine thymoma viral oncogene homolog 3 (protein kinase B, gamma)	4	371	54	5711	0.482067	0.92275	1.13188	1.0527
path:hsa05223	Non-small cell lung cancer	PLCG1	PLCG1	phospholipase C, gamma 1	4	371	54	5711	0.482067	0.92275	1.13188	1.0527
path:hsa05223	Non-small cell lung cancer	CDKN2A	CDKN2A	cyclin-dependent kinase inhibitor 2A (melanoma, p16, inhibits CDK4)	4	371	54	5711	0.482067	0.92275	1.13188	1.0527
path:hsa04530	Tight junction	CLDN3	CLDN3	claudin 3	9	371	131	5711	0.495269	0.92275	1.04979	1.01372
path:hsa04530	Tight junction	CLDN4	CLDN4	claudin 4	9	371	131	5711	0.495269	0.92275	1.04979	1.01372
path:hsa04530	Tight junction	CLDN2	CLDN2	claudin 2	9	371	131	5711	0.495269	0.92275	1.04979	1.01372
path:hsa04530	Tight junction	CLDN11	CLDN11	claudin 11	9	371	131	5711	0.495269	0.92275	1.04979	1.01372
path:hsa04530	Tight junction	CLDN1	CLDN1	claudin 1	9	371	131	5711	0.495269	0.92275	1.04979	1.01372
path:hsa04530	Tight junction	AKT3	AKT3	v-akt murine thymoma viral oncogene homolog 3 (protein kinase B, gamma)	9	371	131	5711	0.495269	0.92275	1.04979	1.01372
path:hsa04530	Tight junction	MYH10	MYH10	myosin, heavy chain 10, non-muscle	9	371	131	5711	0.495269	0.92275	1.04979	1.01372
path:hsa04530	Tight junction	EPB41L2	EPB41L2	erythrocyte membrane protein band 4.1-like 2	9	371	131	5711	0.495269	0.92275	1.04979	1.01372
path:hsa04530	Tight junction	CTNNB1	CTNNB1	catenin (cadherin-associated protein), beta 1, 88kDa	9	371	131	5711	0.495269	0.92275	1.04979	1.01372
path:hsa04912	GnRH signaling pathway	ELK1	ELK1	ELK1, member of ETS oncogene family	7	371	101	5711	0.499411	0.92275	1.05903	1.0017
path:hsa04912	GnRH signaling pathway	CACNA1D	CACNA1D	calcium channel, voltage-dependent, L type, alpha 1D subunit	7	371	101	5711	0.499411	0.92275	1.05903	1.0017
path:hsa04912	GnRH signaling pathway	ADCY3	ADCY3	adenylate cyclase 3	7	371	101	5711	0.499411	0.92275	1.05903	1.0017
path:hsa04912	GnRH signaling pathway	MAPK12	MAPK12	mitogen-activated protein kinase 12	7	371	101	5711	0.499411	0.92275	1.05903	1.0017
path:hsa04912	GnRH signaling pathway	MMP14	MMP14	matrix metallopeptidase 14 (membrane-inserted)	7	371	101	5711	0.499411	0.92275	1.05903	1.0017
path:hsa04912	GnRH signaling pathway	ADCY4	ADCY4	adenylate cyclase 4	7	371	101	5711	0.499411	0.92275	1.05903	1.0017
path:hsa04912	GnRH signaling pathway	MMP2	MMP2	matrix metallopeptidase 2 (gelatinase A, 72kDa gelatinase, 72kDa type IV collagenase)	7	371	101	5711	0.499411	0.92275	1.05903	1.0017
path:hsa04950	Maturity onset diabetes of the young	NR5A2	NR5A2	nuclear receptor subfamily 5, group A, member 2	2	371	25	5711	0.501265	0.92275	1.22243	0.996355
path:hsa04950	Maturity onset diabetes of the young	HHEX	HHEX	hematopoietically expressed homeobox	2	371	25	5711	0.501265	0.92275	1.22243	0.996355
path:hsa00430	Taurine and hypotaurine metabolism	GGT5	GGT5	gamma-glutamyltransferase 5	1	371	10	5711	0.502683	0.92275	1.52803	0.992278
path:hsa04623	Cytosolic DNA-sensing pathway	IL6	IL6	interleukin 6 (interferon, beta 2)	4	371	56	5711	0.50869	0.92275	1.09145	0.97514
path:hsa04623	Cytosolic DNA-sensing pathway	CXCL10	CXCL10	chemokine (C-X-C motif) ligand 10	4	371	56	5711	0.50869	0.92275	1.09145	0.97514
path:hsa04623	Cytosolic DNA-sensing pathway	TMEM173	TMEM173	transmembrane protein 173	4	371	56	5711	0.50869	0.92275	1.09145	0.97514
path:hsa04623	Cytosolic DNA-sensing pathway	POLR3G	POLR3G	polymerase (RNA) III (DNA directed) polypeptide G (32kD)	4	371	56	5711	0.50869	0.92275	1.09145	0.97514
path:hsa05160	Hepatitis C	SOCS3	SOCS3	suppressor of cytokine signaling 3	9	371	133	5711	0.512299	0.92275	1.03401	0.964941
path:hsa05160	Hepatitis C	CLDN3	CLDN3	claudin 3	9	371	133	5711	0.512299	0.92275	1.03401	0.964941
path:hsa05160	Hepatitis C	CLDN4	CLDN4	claudin 4	9	371	133	5711	0.512299	0.92275	1.03401	0.964941
path:hsa05160	Hepatitis C	CLDN2	CLDN2	claudin 2	9	371	133	5711	0.512299	0.92275	1.03401	0.964941
path:hsa05160	Hepatitis C	CLDN11	CLDN11	claudin 11	9	371	133	5711	0.512299	0.92275	1.03401	0.964941
path:hsa05160	Hepatitis C	MAPK12	MAPK12	mitogen-activated protein kinase 12	9	371	133	5711	0.512299	0.92275	1.03401	0.964941
path:hsa05160	Hepatitis C	IL8	IL8	interleukin 8	9	371	133	5711	0.512299	0.92275	1.03401	0.964941
path:hsa05160	Hepatitis C	CLDN1	CLDN1	claudin 1	9	371	133	5711	0.512299	0.92275	1.03401	0.964941
path:hsa05160	Hepatitis C	AKT3	AKT3	v-akt murine thymoma viral oncogene homolog 3 (protein kinase B, gamma)	9	371	133	5711	0.512299	0.92275	1.03401	0.964941
path:hsa04210	Apoptosis	FAS	FAS	Fas (TNF receptor superfamily, member 6)	6	371	87	5711	0.512504	0.92275	1.05382	0.964365
path:hsa04210	Apoptosis	IRAK2	IRAK2	interleukin-1 receptor-associated kinase 2	6	371	87	5711	0.512504	0.92275	1.05382	0.964365
path:hsa04210	Apoptosis	IL3RA	IL3RA	interleukin 3 receptor, alpha (low affinity)	6	371	87	5711	0.512504	0.92275	1.05382	0.964365
path:hsa04210	Apoptosis	AKT3	AKT3	v-akt murine thymoma viral oncogene homolog 3 (protein kinase B, gamma)	6	371	87	5711	0.512504	0.92275	1.05382	0.964365
path:hsa04210	Apoptosis	IL1RAP	IL1RAP	interleukin 1 receptor accessory protein	6	371	87	5711	0.512504	0.92275	1.05382	0.964365
path:hsa04210	Apoptosis	TNFRSF10C	TNFRSF10C	tumor necrosis factor receptor superfamily, member 10c, decoy without an intracellular domain	6	371	87	5711	0.512504	0.92275	1.05382	0.964365
path:hsa00350	Tyrosine metabolism	ALDH1A3	ALDH1A3	aldehyde dehydrogenase 1 family, member A3	3	371	41	5711	0.513615	0.92275	1.11807	0.961241
path:hsa00350	Tyrosine metabolism	ADH4	ADH4	alcohol dehydrogenase 4 (class II), pi polypeptide	3	371	41	5711	0.513615	0.92275	1.11807	0.961241
path:hsa00350	Tyrosine metabolism	IL4I1	IL4I1	interleukin 4 induced 1	3	371	41	5711	0.513615	0.92275	1.11807	0.961241
path:hsa00534	Glycosaminoglycan biosynthesis - heparan sulfate	EXTL1	EXTL1	exostoses (multiple)-like 1	2	371	26	5711	0.520829	0.92275	1.17541	0.941118
path:hsa00534	Glycosaminoglycan biosynthesis - heparan sulfate	HS3ST2	HS3ST2	heparan sulfate (glucosamine) 3-O-sulfotransferase 2	2	371	26	5711	0.520829	0.92275	1.17541	0.941118
path:hsa05221	Acute myeloid leukemia	RUNX1	RUNX1	runt-related transcription factor 1	4	371	57	5711	0.521764	0.92275	1.0723	0.93853
path:hsa00590	Arachidonic acid metabolism	GPX7	GPX7	glutathione peroxidase 7	4	371	57	5711	0.521764	0.92275	1.0723	0.93853
path:hsa00590	Arachidonic acid metabolism	GGT5	GGT5	gamma-glutamyltransferase 5	4	371	57	5711	0.521764	0.92275	1.0723	0.93853
path:hsa00590	Arachidonic acid metabolism	CBR3	CBR3	carbonyl reductase 3	4	371	57	5711	0.521764	0.92275	1.0723	0.93853
path:hsa05221	Acute myeloid leukemia	MYC	MYC	v-myc myelocytomatosis viral oncogene homolog (avian)	4	371	57	5711	0.521764	0.92275	1.0723	0.93853
path:hsa00590	Arachidonic acid metabolism	PTGIS	PTGIS	prostaglandin I2 (prostacyclin) synthase	4	371	57	5711	0.521764	0.92275	1.0723	0.93853
path:hsa05221	Acute myeloid leukemia	AKT3	AKT3	v-akt murine thymoma viral oncogene homolog 3 (protein kinase B, gamma)	4	371	57	5711	0.521764	0.92275	1.0723	0.93853
path:hsa05221	Acute myeloid leukemia	LEF1	LEF1	lymphoid enhancer-binding factor 1	4	371	57	5711	0.521764	0.92275	1.0723	0.93853
path:hsa04960	Aldosterone-regulated sodium reabsorption	HSD11B1	HSD11B1	hydroxysteroid (11-beta) dehydrogenase 1	3	371	42	5711	0.528862	0.924854	1.09145	0.919036
path:hsa04960	Aldosterone-regulated sodium reabsorption	IGF1	IGF1	insulin-like growth factor 1 (somatomedin C)	3	371	42	5711	0.528862	0.924854	1.09145	0.919036
path:hsa04960	Aldosterone-regulated sodium reabsorption	ATP1B3	ATP1B3	ATPase, Na+/K+ transporting, beta 3 polypeptide	3	371	42	5711	0.528862	0.924854	1.09145	0.919036
path:hsa00290	Valine, leucine and isoleucine biosynthesis	BCAT1	BCAT1	branched chain amino-acid transaminase 1, cytosolic	1	371	11	5711	0.533252	0.924854	1.38912	0.90711
path:hsa05322	Systemic lupus erythematosus	HIST2H3C	HIST2H3C	histone cluster 2, H3c	9	371	136	5711	0.537481	0.924854	1.0112	0.895715
path:hsa05322	Systemic lupus erythematosus	C3	C3	complement component 3	9	371	136	5711	0.537481	0.924854	1.0112	0.895715
path:hsa05322	Systemic lupus erythematosus	FCGR2A	FCGR2A	Fc fragment of IgG, low affinity IIa, receptor (CD32)	9	371	136	5711	0.537481	0.924854	1.0112	0.895715
path:hsa05322	Systemic lupus erythematosus	C1R	C1R	complement component 1, r subcomponent	9	371	136	5711	0.537481	0.924854	1.0112	0.895715
path:hsa05322	Systemic lupus erythematosus	C2	C2	complement component 2	9	371	136	5711	0.537481	0.924854	1.0112	0.895715
path:hsa05322	Systemic lupus erythematosus	FCGR3A	FCGR3A	Fc fragment of IgG, low affinity IIIa, receptor (CD16a)	9	371	136	5711	0.537481	0.924854	1.0112	0.895715
path:hsa05322	Systemic lupus erythematosus	C1S	C1S	complement component 1, s subcomponent	9	371	136	5711	0.537481	0.924854	1.0112	0.895715
path:hsa05322	Systemic lupus erythematosus	HLA-DOA	HLA-DOA	major histocompatibility complex, class II, DO alpha	9	371	136	5711	0.537481	0.924854	1.0112	0.895715
path:hsa05322	Systemic lupus erythematosus	IFNG	IFNG	interferon, gamma	9	371	136	5711	0.537481	0.924854	1.0112	0.895715
path:hsa04940	Type I diabetes mellitus	FAS	FAS	Fas (TNF receptor superfamily, member 6)	3	371	43	5711	0.543835	0.927433	1.06607	0.878758
path:hsa04940	Type I diabetes mellitus	HLA-DOA	HLA-DOA	major histocompatibility complex, class II, DO alpha	3	371	43	5711	0.543835	0.927433	1.06607	0.878758
path:hsa04940	Type I diabetes mellitus	IFNG	IFNG	interferon, gamma	3	371	43	5711	0.543835	0.927433	1.06607	0.878758
path:hsa04662	B cell receptor signaling pathway	PIK3AP1	PIK3AP1	phosphoinositide-3-kinase adaptor protein 1	5	371	75	5711	0.550698	0.928176	1.01869	0.860667
path:hsa04662	B cell receptor signaling pathway	IFITM1	IFITM1	interferon induced transmembrane protein 1 (9-27)	5	371	75	5711	0.550698	0.928176	1.01869	0.860667
path:hsa04662	B cell receptor signaling pathway	VAV2	VAV2	vav 2 guanine nucleotide exchange factor	5	371	75	5711	0.550698	0.928176	1.01869	0.860667
path:hsa04662	B cell receptor signaling pathway	AKT3	AKT3	v-akt murine thymoma viral oncogene homolog 3 (protein kinase B, gamma)	5	371	75	5711	0.550698	0.928176	1.01869	0.860667
path:hsa04662	B cell receptor signaling pathway	LILRB3	LILRB3	leukocyte immunoglobulin-like receptor, subfamily B (with TM and ITIM domains), member 3	5	371	75	5711	0.550698	0.928176	1.01869	0.860667
path:hsa04910	Insulin signaling pathway	PDE3A	PDE3A	phosphodiesterase 3A, cGMP-inhibited	9	371	138	5711	0.55399	0.928176	0.996543	0.852068
path:hsa04910	Insulin signaling pathway	SOCS3	SOCS3	suppressor of cytokine signaling 3	9	371	138	5711	0.55399	0.928176	0.996543	0.852068
path:hsa04910	Insulin signaling pathway	ELK1	ELK1	ELK1, member of ETS oncogene family	9	371	138	5711	0.55399	0.928176	0.996543	0.852068
path:hsa04910	Insulin signaling pathway	PYGL	PYGL	phosphorylase, glycogen, liver	9	371	138	5711	0.55399	0.928176	0.996543	0.852068
path:hsa04910	Insulin signaling pathway	SHC3	SHC3	SHC (Src homology 2 domain containing) transforming protein 3	9	371	138	5711	0.55399	0.928176	0.996543	0.852068
path:hsa04910	Insulin signaling pathway	SHC4	SHC4	SHC (Src homology 2 domain containing) family, member 4	9	371	138	5711	0.55399	0.928176	0.996543	0.852068
path:hsa04910	Insulin signaling pathway	AKT3	AKT3	v-akt murine thymoma viral oncogene homolog 3 (protein kinase B, gamma)	9	371	138	5711	0.55399	0.928176	0.996543	0.852068
path:hsa04910	Insulin signaling pathway	PDE3B	PDE3B	phosphodiesterase 3B, cGMP-inhibited	9	371	138	5711	0.55399	0.928176	0.996543	0.852068
path:hsa04910	Insulin signaling pathway	HKDC1	HKDC1	hexokinase domain containing 1	9	371	138	5711	0.55399	0.928176	0.996543	0.852068
path:hsa04612	Antigen processing and presentation	HSPA6	HSPA6	heat shock 70kDa protein 6 (HSP70B')	5	371	76	5711	0.561804	0.933084	1.00528	0.83186
path:hsa04612	Antigen processing and presentation	CTSL1	CTSL1	cathepsin L1	5	371	76	5711	0.561804	0.933084	1.00528	0.83186
path:hsa04612	Antigen processing and presentation	CTSB	CTSB	cathepsin B	5	371	76	5711	0.561804	0.933084	1.00528	0.83186
path:hsa04612	Antigen processing and presentation	HLA-DOA	HLA-DOA	major histocompatibility complex, class II, DO alpha	5	371	76	5711	0.561804	0.933084	1.00528	0.83186
path:hsa04612	Antigen processing and presentation	IFNG	IFNG	interferon, gamma	5	371	76	5711	0.561804	0.933084	1.00528	0.83186
path:hsa04110	Cell cycle	E2F3	E2F3	E2F transcription factor 3	8	371	124	5711	0.568136	0.935466	0.985827	0.815691
path:hsa04110	Cell cycle	TGFB2	TGFB2	transforming growth factor, beta 2	8	371	124	5711	0.568136	0.935466	0.985827	0.815691
path:hsa04110	Cell cycle	PTTG1	PTTG1	pituitary tumor-transforming 1	8	371	124	5711	0.568136	0.935466	0.985827	0.815691
path:hsa04110	Cell cycle	MYC	MYC	v-myc myelocytomatosis viral oncogene homolog (avian)	8	371	124	5711	0.568136	0.935466	0.985827	0.815691
path:hsa04110	Cell cycle	CDC25B	CDC25B	cell division cycle 25 homolog B (S. pombe)	8	371	124	5711	0.568136	0.935466	0.985827	0.815691
path:hsa04110	Cell cycle	CCND2	CCND2	cyclin D2	8	371	124	5711	0.568136	0.935466	0.985827	0.815691
path:hsa04110	Cell cycle	TGFB3	TGFB3	transforming growth factor, beta 3	8	371	124	5711	0.568136	0.935466	0.985827	0.815691
path:hsa04110	Cell cycle	CDKN2A	CDKN2A	cyclin-dependent kinase inhibitor 2A (melanoma, p16, inhibits CDK4)	8	371	124	5711	0.568136	0.935466	0.985827	0.815691
path:hsa00512	O-Glycan biosynthesis	GALNTL4	GALNTL4	UDP-N-acetyl-alpha-D-galactosamine:polypeptide N-acetylgalactosaminyltransferase-like 4	2	371	30	5711	0.593751	0.969286	1.01869	0.752069
path:hsa00512	O-Glycan biosynthesis	ST3GAL2	ST3GAL2	ST3 beta-galactoside alpha-2,3-sialyltransferase 2	2	371	30	5711	0.593751	0.969286	1.01869	0.752069
path:hsa00230	Purine metabolism	PDE3A	PDE3A	phosphodiesterase 3A, cGMP-inhibited	10	371	161	5711	0.609662	0.977754	0.949088	0.713919
path:hsa00230	Purine metabolism	GUCY1A3	GUCY1A3	guanylate cyclase 1, soluble, alpha 3	10	371	161	5711	0.609662	0.977754	0.949088	0.713919
path:hsa00230	Purine metabolism	GUCY1B3	GUCY1B3	guanylate cyclase 1, soluble, beta 3	10	371	161	5711	0.609662	0.977754	0.949088	0.713919
path:hsa00230	Purine metabolism	ADCY3	ADCY3	adenylate cyclase 3	10	371	161	5711	0.609662	0.977754	0.949088	0.713919
path:hsa00230	Purine metabolism	ADCY4	ADCY4	adenylate cyclase 4	10	371	161	5711	0.609662	0.977754	0.949088	0.713919
path:hsa00230	Purine metabolism	PDE4B	PDE4B	phosphodiesterase 4B, cAMP-specific	10	371	161	5711	0.609662	0.977754	0.949088	0.713919
path:hsa00230	Purine metabolism	PDE3B	PDE3B	phosphodiesterase 3B, cGMP-inhibited	10	371	161	5711	0.609662	0.977754	0.949088	0.713919
path:hsa00230	Purine metabolism	POLR3G	POLR3G	polymerase (RNA) III (DNA directed) polypeptide G (32kD)	10	371	161	5711	0.609662	0.977754	0.949088	0.713919
path:hsa00230	Purine metabolism	GUCY1A2	GUCY1A2	guanylate cyclase 1, soluble, alpha 2	10	371	161	5711	0.609662	0.977754	0.949088	0.713919
path:hsa00230	Purine metabolism	NT5E	NT5E	5'-nucleotidase, ecto (CD73)	10	371	161	5711	0.609662	0.977754	0.949088	0.713919
path:hsa00603	Glycosphingolipid biosynthesis - globo series	ST3GAL2	ST3GAL2	ST3 beta-galactoside alpha-2,3-sialyltransferase 2	1	371	14	5711	0.614114	0.977754	1.09145	0.703421
path:hsa04672	Intestinal immune network for IgA production	IL6	IL6	interleukin 6 (interferon, beta 2)	3	371	48	5711	0.614296	0.977754	0.95502	0.702995
path:hsa04672	Intestinal immune network for IgA production	HLA-DOA	HLA-DOA	major histocompatibility complex, class II, DO alpha	3	371	48	5711	0.614296	0.977754	0.95502	0.702995
path:hsa04672	Intestinal immune network for IgA production	CXCL12	CXCL12	chemokine (C-X-C motif) ligand 12	3	371	48	5711	0.614296	0.977754	0.95502	0.702995
path:hsa00010	Glycolysis / Gluconeogenesis	LDHA	LDHA	lactate dehydrogenase A	4	371	65	5711	0.619597	0.978041	0.940328	0.690599
path:hsa00010	Glycolysis / Gluconeogenesis	ALDH1A3	ALDH1A3	aldehyde dehydrogenase 1 family, member A3	4	371	65	5711	0.619597	0.978041	0.940328	0.690599
path:hsa00010	Glycolysis / Gluconeogenesis	ADH4	ADH4	alcohol dehydrogenase 4 (class II), pi polypeptide	4	371	65	5711	0.619597	0.978041	0.940328	0.690599
path:hsa00010	Glycolysis / Gluconeogenesis	HKDC1	HKDC1	hexokinase domain containing 1	4	371	65	5711	0.619597	0.978041	0.940328	0.690599
path:hsa04920	Adipocytokine signaling pathway	SOCS3	SOCS3	suppressor of cytokine signaling 3	4	371	68	5711	0.652826	1	0.898843	0.61523
path:hsa04920	Adipocytokine signaling pathway	SLC2A1	SLC2A1	solute carrier family 2 (facilitated glucose transporter), member 1	4	371	68	5711	0.652826	1	0.898843	0.61523
path:hsa04920	Adipocytokine signaling pathway	AKT3	AKT3	v-akt murine thymoma viral oncogene homolog 3 (protein kinase B, gamma)	4	371	68	5711	0.652826	1	0.898843	0.61523
path:hsa04920	Adipocytokine signaling pathway	CPT1C	CPT1C	carnitine palmitoyltransferase 1C	4	371	68	5711	0.652826	1	0.898843	0.61523
path:hsa00630	Glyoxylate and dicarboxylate metabolism	MTHFD1L	MTHFD1L	methylenetetrahydrofolate dehydrogenase (NADP+ dependent) 1-like	1	371	16	5711	0.660062	1	0.95502	0.599327
path:hsa00051	Fructose and mannose metabolism	PFKFB3	PFKFB3	6-phosphofructo-2-kinase/fructose-2,6-biphosphatase 3	2	371	35	5711	0.672713	1	0.873161	0.571937
path:hsa00051	Fructose and mannose metabolism	HKDC1	HKDC1	hexokinase domain containing 1	2	371	35	5711	0.672713	1	0.873161	0.571937
path:hsa04730	Long-term depression	GUCY1A3	GUCY1A3	guanylate cyclase 1, soluble, alpha 3	4	371	70	5711	0.673859	1	0.873161	0.569481
path:hsa04730	Long-term depression	GUCY1B3	GUCY1B3	guanylate cyclase 1, soluble, beta 3	4	371	70	5711	0.673859	1	0.873161	0.569481
path:hsa05416	Viral myocarditis	ABL2	ABL2	v-abl Abelson murine leukemia viral oncogene homolog 2	4	371	70	5711	0.673859	1	0.873161	0.569481
path:hsa04730	Long-term depression	IGF1	IGF1	insulin-like growth factor 1 (somatomedin C)	4	371	70	5711	0.673859	1	0.873161	0.569481
path:hsa05416	Viral myocarditis	MYH10	MYH10	myosin, heavy chain 10, non-muscle	4	371	70	5711	0.673859	1	0.873161	0.569481
path:hsa05416	Viral myocarditis	HLA-DOA	HLA-DOA	major histocompatibility complex, class II, DO alpha	4	371	70	5711	0.673859	1	0.873161	0.569481
path:hsa04730	Long-term depression	GUCY1A2	GUCY1A2	guanylate cyclase 1, soluble, alpha 2	4	371	70	5711	0.673859	1	0.873161	0.569481
path:hsa05416	Viral myocarditis	ICAM1	ICAM1	intercellular adhesion molecule 1	4	371	70	5711	0.673859	1	0.873161	0.569481
path:hsa05014	Amyotrophic lateral sclerosis (ALS)	GRIN2D	GRIN2D	glutamate receptor, ionotropic, N-methyl D-aspartate 2D	3	371	53	5711	0.676968	1	0.864924	0.56284
path:hsa05014	Amyotrophic lateral sclerosis (ALS)	MAPK12	MAPK12	mitogen-activated protein kinase 12	3	371	53	5711	0.676968	1	0.864924	0.56284
path:hsa05014	Amyotrophic lateral sclerosis (ALS)	NEFH	NEFH	neurofilament, heavy polypeptide	3	371	53	5711	0.676968	1	0.864924	0.56284
path:hsa04622	RIG-I-like receptor signaling pathway	CXCL10	CXCL10	chemokine (C-X-C motif) ligand 10	4	371	71	5711	0.684035	1	0.860863	0.547857
path:hsa04622	RIG-I-like receptor signaling pathway	MAPK12	MAPK12	mitogen-activated protein kinase 12	4	371	71	5711	0.684035	1	0.860863	0.547857
path:hsa04622	RIG-I-like receptor signaling pathway	IL8	IL8	interleukin 8	4	371	71	5711	0.684035	1	0.860863	0.547857
path:hsa04622	RIG-I-like receptor signaling pathway	TMEM173	TMEM173	transmembrane protein 173	4	371	71	5711	0.684035	1	0.860863	0.547857
path:hsa00500	Starch and sucrose metabolism	PYGL	PYGL	phosphorylase, glycogen, liver	3	371	54	5711	0.688548	1	0.848907	0.538371
path:hsa00500	Starch and sucrose metabolism	PGM2L1	PGM2L1	phosphoglucomutase 2-like 1	3	371	54	5711	0.688548	1	0.848907	0.538371
path:hsa00500	Starch and sucrose metabolism	HKDC1	HKDC1	hexokinase domain containing 1	3	371	54	5711	0.688548	1	0.848907	0.538371
path:hsa00670	One carbon pool by folate	MTHFD1L	MTHFD1L	methylenetetrahydrofolate dehydrogenase (NADP+ dependent) 1-like	1	371	18	5711	0.700526	1	0.848907	0.51349
path:hsa04520	Adherens junction	WASF1	WASF1	WAS protein family, member 1	4	371	73	5711	0.703705	1	0.837278	0.506958
path:hsa04520	Adherens junction	CTNNB1	CTNNB1	catenin (cadherin-associated protein), beta 1, 88kDa	4	371	73	5711	0.703705	1	0.837278	0.506958
path:hsa04520	Adherens junction	SNAI1	SNAI1	snail homolog 1 (Drosophila)	4	371	73	5711	0.703705	1	0.837278	0.506958
path:hsa04520	Adherens junction	LEF1	LEF1	lymphoid enhancer-binding factor 1	4	371	73	5711	0.703705	1	0.837278	0.506958
path:hsa04660	T cell receptor signaling pathway	VAV2	VAV2	vav 2 guanine nucleotide exchange factor	6	371	108	5711	0.707629	1	0.848907	0.498935
path:hsa04660	T cell receptor signaling pathway	MAP3K8	MAP3K8	mitogen-activated protein kinase kinase kinase 8	6	371	108	5711	0.707629	1	0.848907	0.498935
path:hsa04660	T cell receptor signaling pathway	MAPK12	MAPK12	mitogen-activated protein kinase 12	6	371	108	5711	0.707629	1	0.848907	0.498935
path:hsa04660	T cell receptor signaling pathway	AKT3	AKT3	v-akt murine thymoma viral oncogene homolog 3 (protein kinase B, gamma)	6	371	108	5711	0.707629	1	0.848907	0.498935
path:hsa04660	T cell receptor signaling pathway	PLCG1	PLCG1	phospholipase C, gamma 1	6	371	108	5711	0.707629	1	0.848907	0.498935
path:hsa04660	T cell receptor signaling pathway	IFNG	IFNG	interferon, gamma	6	371	108	5711	0.707629	1	0.848907	0.498935
path:hsa04971	Gastric acid secretion	ADCY3	ADCY3	adenylate cyclase 3	4	371	74	5711	0.713198	1	0.825963	0.487625
path:hsa04971	Gastric acid secretion	KCNJ2	KCNJ2	potassium inwardly-rectifying channel, subfamily J, member 2	4	371	74	5711	0.713198	1	0.825963	0.487625
path:hsa04971	Gastric acid secretion	ADCY4	ADCY4	adenylate cyclase 4	4	371	74	5711	0.713198	1	0.825963	0.487625
path:hsa04971	Gastric acid secretion	ATP1B3	ATP1B3	ATPase, Na+/K+ transporting, beta 3 polypeptide	4	371	74	5711	0.713198	1	0.825963	0.487625
path:hsa04664	Fc epsilon RI signaling pathway	VAV2	VAV2	vav 2 guanine nucleotide exchange factor	4	371	79	5711	0.757284	1	0.773687	0.401094
path:hsa04664	Fc epsilon RI signaling pathway	MAPK12	MAPK12	mitogen-activated protein kinase 12	4	371	79	5711	0.757284	1	0.773687	0.401094
path:hsa04664	Fc epsilon RI signaling pathway	AKT3	AKT3	v-akt murine thymoma viral oncogene homolog 3 (protein kinase B, gamma)	4	371	79	5711	0.757284	1	0.773687	0.401094
path:hsa04664	Fc epsilon RI signaling pathway	PLCG1	PLCG1	phospholipase C, gamma 1	4	371	79	5711	0.757284	1	0.773687	0.401094
path:hsa00380	Tryptophan metabolism	CYP1B1	CYP1B1	cytochrome P450, family 1, subfamily B, polypeptide 1	2	371	42	5711	0.761687	1	0.727634	0.392729
path:hsa00380	Tryptophan metabolism	IL4I1	IL4I1	interleukin 4 induced 1	2	371	42	5711	0.761687	1	0.727634	0.392729
path:hsa00410	beta-Alanine metabolism	ALDH1A3	ALDH1A3	aldehyde dehydrogenase 1 family, member A3	1	371	22	5711	0.767547	1	0.69456	0.381674
path:hsa00410	beta-Alanine metabolism	DPYS	DPYS	dihydropyrimidinase	1	371	22	5711	0.767547	1	0.69456	0.381674
path:hsa00240	Pyrimidine metabolism	CTPS	CTPS	CTP synthase	5	371	99	5711	0.771898	1	0.771734	0.373519
path:hsa00240	Pyrimidine metabolism	UPP1	UPP1	uridine phosphorylase 1	5	371	99	5711	0.771898	1	0.771734	0.373519
path:hsa00240	Pyrimidine metabolism	POLR3G	POLR3G	polymerase (RNA) III (DNA directed) polypeptide G (32kD)	5	371	99	5711	0.771898	1	0.771734	0.373519
path:hsa00240	Pyrimidine metabolism	NT5E	NT5E	5'-nucleotidase, ecto (CD73)	5	371	99	5711	0.771898	1	0.771734	0.373519
path:hsa00240	Pyrimidine metabolism	DPYS	DPYS	dihydropyrimidinase	5	371	99	5711	0.771898	1	0.771734	0.373519
path:hsa00860	Porphyrin and chlorophyll metabolism	HMOX1	HMOX1	heme oxygenase (decycling) 1	2	371	43	5711	0.772517	1	0.710713	0.372362
path:hsa00071	Fatty acid metabolism	ADH4	ADH4	alcohol dehydrogenase 4 (class II), pi polypeptide	2	371	43	5711	0.772517	1	0.710713	0.372362
path:hsa00071	Fatty acid metabolism	CPT1C	CPT1C	carnitine palmitoyltransferase 1C	2	371	43	5711	0.772517	1	0.710713	0.372362
path:hsa00860	Porphyrin and chlorophyll metabolism	CP	CP	ceruloplasmin (ferroxidase)	2	371	43	5711	0.772517	1	0.710713	0.372362
path:hsa00910	Nitrogen metabolism	GLS	GLS	glutaminase	1	371	23	5711	0.781807	1	0.664362	0.355116
path:hsa03430	Mismatch repair	RFC3	RFC3	replication factor C (activator 1) 3, 38kDa	1	371	23	5711	0.781807	1	0.664362	0.355116
path:hsa00280	Valine, leucine and isoleucine degradation	BCAT1	BCAT1	branched chain amino-acid transaminase 1, cytosolic	2	371	44	5711	0.782911	1	0.69456	0.35308
path:hsa00310	Lysine degradation	GLT25D1	GLT25D1	glycosyltransferase 25 domain containing 1	2	371	44	5711	0.782911	1	0.69456	0.35308
path:hsa00310	Lysine degradation	PLOD1	PLOD1	procollagen-lysine, 2-oxoglutarate 5-dioxygenase 1	2	371	44	5711	0.782911	1	0.69456	0.35308
path:hsa00280	Valine, leucine and isoleucine degradation	IL4I1	IL4I1	interleukin 4 induced 1	2	371	44	5711	0.782911	1	0.69456	0.35308
path:hsa04142	Lysosome	CTSZ	CTSZ	cathepsin Z	6	371	121	5711	0.797655	1	0.757702	0.326163
path:hsa04142	Lysosome	CTSK	CTSK	cathepsin K	6	371	121	5711	0.797655	1	0.757702	0.326163
path:hsa04142	Lysosome	CTSL1	CTSL1	cathepsin L1	6	371	121	5711	0.797655	1	0.757702	0.326163
path:hsa04142	Lysosome	CTSB	CTSB	cathepsin B	6	371	121	5711	0.797655	1	0.757702	0.326163
path:hsa04142	Lysosome	CTSC	CTSC	cathepsin C	6	371	121	5711	0.797655	1	0.757702	0.326163
path:hsa04142	Lysosome	SLC11A1	SLC11A1	solute carrier family 11 (proton-coupled divalent metal ion transporters), member 1	6	371	121	5711	0.797655	1	0.757702	0.326163
path:hsa00450	Selenoamino acid metabolism	GGT5	GGT5	gamma-glutamyltransferase 5	1	371	26	5711	0.819538	1	0.587705	0.287118
path:hsa00601	Glycosphingolipid biosynthesis - lacto and neolacto series	ST3GAL4	ST3GAL4	ST3 beta-galactoside alpha-2,3-sialyltransferase 4	1	371	26	5711	0.819538	1	0.587705	0.287118
path:hsa00052	Galactose metabolism	HKDC1	HKDC1	hexokinase domain containing 1	1	371	27	5711	0.830601	1	0.565938	0.267773
path:hsa03320	PPAR signaling pathway	ANGPTL4	ANGPTL4	angiopoietin-like 4	3	371	70	5711	0.833074	1	0.654871	0.263484
path:hsa03320	PPAR signaling pathway	AQP7	AQP7	aquaporin 7	3	371	70	5711	0.833074	1	0.654871	0.263484
path:hsa03320	PPAR signaling pathway	CPT1C	CPT1C	carnitine palmitoyltransferase 1C	3	371	70	5711	0.833074	1	0.654871	0.263484
path:hsa00480	Glutathione metabolism	GPX7	GPX7	glutathione peroxidase 7	2	371	50	5711	0.836864	1	0.611213	0.256935
path:hsa00480	Glutathione metabolism	GGT5	GGT5	gamma-glutamyltransferase 5	2	371	50	5711	0.836864	1	0.611213	0.256935
path:hsa04144	Endocytosis	ARAP3	ARAP3	ArfGAP with RhoGAP domain, ankyrin repeat and PH domain 3	10	371	201	5711	0.837584	1	0.760215	0.255694
path:hsa04144	Endocytosis	HSPA6	HSPA6	heat shock 70kDa protein 6 (HSP70B')	10	371	201	5711	0.837584	1	0.760215	0.255694
path:hsa04144	Endocytosis	RAB31	RAB31	RAB31, member RAS oncogene family	10	371	201	5711	0.837584	1	0.760215	0.255694
path:hsa04144	Endocytosis	IL2RA	IL2RA	interleukin 2 receptor, alpha	10	371	201	5711	0.837584	1	0.760215	0.255694
path:hsa04144	Endocytosis	TGFB2	TGFB2	transforming growth factor, beta 2	10	371	201	5711	0.837584	1	0.760215	0.255694
path:hsa04144	Endocytosis	EHD3	EHD3	EH-domain containing 3	10	371	201	5711	0.837584	1	0.760215	0.255694
path:hsa04144	Endocytosis	CAV2	CAV2	caveolin 2	10	371	201	5711	0.837584	1	0.760215	0.255694
path:hsa04144	Endocytosis	ASAP1	ASAP1	ArfGAP with SH3 domain, ankyrin repeat and PH domain 1	10	371	201	5711	0.837584	1	0.760215	0.255694
path:hsa04144	Endocytosis	F2R	F2R	coagulation factor II (thrombin) receptor	10	371	201	5711	0.837584	1	0.760215	0.255694
path:hsa04144	Endocytosis	TGFB3	TGFB3	transforming growth factor, beta 3	10	371	201	5711	0.837584	1	0.760215	0.255694
path:hsa00980	Metabolism of xenobiotics by cytochrome P450	HSD11B1	HSD11B1	hydroxysteroid (11-beta) dehydrogenase 1	3	371	71	5711	0.839801	1	0.645647	0.25188
path:hsa00980	Metabolism of xenobiotics by cytochrome P450	CBR3	CBR3	carbonyl reductase 3	3	371	71	5711	0.839801	1	0.645647	0.25188
path:hsa00980	Metabolism of xenobiotics by cytochrome P450	ALDH1A3	ALDH1A3	aldehyde dehydrogenase 1 family, member A3	3	371	71	5711	0.839801	1	0.645647	0.25188
path:hsa00980	Metabolism of xenobiotics by cytochrome P450	CYP1B1	CYP1B1	cytochrome P450, family 1, subfamily B, polypeptide 1	3	371	71	5711	0.839801	1	0.645647	0.25188
path:hsa00980	Metabolism of xenobiotics by cytochrome P450	ADH4	ADH4	alcohol dehydrogenase 4 (class II), pi polypeptide	3	371	71	5711	0.839801	1	0.645647	0.25188
path:hsa00340	Histidine metabolism	ALDH1A3	ALDH1A3	aldehyde dehydrogenase 1 family, member A3	1	371	29	5711	0.85073	1	0.526908	0.233228
path:hsa03020	RNA polymerase	POLR3G	POLR3G	polymerase (RNA) III (DNA directed) polypeptide G (32kD)	1	371	29	5711	0.85073	1	0.526908	0.233228
path:hsa04114	Oocyte meiosis	ADCY3	ADCY3	adenylate cyclase 3	5	371	112	5711	0.85076	1	0.682157	0.233175
path:hsa04114	Oocyte meiosis	MAPK12	MAPK12	mitogen-activated protein kinase 12	5	371	112	5711	0.85076	1	0.682157	0.233175
path:hsa04114	Oocyte meiosis	PTTG1	PTTG1	pituitary tumor-transforming 1	5	371	112	5711	0.85076	1	0.682157	0.233175
path:hsa04114	Oocyte meiosis	ADCY4	ADCY4	adenylate cyclase 4	5	371	112	5711	0.85076	1	0.682157	0.233175
path:hsa04114	Oocyte meiosis	IGF1	IGF1	insulin-like growth factor 1 (somatomedin C)	5	371	112	5711	0.85076	1	0.682157	0.233175
path:hsa05320	Autoimmune thyroid disease	FAS	FAS	Fas (TNF receptor superfamily, member 6)	2	371	52	5711	0.851946	1	0.587705	0.231167
path:hsa00983	Drug metabolism - other enzymes	UPP1	UPP1	uridine phosphorylase 1	2	371	52	5711	0.851946	1	0.587705	0.231167
path:hsa05320	Autoimmune thyroid disease	HLA-DOA	HLA-DOA	major histocompatibility complex, class II, DO alpha	2	371	52	5711	0.851946	1	0.587705	0.231167
path:hsa00983	Drug metabolism - other enzymes	DPYS	DPYS	dihydropyrimidinase	2	371	52	5711	0.851946	1	0.587705	0.231167
path:hsa04260	Cardiac muscle contraction	CACNA1D	CACNA1D	calcium channel, voltage-dependent, L type, alpha 1D subunit	3	371	73	5711	0.852551	1	0.627958	0.230143
path:hsa00982	Drug metabolism - cytochrome P450	FMO1	FMO1	flavin containing monooxygenase 1	3	371	73	5711	0.852551	1	0.627958	0.230143
path:hsa04260	Cardiac muscle contraction	CACNB3	CACNB3	calcium channel, voltage-dependent, beta 3 subunit	3	371	73	5711	0.852551	1	0.627958	0.230143
path:hsa00982	Drug metabolism - cytochrome P450	ALDH1A3	ALDH1A3	aldehyde dehydrogenase 1 family, member A3	3	371	73	5711	0.852551	1	0.627958	0.230143
path:hsa00982	Drug metabolism - cytochrome P450	ADH4	ADH4	alcohol dehydrogenase 4 (class II), pi polypeptide	3	371	73	5711	0.852551	1	0.627958	0.230143
path:hsa04260	Cardiac muscle contraction	ATP1B3	ATP1B3	ATPase, Na+/K+ transporting, beta 3 polypeptide	3	371	73	5711	0.852551	1	0.627958	0.230143
path:hsa05310	Asthma	HLA-DOA	HLA-DOA	major histocompatibility complex, class II, DO alpha	1	371	30	5711	0.859876	1	0.509344	0.217799
path:hsa05110	Vibrio cholerae infection	ADCY3	ADCY3	adenylate cyclase 3	2	371	54	5711	0.865739	1	0.565938	0.207996
path:hsa05110	Vibrio cholerae infection	PLCG1	PLCG1	phospholipase C, gamma 1	2	371	54	5711	0.865739	1	0.565938	0.207996
path:hsa04370	VEGF signaling pathway	MAPK12	MAPK12	mitogen-activated protein kinase 12	3	371	76	5711	0.870003	1	0.603171	0.200908
path:hsa04370	VEGF signaling pathway	AKT3	AKT3	v-akt murine thymoma viral oncogene homolog 3 (protein kinase B, gamma)	3	371	76	5711	0.870003	1	0.603171	0.200908
path:hsa04370	VEGF signaling pathway	PLCG1	PLCG1	phospholipase C, gamma 1	3	371	76	5711	0.870003	1	0.603171	0.200908
path:hsa00640	Propanoate metabolism	LDHA	LDHA	lactate dehydrogenase A	1	371	32	5711	0.876518	1	0.47751	0.190144
path:hsa00260	Glycine, serine and threonine metabolism	SDS	SDS	serine dehydratase	1	371	32	5711	0.876518	1	0.47751	0.190144
path:hsa00140	Steroid hormone biosynthesis	HSD11B1	HSD11B1	hydroxysteroid (11-beta) dehydrogenase 1	2	371	56	5711	0.878339	1	0.545726	0.187151
path:hsa00140	Steroid hormone biosynthesis	CYP1B1	CYP1B1	cytochrome P450, family 1, subfamily B, polypeptide 1	2	371	56	5711	0.878339	1	0.545726	0.187151
path:hsa00562	Inositol phosphate metabolism	ISYNA1	ISYNA1	inositol-3-phosphate synthase 1	2	371	57	5711	0.884219	1	0.536152	0.177525
path:hsa00562	Inositol phosphate metabolism	PLCG1	PLCG1	phospholipase C, gamma 1	2	371	57	5711	0.884219	1	0.536152	0.177525
path:hsa00564	Glycerophospholipid metabolism	AGPAT4	AGPAT4	1-acylglycerol-3-phosphate O-acyltransferase 4 (lysophosphatidic acid acyltransferase, delta)	3	371	79	5711	0.885595	1	0.580265	0.175281
path:hsa00564	Glycerophospholipid metabolism	LPCAT1	LPCAT1	lysophosphatidylcholine acyltransferase 1	3	371	79	5711	0.885595	1	0.580265	0.175281
path:hsa00564	Glycerophospholipid metabolism	DGKH	DGKH	diacylglycerol kinase, eta	3	371	79	5711	0.885595	1	0.580265	0.175281
path:hsa04140	Regulation of autophagy	IFNG	IFNG	interferon, gamma	1	371	34	5711	0.891179	1	0.449421	0.166213
path:hsa04972	Pancreatic secretion	BST1	BST1	bone marrow stromal cell antigen 1	4	371	101	5711	0.891313	1	0.605161	0.165995
path:hsa04972	Pancreatic secretion	ADCY3	ADCY3	adenylate cyclase 3	4	371	101	5711	0.891313	1	0.605161	0.165995
path:hsa04972	Pancreatic secretion	ADCY4	ADCY4	adenylate cyclase 4	4	371	101	5711	0.891313	1	0.605161	0.165995
path:hsa04972	Pancreatic secretion	ATP1B3	ATP1B3	ATPase, Na+/K+ transporting, beta 3 polypeptide	4	371	101	5711	0.891313	1	0.605161	0.165995
path:hsa00565	Ether lipid metabolism	LPCAT1	LPCAT1	lysophosphatidylcholine acyltransferase 1	1	371	35	5711	0.897842	1	0.436581	0.155467
path:hsa03030	DNA replication	RFC3	RFC3	replication factor C (activator 1) 3, 38kDa	1	371	36	5711	0.904095	1	0.424453	0.145454
path:hsa00620	Pyruvate metabolism	LDHA	LDHA	lactate dehydrogenase A	1	371	40	5711	0.925501	1	0.382008	0.111694
path:hsa04962	Vasopressin-regulated water reabsorption	ADCY3	ADCY3	adenylate cyclase 3	1	371	44	5711	0.942119	1	0.34728	0.0860196
path:hsa03420	Nucleotide excision repair	RFC3	RFC3	replication factor C (activator 1) 3, 38kDa	1	371	44	5711	0.942119	1	0.34728	0.0860196
path:hsa03050	Proteasome	IFNG	IFNG	interferon, gamma	1	371	44	5711	0.942119	1	0.34728	0.0860196
path:hsa05010	Alzheimer's disease	FAS	FAS	Fas (TNF receptor superfamily, member 6)	6	371	161	5711	0.945973	1	0.569453	0.0801284
path:hsa05010	Alzheimer's disease	CACNA1D	CACNA1D	calcium channel, voltage-dependent, L type, alpha 1D subunit	6	371	161	5711	0.945973	1	0.569453	0.0801284
path:hsa05010	Alzheimer's disease	GRIN2D	GRIN2D	glutamate receptor, ionotropic, N-methyl D-aspartate 2D	6	371	161	5711	0.945973	1	0.569453	0.0801284
path:hsa05010	Alzheimer's disease	LRP1	LRP1	low density lipoprotein receptor-related protein 1	6	371	161	5711	0.945973	1	0.569453	0.0801284
path:hsa05010	Alzheimer's disease	APOE	APOE	apolipoprotein E	6	371	161	5711	0.945973	1	0.569453	0.0801284
path:hsa05010	Alzheimer's disease	MME	MME	membrane metallo-endopeptidase	6	371	161	5711	0.945973	1	0.569453	0.0801284
path:hsa00510	N-Glycan biosynthesis	MAN1C1	MAN1C1	mannosidase, alpha, class 1C, member 1	1	371	48	5711	0.955022	1	0.31834	0.0663942
path:hsa04070	Phosphatidylinositol signaling system	PLCG1	PLCG1	phospholipase C, gamma 1	2	371	78	5711	0.960428	1	0.391803	0.0582513
path:hsa04070	Phosphatidylinositol signaling system	DGKH	DGKH	diacylglycerol kinase, eta	2	371	78	5711	0.960428	1	0.391803	0.0582513
path:hsa04146	Peroxisome	NOS2	NOS2	nitric oxide synthase 2, inducible	2	371	79	5711	0.962449	1	0.386844	0.0552185
path:hsa04146	Peroxisome	SOD2	SOD2	superoxide dismutase 2, mitochondrial	2	371	79	5711	0.962449	1	0.386844	0.0552185
path:hsa04742	Taste transduction	ADCY4	ADCY4	adenylate cyclase 4	1	371	51	5711	0.96277	1	0.299614	0.0547372
path:hsa03018	RNA degradation	PABPC4L	PABPC4L	poly(A) binding protein, cytoplasmic 4-like	1	371	58	5711	0.97604	1	0.263454	0.0349871
path:hsa00830	Retinol metabolism	ADH4	ADH4	alcohol dehydrogenase 4 (class II), pi polypeptide	1	371	65	5711	0.984573	1	0.235082	0.0224302
path:hsa04720	Long-term potentiation	GRIN2D	GRIN2D	glutamate receptor, ionotropic, N-methyl D-aspartate 2D	1	371	70	5711	0.988732	1	0.21829	0.0163491
path:hsa03010	Ribosome	RPS21	RPS21	ribosomal protein S21	1	371	87	5711	0.99612	1	0.175636	0.00560905
path:hsa04141	Protein processing in endoplasmic reticulum	HSPA6	HSPA6	heat shock 70kDa protein 6 (HSP70B')	3	371	165	5711	0.998156	1	0.277824	0.00266279
path:hsa04141	Protein processing in endoplasmic reticulum	BAG2	BAG2	BCL2-associated athanogene 2	3	371	165	5711	0.998156	1	0.277824	0.00266279
path:hsa04141	Protein processing in endoplasmic reticulum	MAN1C1	MAN1C1	mannosidase, alpha, class 1C, member 1	3	371	165	5711	0.998156	1	0.277824	0.00266279
path:hsa05016	Huntington's disease	TGM2	TGM2	transglutaminase 2 (C polypeptide, protein-glutamine-gamma-glutamyltransferase)	3	371	177	5711	0.999007	1	0.258989	0.00143402
path:hsa05016	Huntington's disease	SOD2	SOD2	superoxide dismutase 2, mitochondrial	3	371	177	5711	0.999007	1	0.258989	0.00143402
path:hsa05016	Huntington's disease	DNAH2	DNAH2	dynein, axonemal, heavy chain 2	3	371	177	5711	0.999007	1	0.258989	0.00143402
path:hsa05012	Parkinson's disease	UCHL1	UCHL1	ubiquitin carboxyl-terminal esterase L1 (ubiquitin thiolesterase)	1	371	117	5711	0.999404	1	0.130601	0.000859723
path:hsa01100	Metabolic pathways	AGPAT4	AGPAT4	1-acylglycerol-3-phosphate O-acyltransferase 4 (lysophosphatidic acid acyltransferase, delta)	44	371	1101	5711	0.99947	1	0.610658	0.000764657
path:hsa01100	Metabolic pathways	CSGALNACT1	CSGALNACT1	chondroitin sulfate N-acetylgalactosaminyltransferase 1	44	371	1101	5711	0.99947	1	0.610658	0.000764657
path:hsa01100	Metabolic pathways	ISYNA1	ISYNA1	inositol-3-phosphate synthase 1	44	371	1101	5711	0.99947	1	0.610658	0.000764657
path:hsa01100	Metabolic pathways	LDHA	LDHA	lactate dehydrogenase A	44	371	1101	5711	0.99947	1	0.610658	0.000764657
path:hsa01100	Metabolic pathways	LIPC	LIPC	lipase, hepatic	44	371	1101	5711	0.99947	1	0.610658	0.000764657
path:hsa01100	Metabolic pathways	GGT5	GGT5	gamma-glutamyltransferase 5	44	371	1101	5711	0.99947	1	0.610658	0.000764657
path:hsa01100	Metabolic pathways	NOS2	NOS2	nitric oxide synthase 2, inducible	44	371	1101	5711	0.99947	1	0.610658	0.000764657
path:hsa01100	Metabolic pathways	HSD11B1	HSD11B1	hydroxysteroid (11-beta) dehydrogenase 1	44	371	1101	5711	0.99947	1	0.610658	0.000764657
path:hsa01100	Metabolic pathways	BST1	BST1	bone marrow stromal cell antigen 1	44	371	1101	5711	0.99947	1	0.610658	0.000764657
path:hsa01100	Metabolic pathways	PON2	PON2	paraoxonase 2	44	371	1101	5711	0.99947	1	0.610658	0.000764657
path:hsa01100	Metabolic pathways	LPCAT1	LPCAT1	lysophosphatidylcholine acyltransferase 1	44	371	1101	5711	0.99947	1	0.610658	0.000764657
path:hsa01100	Metabolic pathways	MTHFD1L	MTHFD1L	methylenetetrahydrofolate dehydrogenase (NADP+ dependent) 1-like	44	371	1101	5711	0.99947	1	0.610658	0.000764657
path:hsa01100	Metabolic pathways	EXTL1	EXTL1	exostoses (multiple)-like 1	44	371	1101	5711	0.99947	1	0.610658	0.000764657
path:hsa01100	Metabolic pathways	CBR3	CBR3	carbonyl reductase 3	44	371	1101	5711	0.99947	1	0.610658	0.000764657
path:hsa01100	Metabolic pathways	CSGALNACT2	CSGALNACT2	chondroitin sulfate N-acetylgalactosaminyltransferase 2	44	371	1101	5711	0.99947	1	0.610658	0.000764657
path:hsa01100	Metabolic pathways	ALDH1A3	ALDH1A3	aldehyde dehydrogenase 1 family, member A3	44	371	1101	5711	0.99947	1	0.610658	0.000764657
path:hsa01100	Metabolic pathways	SDS	SDS	serine dehydratase	44	371	1101	5711	0.99947	1	0.610658	0.000764657
path:hsa01100	Metabolic pathways	ADC	ADC	arginine decarboxylase	44	371	1101	5711	0.99947	1	0.610658	0.000764657
path:hsa01100	Metabolic pathways	GFPT2	GFPT2	glutamine-fructose-6-phosphate transaminase 2	44	371	1101	5711	0.99947	1	0.610658	0.000764657
path:hsa01100	Metabolic pathways	BCAT1	BCAT1	branched chain amino-acid transaminase 1, cytosolic	44	371	1101	5711	0.99947	1	0.610658	0.000764657
path:hsa01100	Metabolic pathways	GALNTL4	GALNTL4	UDP-N-acetyl-alpha-D-galactosamine:polypeptide N-acetylgalactosaminyltransferase-like 4	44	371	1101	5711	0.99947	1	0.610658	0.000764657
path:hsa01100	Metabolic pathways	PTGIS	PTGIS	prostaglandin I2 (prostacyclin) synthase	44	371	1101	5711	0.99947	1	0.610658	0.000764657
path:hsa01100	Metabolic pathways	MAN1C1	MAN1C1	mannosidase, alpha, class 1C, member 1	44	371	1101	5711	0.99947	1	0.610658	0.000764657
path:hsa01100	Metabolic pathways	B4GALNT1	B4GALNT1	beta-1,4-N-acetyl-galactosaminyl transferase 1	44	371	1101	5711	0.99947	1	0.610658	0.000764657
path:hsa01100	Metabolic pathways	GLS	GLS	glutaminase	44	371	1101	5711	0.99947	1	0.610658	0.000764657
path:hsa01100	Metabolic pathways	CTPS	CTPS	CTP synthase	44	371	1101	5711	0.99947	1	0.610658	0.000764657
path:hsa01100	Metabolic pathways	PRODH	PRODH	proline dehydrogenase (oxidase) 1	44	371	1101	5711	0.99947	1	0.610658	0.000764657
path:hsa01100	Metabolic pathways	NANP	NANP	N-acetylneuraminic acid phosphatase	44	371	1101	5711	0.99947	1	0.610658	0.000764657
path:hsa01100	Metabolic pathways	ADH4	ADH4	alcohol dehydrogenase 4 (class II), pi polypeptide	44	371	1101	5711	0.99947	1	0.610658	0.000764657
path:hsa01100	Metabolic pathways	ASS1	ASS1	argininosuccinate synthase 1	44	371	1101	5711	0.99947	1	0.610658	0.000764657
path:hsa01100	Metabolic pathways	ST3GAL4	ST3GAL4	ST3 beta-galactoside alpha-2,3-sialyltransferase 4	44	371	1101	5711	0.99947	1	0.610658	0.000764657
path:hsa01100	Metabolic pathways	CHSY3	CHSY3	chondroitin sulfate synthase 3	44	371	1101	5711	0.99947	1	0.610658	0.000764657
path:hsa01100	Metabolic pathways	UPP1	UPP1	uridine phosphorylase 1	44	371	1101	5711	0.99947	1	0.610658	0.000764657
path:hsa01100	Metabolic pathways	POLR3G	POLR3G	polymerase (RNA) III (DNA directed) polypeptide G (32kD)	44	371	1101	5711	0.99947	1	0.610658	0.000764657
path:hsa01100	Metabolic pathways	PLCG1	PLCG1	phospholipase C, gamma 1	44	371	1101	5711	0.99947	1	0.610658	0.000764657
path:hsa01100	Metabolic pathways	DGKH	DGKH	diacylglycerol kinase, eta	44	371	1101	5711	0.99947	1	0.610658	0.000764657
path:hsa01100	Metabolic pathways	ST3GAL2	ST3GAL2	ST3 beta-galactoside alpha-2,3-sialyltransferase 2	44	371	1101	5711	0.99947	1	0.610658	0.000764657
path:hsa01100	Metabolic pathways	NNMT	NNMT	nicotinamide N-methyltransferase	44	371	1101	5711	0.99947	1	0.610658	0.000764657
path:hsa01100	Metabolic pathways	HKDC1	HKDC1	hexokinase domain containing 1	44	371	1101	5711	0.99947	1	0.610658	0.000764657
path:hsa01100	Metabolic pathways	LIPG	LIPG	lipase, endothelial	44	371	1101	5711	0.99947	1	0.610658	0.000764657
path:hsa01100	Metabolic pathways	NT5E	NT5E	5'-nucleotidase, ecto (CD73)	44	371	1101	5711	0.99947	1	0.610658	0.000764657
path:hsa01100	Metabolic pathways	DNMT3B	DNMT3B	DNA (cytosine-5-)-methyltransferase 3 beta	44	371	1101	5711	0.99947	1	0.610658	0.000764657
path:hsa01100	Metabolic pathways	IL4I1	IL4I1	interleukin 4 induced 1	44	371	1101	5711	0.99947	1	0.610658	0.000764657
path:hsa01100	Metabolic pathways	DPYS	DPYS	dihydropyrimidinase	44	371	1101	5711	0.99947	1	0.610658	0.000764657
path:hsa03040	Spliceosome	HSPA6	HSPA6	heat shock 70kDa protein 6 (HSP70B')	1	371	127	5711	0.99968	1	0.120318	0.000461249
path:hsa04120	Ubiquitin mediated proteolysis	SOCS3	SOCS3	suppressor of cytokine signaling 3	1	371	135	5711	0.999806	1	0.113188	0.000280506
path:hsa03013	RNA transport	PABPC4L	PABPC4L	poly(A) binding protein, cytoplasmic 4-like	1	371	145	5711	0.999895	1	0.105382	0.00015079
path:hsa04740	Olfactory transduction	OR51E1	OR51E1	olfactory receptor, family 51, subfamily E, member 1	2	371	388	5711	1	1	0.0787646	1.20834e-09
path:hsa04740	Olfactory transduction	ADCY3	ADCY3	adenylate cyclase 3	2	371	388	5711	1	1	0.0787646	1.20834e-09

## Sheet: DownPathway_Result
PathID	PathTerm	DifGene	AllDifGene	GeneInPath	AllGene	P-Value	FDR	Enrichment	(-log2P)
path:hsa04978	Mineral absorption	10	364	13	5711	3.72338e-07	7.484e-05	12.0689	21.3569
path:hsa00980	Metabolism of xenobiotics by cytochrome P450	19	364	72	5711	2.16406e-06	0.000217488	4.1403	18.8178
path:hsa04971	Gastric acid secretion	17	364	74	5711	3.2632e-05	0.00218634	3.60436	14.9034
path:hsa00982	Drug metabolism - cytochrome P450	16	364	73	5711	8.77214e-05	0.004408	3.43881	13.4767
path:hsa04976	Bile secretion	4	364	4	5711	0.00075915	0.0305178	15.6896	10.3633
path:hsa05202	Transcriptional misregulation in cancer	5	364	10	5711	0.00143834	0.0481843	7.84478	9.44138
path:hsa00650	Butanoate metabolism	8	364	30	5711	0.00169748	0.048742	4.18388	9.20239
path:hsa04972	Pancreatic secretion	16	364	101	5711	0.00195353	0.0490823	2.48547	8.9997
path:hsa00450	Selenoamino acid metabolism	7	364	26	5711	0.00310857	0.0694247	4.22411	8.32953
path:hsa00280	Valine, leucine and isoleucine degradation	9	364	44	5711	0.00423297	0.0850828	3.20923	7.88411
path:hsa00591	Linoleic acid metabolism	7	364	29	5711	0.0051776	0.0921375	3.78714	7.5935
path:hsa00512	O-Glycan biosynthesis	7	364	30	5711	0.00605552	0.0921375	3.6609	7.36753
path:hsa00072	Synthesis and degradation of ketone bodies	4	364	9	5711	0.00606737	0.0921375	6.97314	7.36471
path:hsa00590	Arachidonic acid metabolism	10	364	57	5711	0.00681692	0.0921375	2.75255	7.19666
path:hsa00910	Nitrogen metabolism	6	364	23	5711	0.00687594	0.0921375	4.09293	7.18423
path:hsa00260	Glycine, serine and threonine metabolism	7	364	32	5711	0.00813708	0.102222	3.43209	6.94127
path:hsa01100	Metabolic pathways	93	364	1103	5711	0.0134881	0.154149	1.32287	6.21217
path:hsa00270	Cysteine and methionine metabolism	7	364	36	5711	0.0138044	0.154149	3.05075	6.17873
path:hsa04080	Neuroactive ligand-receptor interaction	28	364	272	5711	0.0168415	0.178165	1.6151	5.89184
path:hsa00460	Cyanoamino acid metabolism	3	364	7	5711	0.0189998	0.190948	6.7241	5.71787
path:hsa03008	Ribosome biogenesis in eukaryotes	2	364	2	5711	0.0199999	0.191428	15.6896	5.64386
path:hsa00480	Glutathione metabolism	8	364	50	5711	0.0227003	0.207398	2.51033	5.46115
path:hsa04726	Serotonergic synapse	2	364	3	5711	0.0320058	0.257327	10.4597	4.96552
path:hsa04725	Cholinergic synapse	2	364	3	5711	0.0320058	0.257327	10.4597	4.96552
path:hsa03015	mRNA surveillance pathway	2	364	3	5711	0.0320058	0.257327	10.4597	4.96552
path:hsa00830	Retinol metabolism	9	364	65	5711	0.0338857	0.261963	2.1724	4.88318
path:hsa00330	Arginine and proline metabolism	8	364	55	5711	0.0352035	0.262071	2.28212	4.82814
path:hsa00140	Steroid hormone biosynthesis	8	364	56	5711	0.0381673	0.273987	2.24137	4.71152
path:hsa00430	Taurine and hypotaurine metabolism	3	364	10	5711	0.0395443	0.274083	4.70687	4.66039
path:hsa05203	Viral carcinogenesis	2	364	4	5711	0.0461075	0.30892	7.84478	4.43886
path:hsa04020	Calcium signaling pathway	18	364	177	5711	0.0499227	0.323692	1.59555	4.32416
path:hsa04724	Glutamatergic synapse	2	364	5	5711	0.0620084	0.38949	6.27582	4.01139
path:hsa04974	Protein digestion and absorption	9	364	80	5711	0.0880783	0.500496	1.76508	3.50507
path:hsa00051	Fructose and mannose metabolism	5	364	35	5711	0.0906018	0.500496	2.24137	3.46432
path:hsa00565	Ether lipid metabolism	5	364	35	5711	0.0906018	0.500496	2.24137	3.46432
path:hsa04950	Maturity onset diabetes of the young	4	364	25	5711	0.0939324	0.500496	2.51033	3.41223
path:hsa00360	Phenylalanine metabolism	3	364	17	5711	0.115587	0.500496	2.76875	3.11295
path:hsa04727	GABAergic synapse	1	364	1	5711	0.116527	0.500496	15.6896	3.10127
path:hsa04728	Dopaminergic synapse	1	364	1	5711	0.116527	0.500496	15.6896	3.10127
path:hsa05168	Herpes simplex infection	1	364	1	5711	0.116527	0.500496	15.6896	3.10127
path:hsa05169	Epstein-Barr virus infection	1	364	1	5711	0.116527	0.500496	15.6896	3.10127
path:hsa05164	Influenza A	1	364	1	5711	0.116527	0.500496	15.6896	3.10127
path:hsa05034	Alcoholism	1	364	1	5711	0.116527	0.500496	15.6896	3.10127
path:hsa04975	Fat digestion and absorption	1	364	1	5711	0.116527	0.500496	15.6896	3.10127
path:hsa04961	Endocrine and other factor-regulated calcium reabsorption	1	364	1	5711	0.116527	0.500496	15.6896	3.10127
path:hsa05204	Chemical carcinogenesis	1	364	1	5711	0.116527	0.500496	15.6896	3.10127
path:hsa00130	Ubiquinone and other terpenoid-quinone biosynthesis	2	364	8	5711	0.117951	0.500496	3.92239	3.08374
path:hsa00561	Glycerolipid metabolism	6	364	50	5711	0.119521	0.500496	1.88275	3.06466
path:hsa00100	Steroid biosynthesis	3	364	18	5711	0.129098	0.529564	2.61493	2.95346
path:hsa00350	Tyrosine metabolism	5	364	41	5711	0.14141	0.568467	1.91336	2.82205
path:hsa00340	Histidine metabolism	4	364	30	5711	0.145531	0.573565	2.09194	2.7806
path:hsa04960	Aldosterone-regulated sodium reabsorption	5	364	42	5711	0.150875	0.583189	1.8678	2.72858
path:hsa00071	Fatty acid metabolism	5	364	43	5711	0.160595	0.597999	1.82437	2.6385
path:hsa04340	Hedgehog signaling pathway	6	364	56	5711	0.168591	0.597999	1.68102	2.5684
path:hsa00250	Alanine, aspartate and glutamate metabolism	4	364	32	5711	0.168683	0.597999	1.9612	2.56761
path:hsa00640	Propanoate metabolism	4	364	32	5711	0.168683	0.597999	1.9612	2.56761
path:hsa04721	Synaptic vesicle cycle	1	364	2	5711	0.169582	0.597999	7.84478	2.55995
path:hsa04964	Proximal tubule bicarbonate reclamation	3	364	23	5711	0.203486	0.705184	2.04646	2.297
path:hsa04970	Salivary secretion	8	364	89	5711	0.228926	0.779901	1.4103	2.12705
path:hsa00603	Glycosphingolipid biosynthesis - globo series	2	364	14	5711	0.249433	0.828979	2.24137	2.00327
path:hsa00534	Glycosaminoglycan biosynthesis - heparan sulfate	3	364	26	5711	0.25188	0.828979	1.81033	1.98919
path:hsa00983	Drug metabolism - other enzymes	5	364	52	5711	0.257427	0.828979	1.50861	1.95777
path:hsa00053	Ascorbate and aldarate metabolism	3	364	27	5711	0.268372	0.828979	1.74328	1.89769
path:hsa04966	Collecting duct acid secretion	3	364	27	5711	0.268372	0.828979	1.74328	1.89769
path:hsa00600	Sphingolipid metabolism	4	364	40	5711	0.271223	0.828979	1.56896	1.88245
path:hsa00900	Terpenoid backbone biosynthesis	2	364	15	5711	0.272202	0.828979	2.09194	1.87725
path:hsa00564	Glycerophospholipid metabolism	7	364	81	5711	0.278145	0.834436	1.35589	1.84609
path:hsa00030	Pentose phosphate pathway	3	364	28	5711	0.284977	0.842358	1.68102	1.81108
path:hsa00400	Phenylalanine, tyrosine and tryptophan biosynthesis	1	364	5	5711	0.31034	0.904035	3.13791	1.68808
path:hsa00592	alpha-Linolenic acid metabolism	2	364	19	5711	0.362201	0.999782	1.65153	1.46514
path:hsa00520	Amino sugar and nucleotide sugar metabolism	4	364	48	5711	0.381211	0.999782	1.30746	1.39134
path:hsa04672	Intestinal immune network for IgA production	4	364	48	5711	0.381211	0.999782	1.30746	1.39134
path:hsa04810	Regulation of actin cytoskeleton	15	364	213	5711	0.3971	0.999782	1.1049	1.33242
path:hsa05020	Prion diseases	3	364	35	5711	0.401478	0.999782	1.34482	1.31661
path:hsa05340	Primary immunodeficiency	3	364	35	5711	0.401478	0.999782	1.34482	1.31661
path:hsa04710	Circadian rhythm - mammal	2	364	22	5711	0.426869	0.999782	1.42632	1.22813
path:hsa00532	Glycosaminoglycan biosynthesis - chondroitin sulfate	2	364	22	5711	0.426869	0.999782	1.42632	1.22813
path:hsa04730	Long-term depression	5	364	70	5711	0.471349	0.999782	1.12068	1.08513
path:hsa04912	GnRH signaling pathway	7	364	101	5711	0.473314	0.999782	1.0874	1.07913
path:hsa05217	Basal cell carcinoma	4	364	55	5711	0.475976	0.999782	1.14106	1.07104
path:hsa05218	Melanoma	5	364	71	5711	0.482964	0.999782	1.1049	1.05001
path:hsa04122	Sulfur relay system	1	364	10	5711	0.493838	0.999782	1.56896	1.01789
path:hsa04260	Cardiac muscle contraction	5	364	73	5711	0.505909	0.999782	1.07463	0.983051
path:hsa00601	Glycosphingolipid biosynthesis - lacto and neolacto series	2	364	26	5711	0.5073	0.999782	1.20689	0.979088
path:hsa04144	Endocytosis	13	364	201	5711	0.522302	0.999782	1.01475	0.937043
path:hsa00290	Valine, leucine and isoleucine biosynthesis	1	364	11	5711	0.52419	0.999782	1.42632	0.931839
path:hsa00790	Folate biosynthesis	1	364	11	5711	0.52419	0.999782	1.42632	0.931839
path:hsa00740	Riboflavin metabolism	1	364	11	5711	0.52419	0.999782	1.42632	0.931839
path:hsa00052	Galactose metabolism	2	364	27	5711	0.52622	0.999782	1.16219	0.926261
path:hsa00860	Porphyrin and chlorophyll metabolism	3	364	43	5711	0.526801	0.999782	1.09462	0.92467
path:hsa02010	ABC transporters	3	364	44	5711	0.541435	0.999782	1.06974	0.885139
path:hsa04010	MAPK signaling pathway	17	364	268	5711	0.544786	0.999782	0.995233	0.87624
path:hsa00310	Lysine degradation	3	364	45	5711	0.555801	0.999782	1.04597	0.847359
path:hsa04744	Phototransduction	2	364	29	5711	0.562546	0.999782	1.08204	0.829958
path:hsa00020	Citrate cycle (TCA cycle)	2	364	30	5711	0.579938	0.999782	1.04597	0.786029
path:hsa00010	Glycolysis / Gluconeogenesis	4	364	65	5711	0.599834	0.999782	0.965511	0.737365
path:hsa00040	Pentose and glucuronate interconversions	2	364	32	5711	0.61317	0.999782	0.980598	0.705642
path:hsa04742	Taste transduction	3	364	51	5711	0.635996	0.999782	0.922915	0.65291
path:hsa04610	Complement and coagulation cascades	4	364	69	5711	0.644088	0.999782	0.90954	0.634671
path:hsa00770	Pantothenate and CoA biosynthesis	1	364	16	5711	0.650679	0.999782	0.980598	0.619982
path:hsa00630	Glyoxylate and dicarboxylate metabolism	1	364	16	5711	0.650679	0.999782	0.980598	0.619982
path:hsa00120	Primary bile acid biosynthesis	1	364	16	5711	0.650679	0.999782	0.980598	0.619982
path:hsa04012	ErbB signaling pathway	5	364	87	5711	0.652207	0.999782	0.901699	0.616599
path:hsa04720	Long-term potentiation	4	364	70	5711	0.654627	0.999782	0.896546	0.611255
path:hsa05014	Amyotrophic lateral sclerosis (ALS)	3	364	53	5711	0.660347	0.999782	0.888088	0.598704
path:hsa05110	Vibrio cholerae infection	3	364	54	5711	0.672068	0.999782	0.871642	0.573321
path:hsa05414	Dilated cardiomyopathy	5	364	90	5711	0.679654	0.999782	0.871642	0.557127
path:hsa05412	Arrhythmogenic right ventricular cardiomyopathy (ARVC)	4	364	74	5711	0.694636	0.999782	0.848084	0.525671
path:hsa00562	Inositol phosphate metabolism	3	364	57	5711	0.705419	0.999782	0.825766	0.503448
path:hsa00531	Glycosaminoglycan degradation	1	364	19	5711	0.709762	0.999782	0.825766	0.494592
path:hsa00620	Pyruvate metabolism	2	364	40	5711	0.72586	0.999782	0.784478	0.462237
path:hsa04146	Peroxisome	4	364	79	5711	0.739791	0.999782	0.794408	0.43481
path:hsa01040	Biosynthesis of unsaturated fatty acids	1	364	21	5711	0.743475	0.999782	0.747122	0.427644
path:hsa00380	Tryptophan metabolism	2	364	42	5711	0.749263	0.999782	0.747122	0.416457
path:hsa04630	Jak-STAT signaling pathway	8	364	155	5711	0.765193	0.999782	0.809784	0.386105
path:hsa04916	Melanogenesis	5	364	101	5711	0.767367	0.999782	0.776711	0.382012
path:hsa04973	Carbohydrate digestion and absorption	2	364	44	5711	0.770916	0.999782	0.713162	0.375354
path:hsa04962	Vasopressin-regulated water reabsorption	2	364	44	5711	0.770916	0.999782	0.713162	0.375354
path:hsa05410	Hypertrophic cardiomyopathy (HCM)	4	364	83	5711	0.772096	0.999782	0.756123	0.373148
path:hsa00410	beta-Alanine metabolism	1	364	23	5711	0.773263	0.999782	0.682155	0.370969
path:hsa05214	Glioma	3	364	65	5711	0.781483	0.999782	0.724134	0.355715
path:hsa04060	Cytokine-cytokine receptor interaction	14	364	265	5711	0.785137	0.999782	0.828882	0.348984
path:hsa04320	Dorso-ventral axis formation	1	364	24	5711	0.78683	0.999782	0.653732	0.345877
path:hsa00760	Nicotinate and nicotinamide metabolism	1	364	24	5711	0.78683	0.999782	0.653732	0.345877
path:hsa00563	Glycosylphosphatidylinositol(GPI)-anchor biosynthesis	1	364	25	5711	0.799583	0.999782	0.627582	0.32268
path:hsa04920	Adipocytokine signaling pathway	3	364	68	5711	0.80547	0.999782	0.692186	0.312098
path:hsa04115	p53 signaling pathway	3	364	68	5711	0.80547	0.999782	0.692186	0.312098
path:hsa04930	Type II diabetes mellitus	2	364	48	5711	0.809342	0.999782	0.653732	0.305178
path:hsa03320	PPAR signaling pathway	3	364	70	5711	0.820191	0.999782	0.67241	0.285969
path:hsa05212	Pancreatic cancer	3	364	70	5711	0.820191	0.999782	0.67241	0.285969
path:hsa04540	Gap junction	4	364	90	5711	0.820877	0.999782	0.697314	0.284762
path:hsa04360	Axon guidance	6	364	129	5711	0.82405	0.999782	0.729747	0.279197
path:hsa04520	Adherens junction	3	364	73	5711	0.840476	0.999782	0.644776	0.250722
path:hsa03020	RNA polymerase	1	364	29	5711	0.843393	0.999782	0.541019	0.245724
path:hsa04666	Fc gamma R-mediated phagocytosis	4	364	94	5711	0.844636	0.999782	0.667641	0.243598
path:hsa04270	Vascular smooth muscle contraction	5	364	116	5711	0.855688	0.999782	0.676274	0.224842
path:hsa00500	Starch and sucrose metabolism	2	364	54	5711	0.856185	0.999782	0.581095	0.224005
path:hsa05223	Non-small cell lung cancer	2	364	54	5711	0.856185	0.999782	0.581095	0.224005
path:hsa04370	VEGF signaling pathway	3	364	76	5711	0.858739	0.999782	0.619325	0.219709
path:hsa05150	Staphylococcus aureus infection	2	364	55	5711	0.86288	0.999782	0.570529	0.212767
path:hsa04070	Phosphatidylinositol signaling system	3	364	78	5711	0.869866	0.999782	0.603445	0.201135
path:hsa04142	Lysosome	5	364	121	5711	0.878051	0.999782	0.648329	0.187623
path:hsa03022	Basal transcription factors	1	364	35	5711	0.891791	0.999782	0.448273	0.165223
path:hsa04130	SNARE interactions in vesicular transport	1	364	36	5711	0.898253	0.999782	0.435821	0.154807
path:hsa04350	TGF-beta signaling pathway	3	364	84	5711	0.898708	0.999782	0.560341	0.154075
path:hsa04914	Progesterone-mediated oocyte maturation	3	364	86	5711	0.906953	0.999782	0.54731	0.1409
path:hsa04310	Wnt signaling pathway	6	364	150	5711	0.909099	0.999782	0.627582	0.137491
path:hsa04530	Tight junction	5	364	131	5711	0.913968	0.999782	0.598838	0.129784
path:hsa04640	Hematopoietic cell lineage	3	364	88	5711	0.914582	0.999782	0.534871	0.128815
path:hsa04514	Cell adhesion molecules (CAMs)	5	364	132	5711	0.916987	0.999782	0.594302	0.125027
path:hsa05215	Prostate cancer	3	364	89	5711	0.918178	0.999782	0.528862	0.123154
path:hsa04114	Oocyte meiosis	4	364	112	5711	0.92101	0.999782	0.560341	0.118711
path:hsa04740	Olfactory transduction	18	364	388	5711	0.923909	0.999782	0.727866	0.114177
path:hsa00970	Aminoacyl-tRNA biosynthesis	1	364	41	5711	0.925204	0.999782	0.382672	0.112157
path:hsa05332	Graft-versus-host disease	1	364	41	5711	0.925204	0.999782	0.382672	0.112157
path:hsa05120	Epithelial cell signaling in Helicobacter pylori infection	2	364	68	5711	0.927291	0.999782	0.461458	0.108905
path:hsa05219	Bladder cancer	1	364	42	5711	0.929666	0.999782	0.373561	0.105215
path:hsa04940	Type I diabetes mellitus	1	364	43	5711	0.933862	0.999782	0.364873	0.0987194
path:hsa05416	Viral myocarditis	2	364	70	5711	0.93419	0.999782	0.448273	0.098212
path:hsa05211	Renal cell carcinoma	2	364	70	5711	0.93419	0.999782	0.448273	0.098212
path:hsa05012	Parkinson's disease	4	364	117	5711	0.935137	0.999782	0.536395	0.0967497
path:hsa03050	Proteasome	1	364	44	5711	0.937806	0.999782	0.356581	0.0926384
path:hsa05200	Pathways in cancer	14	364	325	5711	0.943776	0.999782	0.675858	0.0834834
path:hsa00240	Pyrimidine metabolism	3	364	99	5711	0.947201	0.999782	0.475441	0.0782582
path:hsa04662	B cell receptor signaling pathway	2	364	75	5711	0.948812	0.999782	0.418388	0.0758051
path:hsa00510	N-Glycan biosynthesis	1	364	48	5711	0.951363	0.999782	0.326866	0.0719324
path:hsa04722	Neurotrophin signaling pathway	4	364	127	5711	0.956705	0.999782	0.494159	0.0638542
path:hsa04664	Fc epsilon RI signaling pathway	2	364	79	5711	0.958215	0.999782	0.397204	0.0615791
path:hsa04150	mTOR signaling pathway	1	364	52	5711	0.961958	0.999782	0.301722	0.0559539
path:hsa05213	Endometrial cancer	1	364	52	5711	0.961958	0.999782	0.301722	0.0559539
path:hsa05160	Hepatitis C	4	364	133	5711	0.966229	0.999782	0.471866	0.0495636
path:hsa04512	ECM-receptor interaction	2	364	84	5711	0.967648	0.999782	0.373561	0.0474463
path:hsa05130	Pathogenic Escherichia coli infection	1	364	55	5711	0.968357	0.999782	0.285265	0.046389
path:hsa04623	Cytosolic DNA-sensing pathway	1	364	56	5711	0.970241	0.999782	0.280171	0.0435856
path:hsa05221	Acute myeloid leukemia	1	364	57	5711	0.972012	0.999782	0.275255	0.0409545
path:hsa00230	Purine metabolism	5	364	161	5711	0.972151	0.999782	0.487253	0.0407478
path:hsa04910	Insulin signaling pathway	4	364	138	5711	0.972628	0.999782	0.45477	0.0400402
path:hsa04670	Leukocyte transendothelial migration	3	364	115	5711	0.974471	0.999782	0.409293	0.0373093
path:hsa03018	RNA degradation	1	364	59	5711	0.975243	0.999782	0.265925	0.0361661
path:hsa04062	Chemokine signaling pathway	6	364	189	5711	0.977169	0.999782	0.498081	0.0333193
path:hsa03013	RNA transport	4	364	147	5711	0.981367	0.999782	0.426927	0.0271351
path:hsa04622	RIG-I-like receptor signaling pathway	1	364	71	5711	0.988132	0.999782	0.22098	0.0172244
path:hsa05142	Chagas disease	2	364	104	5711	0.9886	0.999782	0.301722	0.0165419
path:hsa05146	Amoebiasis	2	364	104	5711	0.9886	0.999782	0.301722	0.0165419
path:hsa05220	Chronic myeloid leukemia	1	364	73	5711	0.989499	0.999782	0.214925	0.0152295
path:hsa04120	Ubiquitin mediated proteolysis	3	364	135	5711	0.990059	0.999782	0.348657	0.0144134
path:hsa04650	Natural killer cell mediated cytotoxicity	3	364	136	5711	0.990525	0.999782	0.346093	0.0137347
path:hsa04660	T cell receptor signaling pathway	2	364	108	5711	0.990775	0.999782	0.290547	0.0133713
path:hsa04612	Antigen processing and presentation	1	364	76	5711	0.99126	0.999782	0.206442	0.0126648
path:hsa04141	Protein processing in endoplasmic reticulum	4	364	165	5711	0.991552	0.999782	0.380353	0.01224
path:hsa05222	Small cell lung cancer	1	364	84	5711	0.99464	0.999782	0.18678	0.00775388
path:hsa00190	Oxidative phosphorylation	2	364	119	5711	0.994867	0.999782	0.26369	0.00742378
path:hsa04210	Apoptosis	1	364	87	5711	0.995537	0.999782	0.18034	0.00645309
path:hsa05145	Toxoplasmosis	2	364	132	5711	0.99745	0.999782	0.237721	0.00368286
path:hsa04620	Toll-like receptor signaling pathway	1	364	102	5711	0.998212	0.999782	0.153819	0.00258231
path:hsa04510	Focal adhesion	4	364	199	5711	0.998219	0.999782	0.315368	0.00257204
path:hsa04145	Phagosome	2	364	152	5711	0.999141	0.999782	0.206442	0.00124027
path:hsa04110	Cell cycle	1	364	124	5711	0.99953	0.999782	0.126529	0.000677623
path:hsa03040	Spliceosome	1	364	127	5711	0.999609	0.999782	0.12354	0.000564866
path:hsa05322	Systemic lupus erythematosus	1	364	136	5711	0.999773	0.999782	0.115364	0.000327391
path:hsa05016	Huntington's disease	2	364	177	5711	0.999782	0.999782	0.177283	0.000314081

## Sheet: DownGene2Path
PathID	PathTerm	QueryID	QuerySymbol	Description	DifGene	AllDifGene	GeneInPath	AllGene	P-Value	FDR	Enrichment	(-log2P)
path:hsa04978	Mineral absorption	ATP7A	ATP7A	ATPase, Cu++ transporting, alpha polypeptide	10	364	13	5711	3.72338e-07	7.484e-05	12.0689	21.3569
path:hsa04978	Mineral absorption	HEPH	HEPH	hephaestin	10	364	13	5711	3.72338e-07	7.484e-05	12.0689	21.3569
path:hsa04978	Mineral absorption	MT1E	MT1E	metallothionein 1E	10	364	13	5711	3.72338e-07	7.484e-05	12.0689	21.3569
path:hsa04978	Mineral absorption	TRPV6	TRPV6	transient receptor potential cation channel, subfamily V, member 6	10	364	13	5711	3.72338e-07	7.484e-05	12.0689	21.3569
path:hsa04978	Mineral absorption	SLC26A9	SLC26A9	solute carrier family 26, member 9	10	364	13	5711	3.72338e-07	7.484e-05	12.0689	21.3569
path:hsa04978	Mineral absorption	ATP1B1	ATP1B1	ATPase, Na+/K+ transporting, beta 1 polypeptide	10	364	13	5711	3.72338e-07	7.484e-05	12.0689	21.3569
path:hsa04978	Mineral absorption	MT1G	MT1G	metallothionein 1G	10	364	13	5711	3.72338e-07	7.484e-05	12.0689	21.3569
path:hsa04978	Mineral absorption	MT1X	MT1X	metallothionein 1X	10	364	13	5711	3.72338e-07	7.484e-05	12.0689	21.3569
path:hsa04978	Mineral absorption	MT1M	MT1M	metallothionein 1M	10	364	13	5711	3.72338e-07	7.484e-05	12.0689	21.3569
path:hsa04978	Mineral absorption	HMOX2	HMOX2	heme oxygenase (decycling) 2	10	364	13	5711	3.72338e-07	7.484e-05	12.0689	21.3569
path:hsa04978	Mineral absorption	MT1B	MT1B	metallothionein 1B	10	364	13	5711	3.72338e-07	7.484e-05	12.0689	21.3569
path:hsa04978	Mineral absorption	MT1F	MT1F	metallothionein 1F	10	364	13	5711	3.72338e-07	7.484e-05	12.0689	21.3569
path:hsa04978	Mineral absorption	MT1H	MT1H	metallothionein 1H	10	364	13	5711	3.72338e-07	7.484e-05	12.0689	21.3569
path:hsa00980	Metabolism of xenobiotics by cytochrome P450	CYP3A5	CYP3A5	cytochrome P450, family 3, subfamily A, polypeptide 5	19	364	72	5711	2.16406e-06	0.000217488	4.1403	18.8178
path:hsa00980	Metabolism of xenobiotics by cytochrome P450	AKR1C2	AKR1C2	aldo-keto reductase family 1, member C2 (dihydrodiol dehydrogenase 2; bile acid binding protein; 3-alpha hydroxysteroid dehydrogenase, type III)	19	364	72	5711	2.16406e-06	0.000217488	4.1403	18.8178
path:hsa00980	Metabolism of xenobiotics by cytochrome P450	AKR1C1	AKR1C1	aldo-keto reductase family 1, member C1 (dihydrodiol dehydrogenase 1; 20-alpha (3-alpha)-hydroxysteroid dehydrogenase)	19	364	72	5711	2.16406e-06	0.000217488	4.1403	18.8178
path:hsa00980	Metabolism of xenobiotics by cytochrome P450	CYP3A7	CYP3A7	cytochrome P450, family 3, subfamily A, polypeptide 7	19	364	72	5711	2.16406e-06	0.000217488	4.1403	18.8178
path:hsa00980	Metabolism of xenobiotics by cytochrome P450	ALDH3A1	ALDH3A1	aldehyde dehydrogenase 3 family, member A1	19	364	72	5711	2.16406e-06	0.000217488	4.1403	18.8178
path:hsa00980	Metabolism of xenobiotics by cytochrome P450	CBR1	CBR1	carbonyl reductase 1	19	364	72	5711	2.16406e-06	0.000217488	4.1403	18.8178
path:hsa00980	Metabolism of xenobiotics by cytochrome P450	CYP2S1	CYP2S1	cytochrome P450, family 2, subfamily S, polypeptide 1	19	364	72	5711	2.16406e-06	0.000217488	4.1403	18.8178
path:hsa00980	Metabolism of xenobiotics by cytochrome P450	CYP2D6	CYP2D6	cytochrome P450, family 2, subfamily D, polypeptide 6	19	364	72	5711	2.16406e-06	0.000217488	4.1403	18.8178
path:hsa00980	Metabolism of xenobiotics by cytochrome P450	GSTA5	GSTA5	glutathione S-transferase alpha 5	19	364	72	5711	2.16406e-06	0.000217488	4.1403	18.8178
path:hsa00980	Metabolism of xenobiotics by cytochrome P450	GSTO2	GSTO2	glutathione S-transferase omega 2	19	364	72	5711	2.16406e-06	0.000217488	4.1403	18.8178
path:hsa00980	Metabolism of xenobiotics by cytochrome P450	GSTA4	GSTA4	glutathione S-transferase alpha 4	19	364	72	5711	2.16406e-06	0.000217488	4.1403	18.8178
path:hsa00980	Metabolism of xenobiotics by cytochrome P450	AKR1C3	AKR1C3	aldo-keto reductase family 1, member C3 (3-alpha hydroxysteroid dehydrogenase, type II)	19	364	72	5711	2.16406e-06	0.000217488	4.1403	18.8178
path:hsa00980	Metabolism of xenobiotics by cytochrome P450	CYP2C18	CYP2C18	cytochrome P450, family 2, subfamily C, polypeptide 18	19	364	72	5711	2.16406e-06	0.000217488	4.1403	18.8178
path:hsa00980	Metabolism of xenobiotics by cytochrome P450	GSTM2	GSTM2	glutathione S-transferase mu 2 (muscle)	19	364	72	5711	2.16406e-06	0.000217488	4.1403	18.8178
path:hsa00980	Metabolism of xenobiotics by cytochrome P450	UGT2B11	UGT2B11	UDP glucuronosyltransferase 2 family, polypeptide B11	19	364	72	5711	2.16406e-06	0.000217488	4.1403	18.8178
path:hsa00980	Metabolism of xenobiotics by cytochrome P450	SULT2A1	SULT2A1	sulfotransferase family, cytosolic, 2A, dehydroepiandrosterone (DHEA)-preferring, member 1	19	364	72	5711	2.16406e-06	0.000217488	4.1403	18.8178
path:hsa00980	Metabolism of xenobiotics by cytochrome P450	AKR1C4	AKR1C4	aldo-keto reductase family 1, member C4 (chlordecone reductase; 3-alpha hydroxysteroid dehydrogenase, type I; dihydrodiol dehydrogenase 4)	19	364	72	5711	2.16406e-06	0.000217488	4.1403	18.8178
path:hsa00980	Metabolism of xenobiotics by cytochrome P450	GSTA3	GSTA3	glutathione S-transferase alpha 3	19	364	72	5711	2.16406e-06	0.000217488	4.1403	18.8178
path:hsa00980	Metabolism of xenobiotics by cytochrome P450	ADH1A	ADH1A	alcohol dehydrogenase 1A (class I), alpha polypeptide	19	364	72	5711	2.16406e-06	0.000217488	4.1403	18.8178
path:hsa00980	Metabolism of xenobiotics by cytochrome P450	UGT2B15	UGT2B15	UDP glucuronosyltransferase 2 family, polypeptide B15	19	364	72	5711	2.16406e-06	0.000217488	4.1403	18.8178
path:hsa00980	Metabolism of xenobiotics by cytochrome P450	CYP2C19	CYP2C19	cytochrome P450, family 2, subfamily C, polypeptide 19	19	364	72	5711	2.16406e-06	0.000217488	4.1403	18.8178
path:hsa04971	Gastric acid secretion	KCNQ1	KCNQ1	potassium voltage-gated channel, KQT-like subfamily, member 1	17	364	74	5711	3.2632e-05	0.00218634	3.60436	14.9034
path:hsa04971	Gastric acid secretion	KCNE2	KCNE2	potassium voltage-gated channel, Isk-related family, member 2	17	364	74	5711	3.2632e-05	0.00218634	3.60436	14.9034
path:hsa04971	Gastric acid secretion	PRKACB	PRKACB	protein kinase, cAMP-dependent, catalytic, beta	17	364	74	5711	3.2632e-05	0.00218634	3.60436	14.9034
path:hsa04971	Gastric acid secretion	SLC26A7	SLC26A7	solute carrier family 26, member 7	17	364	74	5711	3.2632e-05	0.00218634	3.60436	14.9034
path:hsa04971	Gastric acid secretion	EZR	EZR	ezrin	17	364	74	5711	3.2632e-05	0.00218634	3.60436	14.9034
path:hsa04971	Gastric acid secretion	ATP1B1	ATP1B1	ATPase, Na+/K+ transporting, beta 1 polypeptide	17	364	74	5711	3.2632e-05	0.00218634	3.60436	14.9034
path:hsa04971	Gastric acid secretion	CA2	CA2	carbonic anhydrase II	17	364	74	5711	3.2632e-05	0.00218634	3.60436	14.9034
path:hsa04971	Gastric acid secretion	KCNJ15	KCNJ15	potassium inwardly-rectifying channel, subfamily J, member 15	17	364	74	5711	3.2632e-05	0.00218634	3.60436	14.9034
path:hsa04971	Gastric acid secretion	KCNK10	KCNK10	potassium channel, subfamily K, member 10	17	364	74	5711	3.2632e-05	0.00218634	3.60436	14.9034
path:hsa04971	Gastric acid secretion	SST	SST	somatostatin	17	364	74	5711	3.2632e-05	0.00218634	3.60436	14.9034
path:hsa04971	Gastric acid secretion	ATP4A	ATP4A	ATPase, H+/K+ exchanging, alpha polypeptide	17	364	74	5711	3.2632e-05	0.00218634	3.60436	14.9034
path:hsa04971	Gastric acid secretion	CHRM3	CHRM3	cholinergic receptor, muscarinic 3	17	364	74	5711	3.2632e-05	0.00218634	3.60436	14.9034
path:hsa04971	Gastric acid secretion	KCNJ16	KCNJ16	potassium inwardly-rectifying channel, subfamily J, member 16	17	364	74	5711	3.2632e-05	0.00218634	3.60436	14.9034
path:hsa04971	Gastric acid secretion	ATP4B	ATP4B	ATPase, H+/K+ exchanging, beta polypeptide	17	364	74	5711	3.2632e-05	0.00218634	3.60436	14.9034
path:hsa04971	Gastric acid secretion	CCKBR	CCKBR	cholecystokinin B receptor	17	364	74	5711	3.2632e-05	0.00218634	3.60436	14.9034
path:hsa04971	Gastric acid secretion	CAMK2B	CAMK2B	calcium/calmodulin-dependent protein kinase II beta	17	364	74	5711	3.2632e-05	0.00218634	3.60436	14.9034
path:hsa04971	Gastric acid secretion	SLC9A1	SLC9A1	solute carrier family 9 (sodium/hydrogen exchanger), member 1	17	364	74	5711	3.2632e-05	0.00218634	3.60436	14.9034
path:hsa00982	Drug metabolism - cytochrome P450	CYP3A5	CYP3A5	cytochrome P450, family 3, subfamily A, polypeptide 5	16	364	73	5711	8.77214e-05	0.004408	3.43881	13.4767
path:hsa00982	Drug metabolism - cytochrome P450	CYP3A7	CYP3A7	cytochrome P450, family 3, subfamily A, polypeptide 7	16	364	73	5711	8.77214e-05	0.004408	3.43881	13.4767
path:hsa00982	Drug metabolism - cytochrome P450	ALDH3A1	ALDH3A1	aldehyde dehydrogenase 3 family, member A1	16	364	73	5711	8.77214e-05	0.004408	3.43881	13.4767
path:hsa00982	Drug metabolism - cytochrome P450	FMO5	FMO5	flavin containing monooxygenase 5	16	364	73	5711	8.77214e-05	0.004408	3.43881	13.4767
path:hsa00982	Drug metabolism - cytochrome P450	CYP2D6	CYP2D6	cytochrome P450, family 2, subfamily D, polypeptide 6	16	364	73	5711	8.77214e-05	0.004408	3.43881	13.4767
path:hsa00982	Drug metabolism - cytochrome P450	GSTA5	GSTA5	glutathione S-transferase alpha 5	16	364	73	5711	8.77214e-05	0.004408	3.43881	13.4767
path:hsa00982	Drug metabolism - cytochrome P450	GSTO2	GSTO2	glutathione S-transferase omega 2	16	364	73	5711	8.77214e-05	0.004408	3.43881	13.4767
path:hsa00982	Drug metabolism - cytochrome P450	GSTA4	GSTA4	glutathione S-transferase alpha 4	16	364	73	5711	8.77214e-05	0.004408	3.43881	13.4767
path:hsa00982	Drug metabolism - cytochrome P450	CYP2C18	CYP2C18	cytochrome P450, family 2, subfamily C, polypeptide 18	16	364	73	5711	8.77214e-05	0.004408	3.43881	13.4767
path:hsa00982	Drug metabolism - cytochrome P450	GSTM2	GSTM2	glutathione S-transferase mu 2 (muscle)	16	364	73	5711	8.77214e-05	0.004408	3.43881	13.4767
path:hsa00982	Drug metabolism - cytochrome P450	UGT2B11	UGT2B11	UDP glucuronosyltransferase 2 family, polypeptide B11	16	364	73	5711	8.77214e-05	0.004408	3.43881	13.4767
path:hsa00982	Drug metabolism - cytochrome P450	MAOA	MAOA	monoamine oxidase A	16	364	73	5711	8.77214e-05	0.004408	3.43881	13.4767
path:hsa00982	Drug metabolism - cytochrome P450	GSTA3	GSTA3	glutathione S-transferase alpha 3	16	364	73	5711	8.77214e-05	0.004408	3.43881	13.4767
path:hsa00982	Drug metabolism - cytochrome P450	ADH1A	ADH1A	alcohol dehydrogenase 1A (class I), alpha polypeptide	16	364	73	5711	8.77214e-05	0.004408	3.43881	13.4767
path:hsa00982	Drug metabolism - cytochrome P450	UGT2B15	UGT2B15	UDP glucuronosyltransferase 2 family, polypeptide B15	16	364	73	5711	8.77214e-05	0.004408	3.43881	13.4767
path:hsa00982	Drug metabolism - cytochrome P450	CYP2C19	CYP2C19	cytochrome P450, family 2, subfamily C, polypeptide 19	16	364	73	5711	8.77214e-05	0.004408	3.43881	13.4767
path:hsa04976	Bile secretion	AQP4	AQP4	aquaporin 4	4	364	4	5711	0.00075915	0.0305178	15.6896	10.3633
path:hsa04976	Bile secretion	SLC4A4	SLC4A4	solute carrier family 4, sodium bicarbonate cotransporter, member 4	4	364	4	5711	0.00075915	0.0305178	15.6896	10.3633
path:hsa04976	Bile secretion	PRKACB	PRKACB	protein kinase, cAMP-dependent, catalytic, beta	4	364	4	5711	0.00075915	0.0305178	15.6896	10.3633
path:hsa04976	Bile secretion	ATP1B1	ATP1B1	ATPase, Na+/K+ transporting, beta 1 polypeptide	4	364	4	5711	0.00075915	0.0305178	15.6896	10.3633
path:hsa04976	Bile secretion	CA2	CA2	carbonic anhydrase II	4	364	4	5711	0.00075915	0.0305178	15.6896	10.3633
path:hsa04976	Bile secretion	NR0B2	NR0B2	nuclear receptor subfamily 0, group B, member 2	4	364	4	5711	0.00075915	0.0305178	15.6896	10.3633
path:hsa04976	Bile secretion	SLCO1A2	SLCO1A2	solute carrier organic anion transporter family, member 1A2	4	364	4	5711	0.00075915	0.0305178	15.6896	10.3633
path:hsa04976	Bile secretion	SCTR	SCTR	secretin receptor	4	364	4	5711	0.00075915	0.0305178	15.6896	10.3633
path:hsa04976	Bile secretion	SULT2A1	SULT2A1	sulfotransferase family, cytosolic, 2A, dehydroepiandrosterone (DHEA)-preferring, member 1	4	364	4	5711	0.00075915	0.0305178	15.6896	10.3633
path:hsa04976	Bile secretion	SLC10A1	SLC10A1	solute carrier family 10 (sodium/bile acid cotransporter family), member 1	4	364	4	5711	0.00075915	0.0305178	15.6896	10.3633
path:hsa04976	Bile secretion	SLC9A1	SLC9A1	solute carrier family 9 (sodium/hydrogen exchanger), member 1	4	364	4	5711	0.00075915	0.0305178	15.6896	10.3633
path:hsa05202	Transcriptional misregulation in cancer	MYCN	MYCN	v-myc myelocytomatosis viral related oncogene, neuroblastoma derived (avian)	5	364	10	5711	0.00143834	0.0481843	7.84478	9.44138
path:hsa05202	Transcriptional misregulation in cancer	TMPRSS2	TMPRSS2	transmembrane protease, serine 2	5	364	10	5711	0.00143834	0.0481843	7.84478	9.44138
path:hsa05202	Transcriptional misregulation in cancer	BAIAP3	BAIAP3	BAI1-associated protein 3	5	364	10	5711	0.00143834	0.0481843	7.84478	9.44138
path:hsa05202	Transcriptional misregulation in cancer	FEV	FEV	FEV (ETS oncogene family)	5	364	10	5711	0.00143834	0.0481843	7.84478	9.44138
path:hsa05202	Transcriptional misregulation in cancer	HPGD	HPGD	hydroxyprostaglandin dehydrogenase 15-(NAD)	5	364	10	5711	0.00143834	0.0481843	7.84478	9.44138
path:hsa05202	Transcriptional misregulation in cancer	GRIA3	GRIA3	glutamate receptor, ionotrophic, AMPA 3	5	364	10	5711	0.00143834	0.0481843	7.84478	9.44138
path:hsa05202	Transcriptional misregulation in cancer	ARNT2	ARNT2	aryl-hydrocarbon receptor nuclear translocator 2	5	364	10	5711	0.00143834	0.0481843	7.84478	9.44138
path:hsa00650	Butanoate metabolism	ACSM1	ACSM1	acyl-CoA synthetase medium-chain family member 1	8	364	30	5711	0.00169748	0.048742	4.18388	9.20239
path:hsa00650	Butanoate metabolism	AKR1B10	AKR1B10	aldo-keto reductase family 1, member B10 (aldose reductase)	8	364	30	5711	0.00169748	0.048742	4.18388	9.20239
path:hsa00650	Butanoate metabolism	ACAT1	ACAT1	acetyl-CoA acetyltransferase 1	8	364	30	5711	0.00169748	0.048742	4.18388	9.20239
path:hsa00650	Butanoate metabolism	ACSM3	ACSM3	acyl-CoA synthetase medium-chain family member 3	8	364	30	5711	0.00169748	0.048742	4.18388	9.20239
path:hsa00650	Butanoate metabolism	ACSM2B	ACSM2B	acyl-CoA synthetase medium-chain family member 2B	8	364	30	5711	0.00169748	0.048742	4.18388	9.20239
path:hsa00650	Butanoate metabolism	OXCT1	OXCT1	3-oxoacid CoA transferase 1	8	364	30	5711	0.00169748	0.048742	4.18388	9.20239
path:hsa00650	Butanoate metabolism	BDH1	BDH1	3-hydroxybutyrate dehydrogenase, type 1	8	364	30	5711	0.00169748	0.048742	4.18388	9.20239
path:hsa00650	Butanoate metabolism	HMGCS2	HMGCS2	3-hydroxy-3-methylglutaryl-CoA synthase 2 (mitochondrial)	8	364	30	5711	0.00169748	0.048742	4.18388	9.20239
path:hsa04972	Pancreatic secretion	KCNQ1	KCNQ1	potassium voltage-gated channel, KQT-like subfamily, member 1	16	364	101	5711	0.00195353	0.0490823	2.48547	8.9997
path:hsa04972	Pancreatic secretion	SLC4A4	SLC4A4	solute carrier family 4, sodium bicarbonate cotransporter, member 4	16	364	101	5711	0.00195353	0.0490823	2.48547	8.9997
path:hsa04972	Pancreatic secretion	RAB27B	RAB27B	RAB27B, member RAS oncogene family	16	364	101	5711	0.00195353	0.0490823	2.48547	8.9997
path:hsa04972	Pancreatic secretion	CELA2B	CELA2B	chymotrypsin-like elastase family, member 2B	16	364	101	5711	0.00195353	0.0490823	2.48547	8.9997
path:hsa04972	Pancreatic secretion	ATP1B1	ATP1B1	ATPase, Na+/K+ transporting, beta 1 polypeptide	16	364	101	5711	0.00195353	0.0490823	2.48547	8.9997
path:hsa04972	Pancreatic secretion	CA2	CA2	carbonic anhydrase II	16	364	101	5711	0.00195353	0.0490823	2.48547	8.9997
path:hsa04972	Pancreatic secretion	PNLIPRP2	PNLIPRP2	pancreatic lipase-related protein 2	16	364	101	5711	0.00195353	0.0490823	2.48547	8.9997
path:hsa04972	Pancreatic secretion	CELA3A	CELA3A	chymotrypsin-like elastase family, member 3A	16	364	101	5711	0.00195353	0.0490823	2.48547	8.9997
path:hsa04972	Pancreatic secretion	PLA2G6	PLA2G6	phospholipase A2, group VI (cytosolic, calcium-independent)	16	364	101	5711	0.00195353	0.0490823	2.48547	8.9997
path:hsa04972	Pancreatic secretion	PLA2G1B	PLA2G1B	phospholipase A2, group IB (pancreas)	16	364	101	5711	0.00195353	0.0490823	2.48547	8.9997
path:hsa04972	Pancreatic secretion	SCTR	SCTR	secretin receptor	16	364	101	5711	0.00195353	0.0490823	2.48547	8.9997
path:hsa04972	Pancreatic secretion	CHRM3	CHRM3	cholinergic receptor, muscarinic 3	16	364	101	5711	0.00195353	0.0490823	2.48547	8.9997
path:hsa04972	Pancreatic secretion	RAB3D	RAB3D	RAB3D, member RAS oncogene family	16	364	101	5711	0.00195353	0.0490823	2.48547	8.9997
path:hsa04972	Pancreatic secretion	CEL	CEL	carboxyl ester lipase (bile salt-stimulated lipase)	16	364	101	5711	0.00195353	0.0490823	2.48547	8.9997
path:hsa04972	Pancreatic secretion	SLC9A1	SLC9A1	solute carrier family 9 (sodium/hydrogen exchanger), member 1	16	364	101	5711	0.00195353	0.0490823	2.48547	8.9997
path:hsa04972	Pancreatic secretion	SLC12A2	SLC12A2	solute carrier family 12 (sodium/potassium/chloride transporters), member 2	16	364	101	5711	0.00195353	0.0490823	2.48547	8.9997
path:hsa00450	Selenoamino acid metabolism	AHCYL1	AHCYL1	adenosylhomocysteinase-like 1	7	364	26	5711	0.00310857	0.0694247	4.22411	8.32953
path:hsa00450	Selenoamino acid metabolism	GGT1	GGT1	gamma-glutamyltransferase 1	7	364	26	5711	0.00310857	0.0694247	4.22411	8.32953
path:hsa00450	Selenoamino acid metabolism	CTH	CTH	cystathionase (cystathionine gamma-lyase)	7	364	26	5711	0.00310857	0.0694247	4.22411	8.32953
path:hsa00450	Selenoamino acid metabolism	GGT6	GGT6	gamma-glutamyltransferase 6	7	364	26	5711	0.00310857	0.0694247	4.22411	8.32953
path:hsa00450	Selenoamino acid metabolism	CBS	CBS	cystathionine-beta-synthase	7	364	26	5711	0.00310857	0.0694247	4.22411	8.32953
path:hsa00450	Selenoamino acid metabolism	GGT7	GGT7	gamma-glutamyltransferase 7	7	364	26	5711	0.00310857	0.0694247	4.22411	8.32953
path:hsa00450	Selenoamino acid metabolism	AHCYL2	AHCYL2	adenosylhomocysteinase-like 2	7	364	26	5711	0.00310857	0.0694247	4.22411	8.32953
path:hsa00280	Valine, leucine and isoleucine degradation	BCAT2	BCAT2	branched chain amino-acid transaminase 2, mitochondrial	9	364	44	5711	0.00423297	0.0850828	3.20923	7.88411
path:hsa00280	Valine, leucine and isoleucine degradation	ACAT1	ACAT1	acetyl-CoA acetyltransferase 1	9	364	44	5711	0.00423297	0.0850828	3.20923	7.88411
path:hsa00280	Valine, leucine and isoleucine degradation	DBT	DBT	dihydrolipoamide branched chain transacylase E2	9	364	44	5711	0.00423297	0.0850828	3.20923	7.88411
path:hsa00280	Valine, leucine and isoleucine degradation	OXCT1	OXCT1	3-oxoacid CoA transferase 1	9	364	44	5711	0.00423297	0.0850828	3.20923	7.88411
path:hsa00280	Valine, leucine and isoleucine degradation	PCCA	PCCA	propionyl CoA carboxylase, alpha polypeptide	9	364	44	5711	0.00423297	0.0850828	3.20923	7.88411
path:hsa00280	Valine, leucine and isoleucine degradation	ALDH6A1	ALDH6A1	aldehyde dehydrogenase 6 family, member A1	9	364	44	5711	0.00423297	0.0850828	3.20923	7.88411
path:hsa00280	Valine, leucine and isoleucine degradation	ACADSB	ACADSB	acyl-CoA dehydrogenase, short/branched chain	9	364	44	5711	0.00423297	0.0850828	3.20923	7.88411
path:hsa00280	Valine, leucine and isoleucine degradation	HMGCS2	HMGCS2	3-hydroxy-3-methylglutaryl-CoA synthase 2 (mitochondrial)	9	364	44	5711	0.00423297	0.0850828	3.20923	7.88411
path:hsa00280	Valine, leucine and isoleucine degradation	AUH	AUH	AU RNA binding protein/enoyl-CoA hydratase	9	364	44	5711	0.00423297	0.0850828	3.20923	7.88411
path:hsa00591	Linoleic acid metabolism	CYP3A5	CYP3A5	cytochrome P450, family 3, subfamily A, polypeptide 5	7	364	29	5711	0.0051776	0.0921375	3.78714	7.5935
path:hsa00591	Linoleic acid metabolism	AKR1B10	AKR1B10	aldo-keto reductase family 1, member B10 (aldose reductase)	7	364	29	5711	0.0051776	0.0921375	3.78714	7.5935
path:hsa00591	Linoleic acid metabolism	CYP3A7	CYP3A7	cytochrome P450, family 3, subfamily A, polypeptide 7	7	364	29	5711	0.0051776	0.0921375	3.78714	7.5935
path:hsa00591	Linoleic acid metabolism	PLA2G6	PLA2G6	phospholipase A2, group VI (cytosolic, calcium-independent)	7	364	29	5711	0.0051776	0.0921375	3.78714	7.5935
path:hsa00591	Linoleic acid metabolism	CYP2C18	CYP2C18	cytochrome P450, family 2, subfamily C, polypeptide 18	7	364	29	5711	0.0051776	0.0921375	3.78714	7.5935
path:hsa00591	Linoleic acid metabolism	PLA2G1B	PLA2G1B	phospholipase A2, group IB (pancreas)	7	364	29	5711	0.0051776	0.0921375	3.78714	7.5935
path:hsa00591	Linoleic acid metabolism	CYP2C19	CYP2C19	cytochrome P450, family 2, subfamily C, polypeptide 19	7	364	29	5711	0.0051776	0.0921375	3.78714	7.5935
path:hsa00512	O-Glycan biosynthesis	ST6GALNAC1	ST6GALNAC1	ST6 (alpha-N-acetyl-neuraminyl-2,3-beta-galactosyl-1,3)-N-acetylgalactosaminide alpha-2,6-sialyltransferase 1	7	364	30	5711	0.00605552	0.0921375	3.6609	7.36753
path:hsa00512	O-Glycan biosynthesis	B3GNT6	B3GNT6	UDP-GlcNAc:betaGal beta-1,3-N-acetylglucosaminyltransferase 6 (core 3 synthase)	7	364	30	5711	0.00605552	0.0921375	3.6609	7.36753
path:hsa00512	O-Glycan biosynthesis	GCNT1	GCNT1	glucosaminyl (N-acetyl) transferase 1, core 2	7	364	30	5711	0.00605552	0.0921375	3.6609	7.36753
path:hsa00512	O-Glycan biosynthesis	GALNT6	GALNT6	UDP-N-acetyl-alpha-D-galactosamine:polypeptide N-acetylgalactosaminyltransferase 6 (GalNAc-T6)	7	364	30	5711	0.00605552	0.0921375	3.6609	7.36753
path:hsa00512	O-Glycan biosynthesis	GALNT9	GALNT9	UDP-N-acetyl-alpha-D-galactosamine:polypeptide N-acetylgalactosaminyltransferase 9 (GalNAc-T9)	7	364	30	5711	0.00605552	0.0921375	3.6609	7.36753
path:hsa00512	O-Glycan biosynthesis	GALNT7	GALNT7	UDP-N-acetyl-alpha-D-galactosamine:polypeptide N-acetylgalactosaminyltransferase 7 (GalNAc-T7)	7	364	30	5711	0.00605552	0.0921375	3.6609	7.36753
path:hsa00512	O-Glycan biosynthesis	GCNT4	GCNT4	glucosaminyl (N-acetyl) transferase 4, core 2	7	364	30	5711	0.00605552	0.0921375	3.6609	7.36753
path:hsa00072	Synthesis and degradation of ketone bodies	ACAT1	ACAT1	acetyl-CoA acetyltransferase 1	4	364	9	5711	0.00606737	0.0921375	6.97314	7.36471
path:hsa00072	Synthesis and degradation of ketone bodies	OXCT1	OXCT1	3-oxoacid CoA transferase 1	4	364	9	5711	0.00606737	0.0921375	6.97314	7.36471
path:hsa00072	Synthesis and degradation of ketone bodies	BDH1	BDH1	3-hydroxybutyrate dehydrogenase, type 1	4	364	9	5711	0.00606737	0.0921375	6.97314	7.36471
path:hsa00072	Synthesis and degradation of ketone bodies	HMGCS2	HMGCS2	3-hydroxy-3-methylglutaryl-CoA synthase 2 (mitochondrial)	4	364	9	5711	0.00606737	0.0921375	6.97314	7.36471
path:hsa00590	Arachidonic acid metabolism	CBR1	CBR1	carbonyl reductase 1	10	364	57	5711	0.00681692	0.0921375	2.75255	7.19666
path:hsa00590	Arachidonic acid metabolism	PTGDS	PTGDS	prostaglandin D2 synthase 21kDa (brain)	10	364	57	5711	0.00681692	0.0921375	2.75255	7.19666
path:hsa00590	Arachidonic acid metabolism	GGT1	GGT1	gamma-glutamyltransferase 1	10	364	57	5711	0.00681692	0.0921375	2.75255	7.19666
path:hsa00590	Arachidonic acid metabolism	PLA2G6	PLA2G6	phospholipase A2, group VI (cytosolic, calcium-independent)	10	364	57	5711	0.00681692	0.0921375	2.75255	7.19666
path:hsa00590	Arachidonic acid metabolism	AKR1C3	AKR1C3	aldo-keto reductase family 1, member C3 (3-alpha hydroxysteroid dehydrogenase, type II)	10	364	57	5711	0.00681692	0.0921375	2.75255	7.19666
path:hsa00590	Arachidonic acid metabolism	CYP2C18	CYP2C18	cytochrome P450, family 2, subfamily C, polypeptide 18	10	364	57	5711	0.00681692	0.0921375	2.75255	7.19666
path:hsa00590	Arachidonic acid metabolism	PLA2G1B	PLA2G1B	phospholipase A2, group IB (pancreas)	10	364	57	5711	0.00681692	0.0921375	2.75255	7.19666
path:hsa00590	Arachidonic acid metabolism	GGT6	GGT6	gamma-glutamyltransferase 6	10	364	57	5711	0.00681692	0.0921375	2.75255	7.19666
path:hsa00590	Arachidonic acid metabolism	GGT7	GGT7	gamma-glutamyltransferase 7	10	364	57	5711	0.00681692	0.0921375	2.75255	7.19666
path:hsa00590	Arachidonic acid metabolism	CYP2C19	CYP2C19	cytochrome P450, family 2, subfamily C, polypeptide 19	10	364	57	5711	0.00681692	0.0921375	2.75255	7.19666
path:hsa00910	Nitrogen metabolism	GLUL	GLUL	glutamate-ammonia ligase	6	364	23	5711	0.00687594	0.0921375	4.09293	7.18423
path:hsa00910	Nitrogen metabolism	CA14	CA14	carbonic anhydrase XIV	6	364	23	5711	0.00687594	0.0921375	4.09293	7.18423
path:hsa00910	Nitrogen metabolism	CA2	CA2	carbonic anhydrase II	6	364	23	5711	0.00687594	0.0921375	4.09293	7.18423
path:hsa00910	Nitrogen metabolism	CTH	CTH	cystathionase (cystathionine gamma-lyase)	6	364	23	5711	0.00687594	0.0921375	4.09293	7.18423
path:hsa00910	Nitrogen metabolism	CA6	CA6	carbonic anhydrase VI	6	364	23	5711	0.00687594	0.0921375	4.09293	7.18423
path:hsa00910	Nitrogen metabolism	CA8	CA8	carbonic anhydrase VIII	6	364	23	5711	0.00687594	0.0921375	4.09293	7.18423
path:hsa00260	Glycine, serine and threonine metabolism	GATM	GATM	glycine amidinotransferase (L-arginine:glycine amidinotransferase)	7	364	32	5711	0.00813708	0.102222	3.43209	6.94127
path:hsa00260	Glycine, serine and threonine metabolism	BHMT	BHMT	betaine--homocysteine S-methyltransferase	7	364	32	5711	0.00813708	0.102222	3.43209	6.94127
path:hsa00260	Glycine, serine and threonine metabolism	GNMT	GNMT	glycine N-methyltransferase	7	364	32	5711	0.00813708	0.102222	3.43209	6.94127
path:hsa00260	Glycine, serine and threonine metabolism	PIPOX	PIPOX	pipecolic acid oxidase	7	364	32	5711	0.00813708	0.102222	3.43209	6.94127
path:hsa00260	Glycine, serine and threonine metabolism	CTH	CTH	cystathionase (cystathionine gamma-lyase)	7	364	32	5711	0.00813708	0.102222	3.43209	6.94127
path:hsa00260	Glycine, serine and threonine metabolism	MAOA	MAOA	monoamine oxidase A	7	364	32	5711	0.00813708	0.102222	3.43209	6.94127
path:hsa00260	Glycine, serine and threonine metabolism	CBS	CBS	cystathionine-beta-synthase	7	364	32	5711	0.00813708	0.102222	3.43209	6.94127
path:hsa01100	Metabolic pathways	BCAT2	BCAT2	branched chain amino-acid transaminase 2, mitochondrial	93	364	1103	5711	0.0134881	0.154149	1.32287	6.21217
path:hsa01100	Metabolic pathways	CYP3A5	CYP3A5	cytochrome P450, family 3, subfamily A, polypeptide 5	93	364	1103	5711	0.0134881	0.154149	1.32287	6.21217
path:hsa01100	Metabolic pathways	GLUL	GLUL	glutamate-ammonia ligase	93	364	1103	5711	0.0134881	0.154149	1.32287	6.21217
path:hsa01100	Metabolic pathways	ACSM1	ACSM1	acyl-CoA synthetase medium-chain family member 1	93	364	1103	5711	0.0134881	0.154149	1.32287	6.21217
path:hsa01100	Metabolic pathways	PAFAH2	PAFAH2	platelet-activating factor acetylhydrolase 2, 40kDa	93	364	1103	5711	0.0134881	0.154149	1.32287	6.21217
path:hsa01100	Metabolic pathways	ACADL	ACADL	acyl-CoA dehydrogenase, long chain	93	364	1103	5711	0.0134881	0.154149	1.32287	6.21217
path:hsa01100	Metabolic pathways	SMPD3	SMPD3	sphingomyelin phosphodiesterase 3, neutral membrane (neutral sphingomyelinase II)	93	364	1103	5711	0.0134881	0.154149	1.32287	6.21217
path:hsa01100	Metabolic pathways	UPP2	UPP2	uridine phosphorylase 2	93	364	1103	5711	0.0134881	0.154149	1.32287	6.21217
path:hsa01100	Metabolic pathways	ST6GALNAC1	ST6GALNAC1	ST6 (alpha-N-acetyl-neuraminyl-2,3-beta-galactosyl-1,3)-N-acetylgalactosaminide alpha-2,6-sialyltransferase 1	93	364	1103	5711	0.0134881	0.154149	1.32287	6.21217
path:hsa01100	Metabolic pathways	AKR1B10	AKR1B10	aldo-keto reductase family 1, member B10 (aldose reductase)	93	364	1103	5711	0.0134881	0.154149	1.32287	6.21217
path:hsa01100	Metabolic pathways	PLD1	PLD1	phospholipase D1, phosphatidylcholine-specific	93	364	1103	5711	0.0134881	0.154149	1.32287	6.21217
path:hsa01100	Metabolic pathways	ALPI	ALPI	alkaline phosphatase, intestinal	93	364	1103	5711	0.0134881	0.154149	1.32287	6.21217
path:hsa01100	Metabolic pathways	ACO2	ACO2	aconitase 2, mitochondrial	93	364	1103	5711	0.0134881	0.154149	1.32287	6.21217
path:hsa01100	Metabolic pathways	ADA	ADA	adenosine deaminase	93	364	1103	5711	0.0134881	0.154149	1.32287	6.21217
path:hsa01100	Metabolic pathways	CYP3A7	CYP3A7	cytochrome P450, family 3, subfamily A, polypeptide 7	93	364	1103	5711	0.0134881	0.154149	1.32287	6.21217
path:hsa01100	Metabolic pathways	CKMT1B	CKMT1B	creatine kinase, mitochondrial 1B	93	364	1103	5711	0.0134881	0.154149	1.32287	6.21217
path:hsa01100	Metabolic pathways	ACAT1	ACAT1	acetyl-CoA acetyltransferase 1	93	364	1103	5711	0.0134881	0.154149	1.32287	6.21217
path:hsa01100	Metabolic pathways	HDC	HDC	histidine decarboxylase	93	364	1103	5711	0.0134881	0.154149	1.32287	6.21217
path:hsa01100	Metabolic pathways	DHCR24	DHCR24	24-dehydrocholesterol reductase	93	364	1103	5711	0.0134881	0.154149	1.32287	6.21217
path:hsa01100	Metabolic pathways	XYLT2	XYLT2	xylosyltransferase II	93	364	1103	5711	0.0134881	0.154149	1.32287	6.21217
path:hsa01100	Metabolic pathways	TST	TST	thiosulfate sulfurtransferase (rhodanese)	93	364	1103	5711	0.0134881	0.154149	1.32287	6.21217
path:hsa01100	Metabolic pathways	FBP2	FBP2	fructose-1,6-bisphosphatase 2	93	364	1103	5711	0.0134881	0.154149	1.32287	6.21217
path:hsa01100	Metabolic pathways	TM7SF2	TM7SF2	transmembrane 7 superfamily member 2	93	364	1103	5711	0.0134881	0.154149	1.32287	6.21217
path:hsa01100	Metabolic pathways	GCNT2	GCNT2	glucosaminyl (N-acetyl) transferase 2, I-branching enzyme (I blood group)	93	364	1103	5711	0.0134881	0.154149	1.32287	6.21217
path:hsa01100	Metabolic pathways	B3GNT6	B3GNT6	UDP-GlcNAc:betaGal beta-1,3-N-acetylglucosaminyltransferase 6 (core 3 synthase)	93	364	1103	5711	0.0134881	0.154149	1.32287	6.21217
path:hsa01100	Metabolic pathways	GATM	GATM	glycine amidinotransferase (L-arginine:glycine amidinotransferase)	93	364	1103	5711	0.0134881	0.154149	1.32287	6.21217
path:hsa01100	Metabolic pathways	ACSM3	ACSM3	acyl-CoA synthetase medium-chain family member 3	93	364	1103	5711	0.0134881	0.154149	1.32287	6.21217
path:hsa01100	Metabolic pathways	PNLIPRP2	PNLIPRP2	pancreatic lipase-related protein 2	93	364	1103	5711	0.0134881	0.154149	1.32287	6.21217
path:hsa01100	Metabolic pathways	AHCYL1	AHCYL1	adenosylhomocysteinase-like 1	93	364	1103	5711	0.0134881	0.154149	1.32287	6.21217
path:hsa01100	Metabolic pathways	GPT	GPT	glutamic-pyruvate transaminase (alanine aminotransferase)	93	364	1103	5711	0.0134881	0.154149	1.32287	6.21217
path:hsa01100	Metabolic pathways	ALDH3A1	ALDH3A1	aldehyde dehydrogenase 3 family, member A1	93	364	1103	5711	0.0134881	0.154149	1.32287	6.21217
path:hsa01100	Metabolic pathways	AGPAT9	AGPAT9	1-acylglycerol-3-phosphate O-acyltransferase 9	93	364	1103	5711	0.0134881	0.154149	1.32287	6.21217
path:hsa01100	Metabolic pathways	DGKD	DGKD	diacylglycerol kinase, delta 130kDa	93	364	1103	5711	0.0134881	0.154149	1.32287	6.21217
path:hsa01100	Metabolic pathways	CBR1	CBR1	carbonyl reductase 1	93	364	1103	5711	0.0134881	0.154149	1.32287	6.21217
path:hsa01100	Metabolic pathways	PTGDS	PTGDS	prostaglandin D2 synthase 21kDa (brain)	93	364	1103	5711	0.0134881	0.154149	1.32287	6.21217
path:hsa01100	Metabolic pathways	DPM2	DPM2	dolichyl-phosphate mannosyltransferase polypeptide 2, regulatory subunit	93	364	1103	5711	0.0134881	0.154149	1.32287	6.21217
path:hsa01100	Metabolic pathways	GAL3ST1	GAL3ST1	galactose-3-O-sulfotransferase 1	93	364	1103	5711	0.0134881	0.154149	1.32287	6.21217
path:hsa01100	Metabolic pathways	FUT1	FUT1	fucosyltransferase 1 (galactoside 2-alpha-L-fucosyltransferase, H blood group)	93	364	1103	5711	0.0134881	0.154149	1.32287	6.21217
path:hsa01100	Metabolic pathways	POLR3D	POLR3D	polymerase (RNA) III (DNA directed) polypeptide D, 44kDa	93	364	1103	5711	0.0134881	0.154149	1.32287	6.21217
path:hsa01100	Metabolic pathways	GALE	GALE	UDP-galactose-4-epimerase	93	364	1103	5711	0.0134881	0.154149	1.32287	6.21217
path:hsa01100	Metabolic pathways	ACSM2B	ACSM2B	acyl-CoA synthetase medium-chain family member 2B	93	364	1103	5711	0.0134881	0.154149	1.32287	6.21217
path:hsa01100	Metabolic pathways	DBT	DBT	dihydrolipoamide branched chain transacylase E2	93	364	1103	5711	0.0134881	0.154149	1.32287	6.21217
path:hsa01100	Metabolic pathways	BHMT	BHMT	betaine--homocysteine S-methyltransferase	93	364	1103	5711	0.0134881	0.154149	1.32287	6.21217
path:hsa01100	Metabolic pathways	GGT1	GGT1	gamma-glutamyltransferase 1	93	364	1103	5711	0.0134881	0.154149	1.32287	6.21217
path:hsa01100	Metabolic pathways	GOT1	GOT1	glutamic-oxaloacetic transaminase 1, soluble (aspartate aminotransferase 1)	93	364	1103	5711	0.0134881	0.154149	1.32287	6.21217
path:hsa01100	Metabolic pathways	GPT2	GPT2	glutamic pyruvate transaminase (alanine aminotransferase) 2	93	364	1103	5711	0.0134881	0.154149	1.32287	6.21217
path:hsa01100	Metabolic pathways	PLA2G6	PLA2G6	phospholipase A2, group VI (cytosolic, calcium-independent)	93	364	1103	5711	0.0134881	0.154149	1.32287	6.21217
path:hsa01100	Metabolic pathways	SUCLG2	SUCLG2	succinate-CoA ligase, GDP-forming, beta subunit	93	364	1103	5711	0.0134881	0.154149	1.32287	6.21217
path:hsa01100	Metabolic pathways	CKM	CKM	creatine kinase, muscle	93	364	1103	5711	0.0134881	0.154149	1.32287	6.21217
path:hsa01100	Metabolic pathways	BDH1	BDH1	3-hydroxybutyrate dehydrogenase, type 1	93	364	1103	5711	0.0134881	0.154149	1.32287	6.21217
path:hsa01100	Metabolic pathways	ITPKA	ITPKA	inositol-trisphosphate 3-kinase A	93	364	1103	5711	0.0134881	0.154149	1.32287	6.21217
path:hsa01100	Metabolic pathways	NNT	NNT	nicotinamide nucleotide transhydrogenase	93	364	1103	5711	0.0134881	0.154149	1.32287	6.21217
path:hsa01100	Metabolic pathways	ALDH1A1	ALDH1A1	aldehyde dehydrogenase 1 family, member A1	93	364	1103	5711	0.0134881	0.154149	1.32287	6.21217
path:hsa01100	Metabolic pathways	B3GAT1	B3GAT1	beta-1,3-glucuronyltransferase 1 (glucuronosyltransferase P)	93	364	1103	5711	0.0134881	0.154149	1.32287	6.21217
path:hsa01100	Metabolic pathways	PIPOX	PIPOX	pipecolic acid oxidase	93	364	1103	5711	0.0134881	0.154149	1.32287	6.21217
path:hsa01100	Metabolic pathways	CYP2C18	CYP2C18	cytochrome P450, family 2, subfamily C, polypeptide 18	93	364	1103	5711	0.0134881	0.154149	1.32287	6.21217
path:hsa01100	Metabolic pathways	RDH12	RDH12	retinol dehydrogenase 12 (all-trans/9-cis/11-cis)	93	364	1103	5711	0.0134881	0.154149	1.32287	6.21217
path:hsa01100	Metabolic pathways	ALDOB	ALDOB	aldolase B, fructose-bisphosphate	93	364	1103	5711	0.0134881	0.154149	1.32287	6.21217
path:hsa01100	Metabolic pathways	UGT2B11	UGT2B11	UDP glucuronosyltransferase 2 family, polypeptide B11	93	364	1103	5711	0.0134881	0.154149	1.32287	6.21217
path:hsa01100	Metabolic pathways	LIPF	LIPF	lipase, gastric	93	364	1103	5711	0.0134881	0.154149	1.32287	6.21217
path:hsa01100	Metabolic pathways	DEGS2	DEGS2	delta(4)-desaturase, sphingolipid 2	93	364	1103	5711	0.0134881	0.154149	1.32287	6.21217
path:hsa01100	Metabolic pathways	GCNT1	GCNT1	glucosaminyl (N-acetyl) transferase 1, core 2	93	364	1103	5711	0.0134881	0.154149	1.32287	6.21217
path:hsa01100	Metabolic pathways	PIK3C2G	PIK3C2G	phosphoinositide-3-kinase, class 2, gamma polypeptide	93	364	1103	5711	0.0134881	0.154149	1.32287	6.21217
path:hsa01100	Metabolic pathways	PLA2G1B	PLA2G1B	phospholipase A2, group IB (pancreas)	93	364	1103	5711	0.0134881	0.154149	1.32287	6.21217
path:hsa01100	Metabolic pathways	CTH	CTH	cystathionase (cystathionine gamma-lyase)	93	364	1103	5711	0.0134881	0.154149	1.32287	6.21217
path:hsa01100	Metabolic pathways	GGT6	GGT6	gamma-glutamyltransferase 6	93	364	1103	5711	0.0134881	0.154149	1.32287	6.21217
path:hsa01100	Metabolic pathways	GALNT6	GALNT6	UDP-N-acetyl-alpha-D-galactosamine:polypeptide N-acetylgalactosaminyltransferase 6 (GalNAc-T6)	93	364	1103	5711	0.0134881	0.154149	1.32287	6.21217
path:hsa01100	Metabolic pathways	PCCA	PCCA	propionyl CoA carboxylase, alpha polypeptide	93	364	1103	5711	0.0134881	0.154149	1.32287	6.21217
path:hsa01100	Metabolic pathways	ALDH6A1	ALDH6A1	aldehyde dehydrogenase 6 family, member A1	93	364	1103	5711	0.0134881	0.154149	1.32287	6.21217
path:hsa01100	Metabolic pathways	MAOA	MAOA	monoamine oxidase A	93	364	1103	5711	0.0134881	0.154149	1.32287	6.21217
path:hsa01100	Metabolic pathways	AKR1C4	AKR1C4	aldo-keto reductase family 1, member C4 (chlordecone reductase; 3-alpha hydroxysteroid dehydrogenase, type I; dihydrodiol dehydrogenase 4)	93	364	1103	5711	0.0134881	0.154149	1.32287	6.21217
path:hsa01100	Metabolic pathways	GALNT9	GALNT9	UDP-N-acetyl-alpha-D-galactosamine:polypeptide N-acetylgalactosaminyltransferase 9 (GalNAc-T9)	93	364	1103	5711	0.0134881	0.154149	1.32287	6.21217
path:hsa01100	Metabolic pathways	HGD	HGD	homogentisate 1,2-dioxygenase	93	364	1103	5711	0.0134881	0.154149	1.32287	6.21217
path:hsa01100	Metabolic pathways	CKB	CKB	creatine kinase, brain	93	364	1103	5711	0.0134881	0.154149	1.32287	6.21217
path:hsa01100	Metabolic pathways	LPIN1	LPIN1	lipin 1	93	364	1103	5711	0.0134881	0.154149	1.32287	6.21217
path:hsa01100	Metabolic pathways	ACADSB	ACADSB	acyl-CoA dehydrogenase, short/branched chain	93	364	1103	5711	0.0134881	0.154149	1.32287	6.21217
path:hsa01100	Metabolic pathways	RGN	RGN	regucalcin (senescence marker protein-30)	93	364	1103	5711	0.0134881	0.154149	1.32287	6.21217
path:hsa01100	Metabolic pathways	HMGCS2	HMGCS2	3-hydroxy-3-methylglutaryl-CoA synthase 2 (mitochondrial)	93	364	1103	5711	0.0134881	0.154149	1.32287	6.21217
path:hsa01100	Metabolic pathways	CBS	CBS	cystathionine-beta-synthase	93	364	1103	5711	0.0134881	0.154149	1.32287	6.21217
path:hsa01100	Metabolic pathways	GBGT1	GBGT1	globoside alpha-1,3-N-acetylgalactosaminyltransferase 1	93	364	1103	5711	0.0134881	0.154149	1.32287	6.21217
path:hsa01100	Metabolic pathways	AUH	AUH	AU RNA binding protein/enoyl-CoA hydratase	93	364	1103	5711	0.0134881	0.154149	1.32287	6.21217
path:hsa01100	Metabolic pathways	GALNT7	GALNT7	UDP-N-acetyl-alpha-D-galactosamine:polypeptide N-acetylgalactosaminyltransferase 7 (GalNAc-T7)	93	364	1103	5711	0.0134881	0.154149	1.32287	6.21217
path:hsa01100	Metabolic pathways	GGT7	GGT7	gamma-glutamyltransferase 7	93	364	1103	5711	0.0134881	0.154149	1.32287	6.21217
path:hsa01100	Metabolic pathways	ADH1A	ADH1A	alcohol dehydrogenase 1A (class I), alpha polypeptide	93	364	1103	5711	0.0134881	0.154149	1.32287	6.21217
path:hsa01100	Metabolic pathways	CEL	CEL	carboxyl ester lipase (bile salt-stimulated lipase)	93	364	1103	5711	0.0134881	0.154149	1.32287	6.21217
path:hsa01100	Metabolic pathways	ACER2	ACER2	alkaline ceramidase 2	93	364	1103	5711	0.0134881	0.154149	1.32287	6.21217
path:hsa01100	Metabolic pathways	AHCYL2	AHCYL2	adenosylhomocysteinase-like 2	93	364	1103	5711	0.0134881	0.154149	1.32287	6.21217
path:hsa01100	Metabolic pathways	UGT2B15	UGT2B15	UDP glucuronosyltransferase 2 family, polypeptide B15	93	364	1103	5711	0.0134881	0.154149	1.32287	6.21217
path:hsa01100	Metabolic pathways	CYP2C19	CYP2C19	cytochrome P450, family 2, subfamily C, polypeptide 19	93	364	1103	5711	0.0134881	0.154149	1.32287	6.21217
path:hsa01100	Metabolic pathways	GALT	GALT	galactose-1-phosphate uridylyltransferase	93	364	1103	5711	0.0134881	0.154149	1.32287	6.21217
path:hsa01100	Metabolic pathways	COQ5	COQ5	coenzyme Q5 homolog, methyltransferase (S. cerevisiae)	93	364	1103	5711	0.0134881	0.154149	1.32287	6.21217
path:hsa01100	Metabolic pathways	HYAL1	HYAL1	hyaluronoglucosaminidase 1	93	364	1103	5711	0.0134881	0.154149	1.32287	6.21217
path:hsa01100	Metabolic pathways	GCNT4	GCNT4	glucosaminyl (N-acetyl) transferase 4, core 2	93	364	1103	5711	0.0134881	0.154149	1.32287	6.21217
path:hsa00270	Cysteine and methionine metabolism	TST	TST	thiosulfate sulfurtransferase (rhodanese)	7	364	36	5711	0.0138044	0.154149	3.05075	6.17873
path:hsa00270	Cysteine and methionine metabolism	AHCYL1	AHCYL1	adenosylhomocysteinase-like 1	7	364	36	5711	0.0138044	0.154149	3.05075	6.17873
path:hsa00270	Cysteine and methionine metabolism	BHMT	BHMT	betaine--homocysteine S-methyltransferase	7	364	36	5711	0.0138044	0.154149	3.05075	6.17873
path:hsa00270	Cysteine and methionine metabolism	GOT1	GOT1	glutamic-oxaloacetic transaminase 1, soluble (aspartate aminotransferase 1)	7	364	36	5711	0.0138044	0.154149	3.05075	6.17873
path:hsa00270	Cysteine and methionine metabolism	CTH	CTH	cystathionase (cystathionine gamma-lyase)	7	364	36	5711	0.0138044	0.154149	3.05075	6.17873
path:hsa00270	Cysteine and methionine metabolism	CBS	CBS	cystathionine-beta-synthase	7	364	36	5711	0.0138044	0.154149	3.05075	6.17873
path:hsa00270	Cysteine and methionine metabolism	AHCYL2	AHCYL2	adenosylhomocysteinase-like 2	7	364	36	5711	0.0138044	0.154149	3.05075	6.17873
path:hsa04080	Neuroactive ligand-receptor interaction	P2RY14	P2RY14	purinergic receptor P2Y, G-protein coupled, 14	28	364	272	5711	0.0168415	0.178165	1.6151	5.89184
path:hsa04080	Neuroactive ligand-receptor interaction	CHRNE	CHRNE	cholinergic receptor, nicotinic, epsilon	28	364	272	5711	0.0168415	0.178165	1.6151	5.89184
path:hsa04080	Neuroactive ligand-receptor interaction	CSH1	CSH1	chorionic somatomammotropin hormone 1 (placental lactogen)	28	364	272	5711	0.0168415	0.178165	1.6151	5.89184
path:hsa04080	Neuroactive ligand-receptor interaction	DRD5	DRD5	dopamine receptor D5	28	364	272	5711	0.0168415	0.178165	1.6151	5.89184
path:hsa04080	Neuroactive ligand-receptor interaction	LEPR	LEPR	leptin receptor	28	364	272	5711	0.0168415	0.178165	1.6151	5.89184
path:hsa04080	Neuroactive ligand-receptor interaction	SSTR1	SSTR1	somatostatin receptor 1	28	364	272	5711	0.0168415	0.178165	1.6151	5.89184
path:hsa04080	Neuroactive ligand-receptor interaction	ADRB3	ADRB3	adrenergic, beta-3-, receptor	28	364	272	5711	0.0168415	0.178165	1.6151	5.89184
path:hsa04080	Neuroactive ligand-receptor interaction	TAAR2	TAAR2	trace amine associated receptor 2	28	364	272	5711	0.0168415	0.178165	1.6151	5.89184
path:hsa04080	Neuroactive ligand-receptor interaction	TAAR8	TAAR8	trace amine associated receptor 8	28	364	272	5711	0.0168415	0.178165	1.6151	5.89184
path:hsa04080	Neuroactive ligand-receptor interaction	GABRB3	GABRB3	gamma-aminobutyric acid (GABA) A receptor, beta 3	28	364	272	5711	0.0168415	0.178165	1.6151	5.89184
path:hsa04080	Neuroactive ligand-receptor interaction	ADRB2	ADRB2	adrenergic, beta-2-, receptor, surface	28	364	272	5711	0.0168415	0.178165	1.6151	5.89184
path:hsa04080	Neuroactive ligand-receptor interaction	HTR1E	HTR1E	5-hydroxytryptamine (serotonin) receptor 1E	28	364	272	5711	0.0168415	0.178165	1.6151	5.89184
path:hsa04080	Neuroactive ligand-receptor interaction	P2RX2	P2RX2	purinergic receptor P2X, ligand-gated ion channel, 2	28	364	272	5711	0.0168415	0.178165	1.6151	5.89184
path:hsa04080	Neuroactive ligand-receptor interaction	CHRM1	CHRM1	cholinergic receptor, muscarinic 1	28	364	272	5711	0.0168415	0.178165	1.6151	5.89184
path:hsa04080	Neuroactive ligand-receptor interaction	CHRM4	CHRM4	cholinergic receptor, muscarinic 4	28	364	272	5711	0.0168415	0.178165	1.6151	5.89184
path:hsa04080	Neuroactive ligand-receptor interaction	GABRG2	GABRG2	gamma-aminobutyric acid (GABA) A receptor, gamma 2	28	364	272	5711	0.0168415	0.178165	1.6151	5.89184
path:hsa04080	Neuroactive ligand-receptor interaction	GRIA3	GRIA3	glutamate receptor, ionotrophic, AMPA 3	28	364	272	5711	0.0168415	0.178165	1.6151	5.89184
path:hsa04080	Neuroactive ligand-receptor interaction	CHRM2	CHRM2	cholinergic receptor, muscarinic 2	28	364	272	5711	0.0168415	0.178165	1.6151	5.89184
path:hsa04080	Neuroactive ligand-receptor interaction	SCTR	SCTR	secretin receptor	28	364	272	5711	0.0168415	0.178165	1.6151	5.89184
path:hsa04080	Neuroactive ligand-receptor interaction	P2RY4	P2RY4	pyrimidinergic receptor P2Y, G-protein coupled, 4	28	364	272	5711	0.0168415	0.178165	1.6151	5.89184
path:hsa04080	Neuroactive ligand-receptor interaction	MC5R	MC5R	melanocortin 5 receptor	28	364	272	5711	0.0168415	0.178165	1.6151	5.89184
path:hsa04080	Neuroactive ligand-receptor interaction	CHRM3	CHRM3	cholinergic receptor, muscarinic 3	28	364	272	5711	0.0168415	0.178165	1.6151	5.89184
path:hsa04080	Neuroactive ligand-receptor interaction	CCKBR	CCKBR	cholecystokinin B receptor	28	364	272	5711	0.0168415	0.178165	1.6151	5.89184
path:hsa04080	Neuroactive ligand-receptor interaction	GRIA2	GRIA2	glutamate receptor, ionotropic, AMPA 2	28	364	272	5711	0.0168415	0.178165	1.6151	5.89184
path:hsa04080	Neuroactive ligand-receptor interaction	PRLR	PRLR	prolactin receptor	28	364	272	5711	0.0168415	0.178165	1.6151	5.89184
path:hsa04080	Neuroactive ligand-receptor interaction	PTGER3	PTGER3	prostaglandin E receptor 3 (subtype EP3)	28	364	272	5711	0.0168415	0.178165	1.6151	5.89184
path:hsa04080	Neuroactive ligand-receptor interaction	GRIA4	GRIA4	glutamate receptor, ionotrophic, AMPA 4	28	364	272	5711	0.0168415	0.178165	1.6151	5.89184
path:hsa04080	Neuroactive ligand-receptor interaction	CHRNA7	CHRNA7	cholinergic receptor, nicotinic, alpha 7	28	364	272	5711	0.0168415	0.178165	1.6151	5.89184
path:hsa00460	Cyanoamino acid metabolism	GGT1	GGT1	gamma-glutamyltransferase 1	3	364	7	5711	0.0189998	0.190948	6.7241	5.71787
path:hsa00460	Cyanoamino acid metabolism	GGT6	GGT6	gamma-glutamyltransferase 6	3	364	7	5711	0.0189998	0.190948	6.7241	5.71787
path:hsa00460	Cyanoamino acid metabolism	GGT7	GGT7	gamma-glutamyltransferase 7	3	364	7	5711	0.0189998	0.190948	6.7241	5.71787
path:hsa03008	Ribosome biogenesis in eukaryotes	TCOF1	TCOF1	Treacher Collins-Franceschetti syndrome 1	2	364	2	5711	0.0199999	0.191428	15.6896	5.64386
path:hsa03008	Ribosome biogenesis in eukaryotes	RPP30	RPP30	ribonuclease P/MRP 30kDa subunit	2	364	2	5711	0.0199999	0.191428	15.6896	5.64386
path:hsa03008	Ribosome biogenesis in eukaryotes	RPP25	RPP25	ribonuclease P/MRP 25kDa subunit	2	364	2	5711	0.0199999	0.191428	15.6896	5.64386
path:hsa00480	Glutathione metabolism	GGT1	GGT1	gamma-glutamyltransferase 1	8	364	50	5711	0.0227003	0.207398	2.51033	5.46115
path:hsa00480	Glutathione metabolism	GSTA5	GSTA5	glutathione S-transferase alpha 5	8	364	50	5711	0.0227003	0.207398	2.51033	5.46115
path:hsa00480	Glutathione metabolism	GSTO2	GSTO2	glutathione S-transferase omega 2	8	364	50	5711	0.0227003	0.207398	2.51033	5.46115
path:hsa00480	Glutathione metabolism	GSTA4	GSTA4	glutathione S-transferase alpha 4	8	364	50	5711	0.0227003	0.207398	2.51033	5.46115
path:hsa00480	Glutathione metabolism	GSTM2	GSTM2	glutathione S-transferase mu 2 (muscle)	8	364	50	5711	0.0227003	0.207398	2.51033	5.46115
path:hsa00480	Glutathione metabolism	GGT6	GGT6	gamma-glutamyltransferase 6	8	364	50	5711	0.0227003	0.207398	2.51033	5.46115
path:hsa00480	Glutathione metabolism	GSTA3	GSTA3	glutathione S-transferase alpha 3	8	364	50	5711	0.0227003	0.207398	2.51033	5.46115
path:hsa00480	Glutathione metabolism	GGT7	GGT7	gamma-glutamyltransferase 7	8	364	50	5711	0.0227003	0.207398	2.51033	5.46115
path:hsa04725	Cholinergic synapse	KCNQ1	KCNQ1	potassium voltage-gated channel, KQT-like subfamily, member 1	2	364	3	5711	0.0320058	0.257327	10.4597	4.96552
path:hsa04726	Serotonergic synapse	PRKACB	PRKACB	protein kinase, cAMP-dependent, catalytic, beta	2	364	3	5711	0.0320058	0.257327	10.4597	4.96552
path:hsa04725	Cholinergic synapse	PRKACB	PRKACB	protein kinase, cAMP-dependent, catalytic, beta	2	364	3	5711	0.0320058	0.257327	10.4597	4.96552
path:hsa04726	Serotonergic synapse	HTR3E	HTR3E	5-hydroxytryptamine (serotonin) receptor 3, family member E	2	364	3	5711	0.0320058	0.257327	10.4597	4.96552
path:hsa03015	mRNA surveillance pathway	PPP2R3A	PPP2R3A	protein phosphatase 2, regulatory subunit B'', alpha	2	364	3	5711	0.0320058	0.257327	10.4597	4.96552
path:hsa04726	Serotonergic synapse	CYP4X1	CYP4X1	cytochrome P450, family 4, subfamily X, polypeptide 1	2	364	3	5711	0.0320058	0.257327	10.4597	4.96552
path:hsa04726	Serotonergic synapse	GABRB3	GABRB3	gamma-aminobutyric acid (GABA) A receptor, beta 3	2	364	3	5711	0.0320058	0.257327	10.4597	4.96552
path:hsa04726	Serotonergic synapse	HTR1E	HTR1E	5-hydroxytryptamine (serotonin) receptor 1E	2	364	3	5711	0.0320058	0.257327	10.4597	4.96552
path:hsa04725	Cholinergic synapse	KCNJ12	KCNJ12	potassium inwardly-rectifying channel, subfamily J, member 12	2	364	3	5711	0.0320058	0.257327	10.4597	4.96552
path:hsa04725	Cholinergic synapse	CHRM1	CHRM1	cholinergic receptor, muscarinic 1	2	364	3	5711	0.0320058	0.257327	10.4597	4.96552
path:hsa04726	Serotonergic synapse	GNG7	GNG7	guanine nucleotide binding protein (G protein), gamma 7	2	364	3	5711	0.0320058	0.257327	10.4597	4.96552
path:hsa04725	Cholinergic synapse	GNG7	GNG7	guanine nucleotide binding protein (G protein), gamma 7	2	364	3	5711	0.0320058	0.257327	10.4597	4.96552
path:hsa04725	Cholinergic synapse	CHRM4	CHRM4	cholinergic receptor, muscarinic 4	2	364	3	5711	0.0320058	0.257327	10.4597	4.96552
path:hsa04726	Serotonergic synapse	CYP2D6	CYP2D6	cytochrome P450, family 2, subfamily D, polypeptide 6	2	364	3	5711	0.0320058	0.257327	10.4597	4.96552
path:hsa04726	Serotonergic synapse	PLA2G6	PLA2G6	phospholipase A2, group VI (cytosolic, calcium-independent)	2	364	3	5711	0.0320058	0.257327	10.4597	4.96552
path:hsa04725	Cholinergic synapse	KCNQ2	KCNQ2	potassium voltage-gated channel, KQT-like subfamily, member 2	2	364	3	5711	0.0320058	0.257327	10.4597	4.96552
path:hsa04726	Serotonergic synapse	SLC18A2	SLC18A2	solute carrier family 18 (vesicular monoamine), member 2	2	364	3	5711	0.0320058	0.257327	10.4597	4.96552
path:hsa04726	Serotonergic synapse	CACNA1B	CACNA1B	calcium channel, voltage-dependent, N type, alpha 1B subunit	2	364	3	5711	0.0320058	0.257327	10.4597	4.96552
path:hsa04725	Cholinergic synapse	CACNA1B	CACNA1B	calcium channel, voltage-dependent, N type, alpha 1B subunit	2	364	3	5711	0.0320058	0.257327	10.4597	4.96552
path:hsa04726	Serotonergic synapse	CYP2C18	CYP2C18	cytochrome P450, family 2, subfamily C, polypeptide 18	2	364	3	5711	0.0320058	0.257327	10.4597	4.96552
path:hsa04725	Cholinergic synapse	CHRM2	CHRM2	cholinergic receptor, muscarinic 2	2	364	3	5711	0.0320058	0.257327	10.4597	4.96552
path:hsa04726	Serotonergic synapse	PLA2G1B	PLA2G1B	phospholipase A2, group IB (pancreas)	2	364	3	5711	0.0320058	0.257327	10.4597	4.96552
path:hsa03015	mRNA surveillance pathway	PABPC1L2B	PABPC1L2B	poly(A) binding protein, cytoplasmic 1-like 2B	2	364	3	5711	0.0320058	0.257327	10.4597	4.96552
path:hsa04726	Serotonergic synapse	MAOA	MAOA	monoamine oxidase A	2	364	3	5711	0.0320058	0.257327	10.4597	4.96552
path:hsa04725	Cholinergic synapse	CHRM3	CHRM3	cholinergic receptor, muscarinic 3	2	364	3	5711	0.0320058	0.257327	10.4597	4.96552
path:hsa04725	Cholinergic synapse	CAMK2B	CAMK2B	calcium/calmodulin-dependent protein kinase II beta	2	364	3	5711	0.0320058	0.257327	10.4597	4.96552
path:hsa04726	Serotonergic synapse	CYP2C19	CYP2C19	cytochrome P450, family 2, subfamily C, polypeptide 19	2	364	3	5711	0.0320058	0.257327	10.4597	4.96552
path:hsa04725	Cholinergic synapse	CHRNA7	CHRNA7	cholinergic receptor, nicotinic, alpha 7	2	364	3	5711	0.0320058	0.257327	10.4597	4.96552
path:hsa00830	Retinol metabolism	CYP3A5	CYP3A5	cytochrome P450, family 3, subfamily A, polypeptide 5	9	364	65	5711	0.0338857	0.261963	2.1724	4.88318
path:hsa00830	Retinol metabolism	CYP3A7	CYP3A7	cytochrome P450, family 3, subfamily A, polypeptide 7	9	364	65	5711	0.0338857	0.261963	2.1724	4.88318
path:hsa00830	Retinol metabolism	ALDH1A1	ALDH1A1	aldehyde dehydrogenase 1 family, member A1	9	364	65	5711	0.0338857	0.261963	2.1724	4.88318
path:hsa00830	Retinol metabolism	CYP2C18	CYP2C18	cytochrome P450, family 2, subfamily C, polypeptide 18	9	364	65	5711	0.0338857	0.261963	2.1724	4.88318
path:hsa00830	Retinol metabolism	RDH12	RDH12	retinol dehydrogenase 12 (all-trans/9-cis/11-cis)	9	364	65	5711	0.0338857	0.261963	2.1724	4.88318
path:hsa00830	Retinol metabolism	UGT2B11	UGT2B11	UDP glucuronosyltransferase 2 family, polypeptide B11	9	364	65	5711	0.0338857	0.261963	2.1724	4.88318
path:hsa00830	Retinol metabolism	ADH1A	ADH1A	alcohol dehydrogenase 1A (class I), alpha polypeptide	9	364	65	5711	0.0338857	0.261963	2.1724	4.88318
path:hsa00830	Retinol metabolism	UGT2B15	UGT2B15	UDP glucuronosyltransferase 2 family, polypeptide B15	9	364	65	5711	0.0338857	0.261963	2.1724	4.88318
path:hsa00830	Retinol metabolism	CYP2C19	CYP2C19	cytochrome P450, family 2, subfamily C, polypeptide 19	9	364	65	5711	0.0338857	0.261963	2.1724	4.88318
path:hsa00330	Arginine and proline metabolism	GLUL	GLUL	glutamate-ammonia ligase	8	364	55	5711	0.0352035	0.262071	2.28212	4.82814
path:hsa00330	Arginine and proline metabolism	CKMT1B	CKMT1B	creatine kinase, mitochondrial 1B	8	364	55	5711	0.0352035	0.262071	2.28212	4.82814
path:hsa00330	Arginine and proline metabolism	GATM	GATM	glycine amidinotransferase (L-arginine:glycine amidinotransferase)	8	364	55	5711	0.0352035	0.262071	2.28212	4.82814
path:hsa00330	Arginine and proline metabolism	GOT1	GOT1	glutamic-oxaloacetic transaminase 1, soluble (aspartate aminotransferase 1)	8	364	55	5711	0.0352035	0.262071	2.28212	4.82814
path:hsa00330	Arginine and proline metabolism	CKM	CKM	creatine kinase, muscle	8	364	55	5711	0.0352035	0.262071	2.28212	4.82814
path:hsa00330	Arginine and proline metabolism	MAOA	MAOA	monoamine oxidase A	8	364	55	5711	0.0352035	0.262071	2.28212	4.82814
path:hsa00330	Arginine and proline metabolism	CKB	CKB	creatine kinase, brain	8	364	55	5711	0.0352035	0.262071	2.28212	4.82814
path:hsa00330	Arginine and proline metabolism	CARNS1	CARNS1	carnosine synthase 1	8	364	55	5711	0.0352035	0.262071	2.28212	4.82814
path:hsa00140	Steroid hormone biosynthesis	CYP3A5	CYP3A5	cytochrome P450, family 3, subfamily A, polypeptide 5	8	364	56	5711	0.0381673	0.273987	2.24137	4.71152
path:hsa00140	Steroid hormone biosynthesis	AKR1C2	AKR1C2	aldo-keto reductase family 1, member C2 (dihydrodiol dehydrogenase 2; bile acid binding protein; 3-alpha hydroxysteroid dehydrogenase, type III)	8	364	56	5711	0.0381673	0.273987	2.24137	4.71152
path:hsa00140	Steroid hormone biosynthesis	AKR1C1	AKR1C1	aldo-keto reductase family 1, member C1 (dihydrodiol dehydrogenase 1; 20-alpha (3-alpha)-hydroxysteroid dehydrogenase)	8	364	56	5711	0.0381673	0.273987	2.24137	4.71152
path:hsa00140	Steroid hormone biosynthesis	CYP3A7	CYP3A7	cytochrome P450, family 3, subfamily A, polypeptide 7	8	364	56	5711	0.0381673	0.273987	2.24137	4.71152
path:hsa00140	Steroid hormone biosynthesis	AKR1C3	AKR1C3	aldo-keto reductase family 1, member C3 (3-alpha hydroxysteroid dehydrogenase, type II)	8	364	56	5711	0.0381673	0.273987	2.24137	4.71152
path:hsa00140	Steroid hormone biosynthesis	UGT2B11	UGT2B11	UDP glucuronosyltransferase 2 family, polypeptide B11	8	364	56	5711	0.0381673	0.273987	2.24137	4.71152
path:hsa00140	Steroid hormone biosynthesis	AKR1C4	AKR1C4	aldo-keto reductase family 1, member C4 (chlordecone reductase; 3-alpha hydroxysteroid dehydrogenase, type I; dihydrodiol dehydrogenase 4)	8	364	56	5711	0.0381673	0.273987	2.24137	4.71152
path:hsa00140	Steroid hormone biosynthesis	UGT2B15	UGT2B15	UDP glucuronosyltransferase 2 family, polypeptide B15	8	364	56	5711	0.0381673	0.273987	2.24137	4.71152
path:hsa00430	Taurine and hypotaurine metabolism	GGT1	GGT1	gamma-glutamyltransferase 1	3	364	10	5711	0.0395443	0.274083	4.70687	4.66039
path:hsa00430	Taurine and hypotaurine metabolism	GGT6	GGT6	gamma-glutamyltransferase 6	3	364	10	5711	0.0395443	0.274083	4.70687	4.66039
path:hsa00430	Taurine and hypotaurine metabolism	GGT7	GGT7	gamma-glutamyltransferase 7	3	364	10	5711	0.0395443	0.274083	4.70687	4.66039
path:hsa05203	Viral carcinogenesis	HDAC4	HDAC4	histone deacetylase 4	2	364	4	5711	0.0461075	0.30892	7.84478	4.43886
path:hsa05203	Viral carcinogenesis	PRKACB	PRKACB	protein kinase, cAMP-dependent, catalytic, beta	2	364	4	5711	0.0461075	0.30892	7.84478	4.43886
path:hsa05203	Viral carcinogenesis	SCIN	SCIN	scinderin	2	364	4	5711	0.0461075	0.30892	7.84478	4.43886
path:hsa05203	Viral carcinogenesis	HPN	HPN	hepsin	2	364	4	5711	0.0461075	0.30892	7.84478	4.43886
path:hsa05203	Viral carcinogenesis	MAD1L1	MAD1L1	MAD1 mitotic arrest deficient-like 1 (yeast)	2	364	4	5711	0.0461075	0.30892	7.84478	4.43886
path:hsa04020	Calcium signaling pathway	ERBB4	ERBB4	v-erb-a erythroblastic leukemia viral oncogene homolog 4 (avian)	18	364	177	5711	0.0499227	0.323692	1.59555	4.32416
path:hsa04020	Calcium signaling pathway	DRD5	DRD5	dopamine receptor D5	18	364	177	5711	0.0499227	0.323692	1.59555	4.32416
path:hsa04020	Calcium signaling pathway	PRKACB	PRKACB	protein kinase, cAMP-dependent, catalytic, beta	18	364	177	5711	0.0499227	0.323692	1.59555	4.32416
path:hsa04020	Calcium signaling pathway	PDE1B	PDE1B	phosphodiesterase 1B, calmodulin-dependent	18	364	177	5711	0.0499227	0.323692	1.59555	4.32416
path:hsa04020	Calcium signaling pathway	ADRB3	ADRB3	adrenergic, beta-3-, receptor	18	364	177	5711	0.0499227	0.323692	1.59555	4.32416
path:hsa04020	Calcium signaling pathway	ADRB2	ADRB2	adrenergic, beta-2-, receptor, surface	18	364	177	5711	0.0499227	0.323692	1.59555	4.32416
path:hsa04020	Calcium signaling pathway	P2RX2	P2RX2	purinergic receptor P2X, ligand-gated ion channel, 2	18	364	177	5711	0.0499227	0.323692	1.59555	4.32416
path:hsa04020	Calcium signaling pathway	CHRM1	CHRM1	cholinergic receptor, muscarinic 1	18	364	177	5711	0.0499227	0.323692	1.59555	4.32416
path:hsa04020	Calcium signaling pathway	ITPKA	ITPKA	inositol-trisphosphate 3-kinase A	18	364	177	5711	0.0499227	0.323692	1.59555	4.32416
path:hsa04020	Calcium signaling pathway	CACNA1B	CACNA1B	calcium channel, voltage-dependent, N type, alpha 1B subunit	18	364	177	5711	0.0499227	0.323692	1.59555	4.32416
path:hsa04020	Calcium signaling pathway	CHRM2	CHRM2	cholinergic receptor, muscarinic 2	18	364	177	5711	0.0499227	0.323692	1.59555	4.32416
path:hsa04020	Calcium signaling pathway	EGFR	EGFR	epidermal growth factor receptor	18	364	177	5711	0.0499227	0.323692	1.59555	4.32416
path:hsa04020	Calcium signaling pathway	SLC25A4	SLC25A4	solute carrier family 25 (mitochondrial carrier; adenine nucleotide translocator), member 4	18	364	177	5711	0.0499227	0.323692	1.59555	4.32416
path:hsa04020	Calcium signaling pathway	CHRM3	CHRM3	cholinergic receptor, muscarinic 3	18	364	177	5711	0.0499227	0.323692	1.59555	4.32416
path:hsa04020	Calcium signaling pathway	CCKBR	CCKBR	cholecystokinin B receptor	18	364	177	5711	0.0499227	0.323692	1.59555	4.32416
path:hsa04020	Calcium signaling pathway	CAMK2B	CAMK2B	calcium/calmodulin-dependent protein kinase II beta	18	364	177	5711	0.0499227	0.323692	1.59555	4.32416
path:hsa04020	Calcium signaling pathway	PTGER3	PTGER3	prostaglandin E receptor 3 (subtype EP3)	18	364	177	5711	0.0499227	0.323692	1.59555	4.32416
path:hsa04020	Calcium signaling pathway	CHRNA7	CHRNA7	cholinergic receptor, nicotinic, alpha 7	18	364	177	5711	0.0499227	0.323692	1.59555	4.32416
path:hsa04724	Glutamatergic synapse	GLUL	GLUL	glutamate-ammonia ligase	2	364	5	5711	0.0620084	0.38949	6.27582	4.01139
path:hsa04724	Glutamatergic synapse	PLD1	PLD1	phospholipase D1, phosphatidylcholine-specific	2	364	5	5711	0.0620084	0.38949	6.27582	4.01139
path:hsa04724	Glutamatergic synapse	PRKACB	PRKACB	protein kinase, cAMP-dependent, catalytic, beta	2	364	5	5711	0.0620084	0.38949	6.27582	4.01139
path:hsa04724	Glutamatergic synapse	SLC1A2	SLC1A2	solute carrier family 1 (glial high affinity glutamate transporter), member 2	2	364	5	5711	0.0620084	0.38949	6.27582	4.01139
path:hsa04724	Glutamatergic synapse	SHANK2	SHANK2	SH3 and multiple ankyrin repeat domains 2	2	364	5	5711	0.0620084	0.38949	6.27582	4.01139
path:hsa04724	Glutamatergic synapse	GNG7	GNG7	guanine nucleotide binding protein (G protein), gamma 7	2	364	5	5711	0.0620084	0.38949	6.27582	4.01139
path:hsa04724	Glutamatergic synapse	PLA2G6	PLA2G6	phospholipase A2, group VI (cytosolic, calcium-independent)	2	364	5	5711	0.0620084	0.38949	6.27582	4.01139
path:hsa04724	Glutamatergic synapse	GRIA3	GRIA3	glutamate receptor, ionotrophic, AMPA 3	2	364	5	5711	0.0620084	0.38949	6.27582	4.01139
path:hsa04724	Glutamatergic synapse	HOMER2	HOMER2	homer homolog 2 (Drosophila)	2	364	5	5711	0.0620084	0.38949	6.27582	4.01139
path:hsa04724	Glutamatergic synapse	PLA2G1B	PLA2G1B	phospholipase A2, group IB (pancreas)	2	364	5	5711	0.0620084	0.38949	6.27582	4.01139
path:hsa04724	Glutamatergic synapse	GRIA2	GRIA2	glutamate receptor, ionotropic, AMPA 2	2	364	5	5711	0.0620084	0.38949	6.27582	4.01139
path:hsa04724	Glutamatergic synapse	GRIA4	GRIA4	glutamate receptor, ionotrophic, AMPA 4	2	364	5	5711	0.0620084	0.38949	6.27582	4.01139
path:hsa04974	Protein digestion and absorption	KCNQ1	KCNQ1	potassium voltage-gated channel, KQT-like subfamily, member 1	9	364	80	5711	0.0880783	0.500496	1.76508	3.50507
path:hsa04974	Protein digestion and absorption	CELA2B	CELA2B	chymotrypsin-like elastase family, member 2B	9	364	80	5711	0.0880783	0.500496	1.76508	3.50507
path:hsa04974	Protein digestion and absorption	ATP1B1	ATP1B1	ATPase, Na+/K+ transporting, beta 1 polypeptide	9	364	80	5711	0.0880783	0.500496	1.76508	3.50507
path:hsa04974	Protein digestion and absorption	KCNJ13	KCNJ13	potassium inwardly-rectifying channel, subfamily J, member 13	9	364	80	5711	0.0880783	0.500496	1.76508	3.50507
path:hsa04974	Protein digestion and absorption	CELA3A	CELA3A	chymotrypsin-like elastase family, member 3A	9	364	80	5711	0.0880783	0.500496	1.76508	3.50507
path:hsa04974	Protein digestion and absorption	PGA3	PGA3	pepsinogen 3, group I (pepsinogen A)	9	364	80	5711	0.0880783	0.500496	1.76508	3.50507
path:hsa04974	Protein digestion and absorption	COL9A2	COL9A2	collagen, type IX, alpha 2	9	364	80	5711	0.0880783	0.500496	1.76508	3.50507
path:hsa04974	Protein digestion and absorption	COL11A2	COL11A2	collagen, type XI, alpha 2	9	364	80	5711	0.0880783	0.500496	1.76508	3.50507
path:hsa04974	Protein digestion and absorption	SLC7A8	SLC7A8	solute carrier family 7 (amino acid transporter light chain, L system), member 8	9	364	80	5711	0.0880783	0.500496	1.76508	3.50507
path:hsa00565	Ether lipid metabolism	PAFAH2	PAFAH2	platelet-activating factor acetylhydrolase 2, 40kDa	5	364	35	5711	0.0906018	0.500496	2.24137	3.46432
path:hsa00051	Fructose and mannose metabolism	AKR1B10	AKR1B10	aldo-keto reductase family 1, member B10 (aldose reductase)	5	364	35	5711	0.0906018	0.500496	2.24137	3.46432
path:hsa00565	Ether lipid metabolism	PLD1	PLD1	phospholipase D1, phosphatidylcholine-specific	5	364	35	5711	0.0906018	0.500496	2.24137	3.46432
path:hsa00051	Fructose and mannose metabolism	PFKFB3	PFKFB3	6-phosphofructo-2-kinase/fructose-2,6-biphosphatase 3	5	364	35	5711	0.0906018	0.500496	2.24137	3.46432
path:hsa00051	Fructose and mannose metabolism	FBP2	FBP2	fructose-1,6-bisphosphatase 2	5	364	35	5711	0.0906018	0.500496	2.24137	3.46432
path:hsa00051	Fructose and mannose metabolism	MTMR1	MTMR1	myotubularin related protein 1	5	364	35	5711	0.0906018	0.500496	2.24137	3.46432
path:hsa00565	Ether lipid metabolism	ENPP6	ENPP6	ectonucleotide pyrophosphatase/phosphodiesterase 6	5	364	35	5711	0.0906018	0.500496	2.24137	3.46432
path:hsa00565	Ether lipid metabolism	PLA2G6	PLA2G6	phospholipase A2, group VI (cytosolic, calcium-independent)	5	364	35	5711	0.0906018	0.500496	2.24137	3.46432
path:hsa00051	Fructose and mannose metabolism	ALDOB	ALDOB	aldolase B, fructose-bisphosphate	5	364	35	5711	0.0906018	0.500496	2.24137	3.46432
path:hsa00565	Ether lipid metabolism	PLA2G1B	PLA2G1B	phospholipase A2, group IB (pancreas)	5	364	35	5711	0.0906018	0.500496	2.24137	3.46432
path:hsa04950	Maturity onset diabetes of the young	FOXA3	FOXA3	forkhead box A3	4	364	25	5711	0.0939324	0.500496	2.51033	3.41223
path:hsa04950	Maturity onset diabetes of the young	BHLHA15	BHLHA15	basic helix-loop-helix family, member a15	4	364	25	5711	0.0939324	0.500496	2.51033	3.41223
path:hsa04950	Maturity onset diabetes of the young	PAX4	PAX4	paired box 4	4	364	25	5711	0.0939324	0.500496	2.51033	3.41223
path:hsa04950	Maturity onset diabetes of the young	FOXA2	FOXA2	forkhead box A2	4	364	25	5711	0.0939324	0.500496	2.51033	3.41223
path:hsa00360	Phenylalanine metabolism	ALDH3A1	ALDH3A1	aldehyde dehydrogenase 3 family, member A1	3	364	17	5711	0.115587	0.500496	2.76875	3.11295
path:hsa00360	Phenylalanine metabolism	GOT1	GOT1	glutamic-oxaloacetic transaminase 1, soluble (aspartate aminotransferase 1)	3	364	17	5711	0.115587	0.500496	2.76875	3.11295
path:hsa00360	Phenylalanine metabolism	MAOA	MAOA	monoamine oxidase A	3	364	17	5711	0.115587	0.500496	2.76875	3.11295
path:hsa05204	Chemical carcinogenesis	CYP3A5	CYP3A5	cytochrome P450, family 3, subfamily A, polypeptide 5	1	364	1	5711	0.116527	0.500496	15.6896	3.10127
path:hsa05169	Epstein-Barr virus infection	HDAC4	HDAC4	histone deacetylase 4	1	364	1	5711	0.116527	0.500496	15.6896	3.10127
path:hsa05034	Alcoholism	HDAC4	HDAC4	histone deacetylase 4	1	364	1	5711	0.116527	0.500496	15.6896	3.10127
path:hsa04727	GABAergic synapse	GLUL	GLUL	glutamate-ammonia ligase	1	364	1	5711	0.116527	0.500496	15.6896	3.10127
path:hsa05204	Chemical carcinogenesis	AKR1C2	AKR1C2	aldo-keto reductase family 1, member C2 (dihydrodiol dehydrogenase 2; bile acid binding protein; 3-alpha hydroxysteroid dehydrogenase, type III)	1	364	1	5711	0.116527	0.500496	15.6896	3.10127
path:hsa05034	Alcoholism	NPY	NPY	neuropeptide Y	1	364	1	5711	0.116527	0.500496	15.6896	3.10127
path:hsa04728	Dopaminergic synapse	DRD5	DRD5	dopamine receptor D5	1	364	1	5711	0.116527	0.500496	15.6896	3.10127
path:hsa05204	Chemical carcinogenesis	CYP3A7	CYP3A7	cytochrome P450, family 3, subfamily A, polypeptide 7	1	364	1	5711	0.116527	0.500496	15.6896	3.10127
path:hsa04727	GABAergic synapse	PRKACB	PRKACB	protein kinase, cAMP-dependent, catalytic, beta	1	364	1	5711	0.116527	0.500496	15.6896	3.10127
path:hsa04728	Dopaminergic synapse	PRKACB	PRKACB	protein kinase, cAMP-dependent, catalytic, beta	1	364	1	5711	0.116527	0.500496	15.6896	3.10127
path:hsa05169	Epstein-Barr virus infection	PRKACB	PRKACB	protein kinase, cAMP-dependent, catalytic, beta	1	364	1	5711	0.116527	0.500496	15.6896	3.10127
path:hsa04961	Endocrine and other factor-regulated calcium reabsorption	PRKACB	PRKACB	protein kinase, cAMP-dependent, catalytic, beta	1	364	1	5711	0.116527	0.500496	15.6896	3.10127
path:hsa04728	Dopaminergic synapse	PPP2R3A	PPP2R3A	protein phosphatase 2, regulatory subunit B'', alpha	1	364	1	5711	0.116527	0.500496	15.6896	3.10127
path:hsa05169	Epstein-Barr virus infection	ENTPD3	ENTPD3	ectonucleoside triphosphate diphosphohydrolase 3	1	364	1	5711	0.116527	0.500496	15.6896	3.10127
path:hsa04975	Fat digestion and absorption	CLPS	CLPS	colipase, pancreatic	1	364	1	5711	0.116527	0.500496	15.6896	3.10127
path:hsa05168	Herpes simplex infection	PER3	PER3	period homolog 3 (Drosophila)	1	364	1	5711	0.116527	0.500496	15.6896	3.10127
path:hsa04961	Endocrine and other factor-regulated calcium reabsorption	ATP1B1	ATP1B1	ATPase, Na+/K+ transporting, beta 1 polypeptide	1	364	1	5711	0.116527	0.500496	15.6896	3.10127
path:hsa04975	Fat digestion and absorption	PNLIPRP2	PNLIPRP2	pancreatic lipase-related protein 2	1	364	1	5711	0.116527	0.500496	15.6896	3.10127
path:hsa05204	Chemical carcinogenesis	ALDH3A1	ALDH3A1	aldehyde dehydrogenase 3 family, member A1	1	364	1	5711	0.116527	0.500496	15.6896	3.10127
path:hsa05164	Influenza A	TMPRSS2	TMPRSS2	transmembrane protease, serine 2	1	364	1	5711	0.116527	0.500496	15.6896	3.10127
path:hsa05204	Chemical carcinogenesis	CBR1	CBR1	carbonyl reductase 1	1	364	1	5711	0.116527	0.500496	15.6896	3.10127
path:hsa04727	GABAergic synapse	GABRB3	GABRB3	gamma-aminobutyric acid (GABA) A receptor, beta 3	1	364	1	5711	0.116527	0.500496	15.6896	3.10127
path:hsa05168	Herpes simplex infection	C5	C5	complement component 5	1	364	1	5711	0.116527	0.500496	15.6896	3.10127
path:hsa05168	Herpes simplex infection	TICAM1	TICAM1	toll-like receptor adaptor molecule 1	1	364	1	5711	0.116527	0.500496	15.6896	3.10127
path:hsa05164	Influenza A	TICAM1	TICAM1	toll-like receptor adaptor molecule 1	1	364	1	5711	0.116527	0.500496	15.6896	3.10127
path:hsa04727	GABAergic synapse	GNG7	GNG7	guanine nucleotide binding protein (G protein), gamma 7	1	364	1	5711	0.116527	0.500496	15.6896	3.10127
path:hsa05034	Alcoholism	GNG7	GNG7	guanine nucleotide binding protein (G protein), gamma 7	1	364	1	5711	0.116527	0.500496	15.6896	3.10127
path:hsa04728	Dopaminergic synapse	GNG7	GNG7	guanine nucleotide binding protein (G protein), gamma 7	1	364	1	5711	0.116527	0.500496	15.6896	3.10127
path:hsa05169	Epstein-Barr virus infection	POLR3D	POLR3D	polymerase (RNA) III (DNA directed) polypeptide D, 44kDa	1	364	1	5711	0.116527	0.500496	15.6896	3.10127
path:hsa05168	Herpes simplex infection	TAF5L	TAF5L	TAF5-like RNA polymerase II, p300/CBP-associated factor (PCAF)-associated factor, 65kDa	1	364	1	5711	0.116527	0.500496	15.6896	3.10127
path:hsa04727	GABAergic synapse	GABRG2	GABRG2	gamma-aminobutyric acid (GABA) A receptor, gamma 2	1	364	1	5711	0.116527	0.500496	15.6896	3.10127
path:hsa04975	Fat digestion and absorption	PLA2G6	PLA2G6	phospholipase A2, group VI (cytosolic, calcium-independent)	1	364	1	5711	0.116527	0.500496	15.6896	3.10127
path:hsa05168	Herpes simplex infection	POU2F3	POU2F3	POU class 2 homeobox 3	1	364	1	5711	0.116527	0.500496	15.6896	3.10127
path:hsa05204	Chemical carcinogenesis	GSTA5	GSTA5	glutathione S-transferase alpha 5	1	364	1	5711	0.116527	0.500496	15.6896	3.10127
path:hsa05204	Chemical carcinogenesis	GSTO2	GSTO2	glutathione S-transferase omega 2	1	364	1	5711	0.116527	0.500496	15.6896	3.10127
path:hsa05204	Chemical carcinogenesis	GSTA4	GSTA4	glutathione S-transferase alpha 4	1	364	1	5711	0.116527	0.500496	15.6896	3.10127
path:hsa05034	Alcoholism	SLC18A2	SLC18A2	solute carrier family 18 (vesicular monoamine), member 2	1	364	1	5711	0.116527	0.500496	15.6896	3.10127
path:hsa04728	Dopaminergic synapse	SLC18A2	SLC18A2	solute carrier family 18 (vesicular monoamine), member 2	1	364	1	5711	0.116527	0.500496	15.6896	3.10127
path:hsa04727	GABAergic synapse	CACNA1B	CACNA1B	calcium channel, voltage-dependent, N type, alpha 1B subunit	1	364	1	5711	0.116527	0.500496	15.6896	3.10127
path:hsa04728	Dopaminergic synapse	CACNA1B	CACNA1B	calcium channel, voltage-dependent, N type, alpha 1B subunit	1	364	1	5711	0.116527	0.500496	15.6896	3.10127
path:hsa04728	Dopaminergic synapse	GRIA3	GRIA3	glutamate receptor, ionotrophic, AMPA 3	1	364	1	5711	0.116527	0.500496	15.6896	3.10127
path:hsa05204	Chemical carcinogenesis	CYP2C18	CYP2C18	cytochrome P450, family 2, subfamily C, polypeptide 18	1	364	1	5711	0.116527	0.500496	15.6896	3.10127
path:hsa05204	Chemical carcinogenesis	GSTM2	GSTM2	glutathione S-transferase mu 2 (muscle)	1	364	1	5711	0.116527	0.500496	15.6896	3.10127
path:hsa05204	Chemical carcinogenesis	UGT2B11	UGT2B11	UDP glucuronosyltransferase 2 family, polypeptide B11	1	364	1	5711	0.116527	0.500496	15.6896	3.10127
path:hsa04975	Fat digestion and absorption	LIPF	LIPF	lipase, gastric	1	364	1	5711	0.116527	0.500496	15.6896	3.10127
path:hsa04961	Endocrine and other factor-regulated calcium reabsorption	TRPV5	TRPV5	transient receptor potential cation channel, subfamily V, member 5	1	364	1	5711	0.116527	0.500496	15.6896	3.10127
path:hsa04975	Fat digestion and absorption	PLA2G1B	PLA2G1B	phospholipase A2, group IB (pancreas)	1	364	1	5711	0.116527	0.500496	15.6896	3.10127
path:hsa05204	Chemical carcinogenesis	SULT2A1	SULT2A1	sulfotransferase family, cytosolic, 2A, dehydroepiandrosterone (DHEA)-preferring, member 1	1	364	1	5711	0.116527	0.500496	15.6896	3.10127
path:hsa04728	Dopaminergic synapse	MAOA	MAOA	monoamine oxidase A	1	364	1	5711	0.116527	0.500496	15.6896	3.10127
path:hsa05034	Alcoholism	MAOA	MAOA	monoamine oxidase A	1	364	1	5711	0.116527	0.500496	15.6896	3.10127
path:hsa05204	Chemical carcinogenesis	GSTA3	GSTA3	glutathione S-transferase alpha 3	1	364	1	5711	0.116527	0.500496	15.6896	3.10127
path:hsa05204	Chemical carcinogenesis	ADH1A	ADH1A	alcohol dehydrogenase 1A (class I), alpha polypeptide	1	364	1	5711	0.116527	0.500496	15.6896	3.10127
path:hsa04727	GABAergic synapse	SLC38A5	SLC38A5	solute carrier family 38, member 5	1	364	1	5711	0.116527	0.500496	15.6896	3.10127
path:hsa04728	Dopaminergic synapse	GRIA2	GRIA2	glutamate receptor, ionotropic, AMPA 2	1	364	1	5711	0.116527	0.500496	15.6896	3.10127
path:hsa04975	Fat digestion and absorption	CEL	CEL	carboxyl ester lipase (bile salt-stimulated lipase)	1	364	1	5711	0.116527	0.500496	15.6896	3.10127
path:hsa04728	Dopaminergic synapse	CAMK2B	CAMK2B	calcium/calmodulin-dependent protein kinase II beta	1	364	1	5711	0.116527	0.500496	15.6896	3.10127
path:hsa05204	Chemical carcinogenesis	UGT2B15	UGT2B15	UDP glucuronosyltransferase 2 family, polypeptide B15	1	364	1	5711	0.116527	0.500496	15.6896	3.10127
path:hsa05204	Chemical carcinogenesis	CYP2C19	CYP2C19	cytochrome P450, family 2, subfamily C, polypeptide 19	1	364	1	5711	0.116527	0.500496	15.6896	3.10127
path:hsa04728	Dopaminergic synapse	GRIA4	GRIA4	glutamate receptor, ionotrophic, AMPA 4	1	364	1	5711	0.116527	0.500496	15.6896	3.10127
path:hsa05204	Chemical carcinogenesis	CHRNA7	CHRNA7	cholinergic receptor, nicotinic, alpha 7	1	364	1	5711	0.116527	0.500496	15.6896	3.10127
path:hsa00130	Ubiquinone and other terpenoid-quinone biosynthesis	NQO1	NQO1	NAD(P)H dehydrogenase, quinone 1	2	364	8	5711	0.117951	0.500496	3.92239	3.08374
path:hsa00130	Ubiquinone and other terpenoid-quinone biosynthesis	COQ5	COQ5	coenzyme Q5 homolog, methyltransferase (S. cerevisiae)	2	364	8	5711	0.117951	0.500496	3.92239	3.08374
path:hsa00561	Glycerolipid metabolism	AKR1B10	AKR1B10	aldo-keto reductase family 1, member B10 (aldose reductase)	6	364	50	5711	0.119521	0.500496	1.88275	3.06466
path:hsa00561	Glycerolipid metabolism	PNLIPRP2	PNLIPRP2	pancreatic lipase-related protein 2	6	364	50	5711	0.119521	0.500496	1.88275	3.06466
path:hsa00561	Glycerolipid metabolism	AGPAT9	AGPAT9	1-acylglycerol-3-phosphate O-acyltransferase 9	6	364	50	5711	0.119521	0.500496	1.88275	3.06466
path:hsa00561	Glycerolipid metabolism	DGKD	DGKD	diacylglycerol kinase, delta 130kDa	6	364	50	5711	0.119521	0.500496	1.88275	3.06466
path:hsa00561	Glycerolipid metabolism	LIPF	LIPF	lipase, gastric	6	364	50	5711	0.119521	0.500496	1.88275	3.06466
path:hsa00561	Glycerolipid metabolism	LPIN1	LPIN1	lipin 1	6	364	50	5711	0.119521	0.500496	1.88275	3.06466
path:hsa00561	Glycerolipid metabolism	CEL	CEL	carboxyl ester lipase (bile salt-stimulated lipase)	6	364	50	5711	0.119521	0.500496	1.88275	3.06466
path:hsa00100	Steroid biosynthesis	DHCR24	DHCR24	24-dehydrocholesterol reductase	3	364	18	5711	0.129098	0.529564	2.61493	2.95346
path:hsa00100	Steroid biosynthesis	TM7SF2	TM7SF2	transmembrane 7 superfamily member 2	3	364	18	5711	0.129098	0.529564	2.61493	2.95346
path:hsa00100	Steroid biosynthesis	CEL	CEL	carboxyl ester lipase (bile salt-stimulated lipase)	3	364	18	5711	0.129098	0.529564	2.61493	2.95346
path:hsa00350	Tyrosine metabolism	ALDH3A1	ALDH3A1	aldehyde dehydrogenase 3 family, member A1	5	364	41	5711	0.14141	0.568467	1.91336	2.82205
path:hsa00350	Tyrosine metabolism	GOT1	GOT1	glutamic-oxaloacetic transaminase 1, soluble (aspartate aminotransferase 1)	5	364	41	5711	0.14141	0.568467	1.91336	2.82205
path:hsa00350	Tyrosine metabolism	MAOA	MAOA	monoamine oxidase A	5	364	41	5711	0.14141	0.568467	1.91336	2.82205
path:hsa00350	Tyrosine metabolism	HGD	HGD	homogentisate 1,2-dioxygenase	5	364	41	5711	0.14141	0.568467	1.91336	2.82205
path:hsa00350	Tyrosine metabolism	ADH1A	ADH1A	alcohol dehydrogenase 1A (class I), alpha polypeptide	5	364	41	5711	0.14141	0.568467	1.91336	2.82205
path:hsa00340	Histidine metabolism	HDC	HDC	histidine decarboxylase	4	364	30	5711	0.145531	0.573565	2.09194	2.7806
path:hsa00340	Histidine metabolism	ALDH3A1	ALDH3A1	aldehyde dehydrogenase 3 family, member A1	4	364	30	5711	0.145531	0.573565	2.09194	2.7806
path:hsa00340	Histidine metabolism	MAOA	MAOA	monoamine oxidase A	4	364	30	5711	0.145531	0.573565	2.09194	2.7806
path:hsa00340	Histidine metabolism	CARNS1	CARNS1	carnosine synthase 1	4	364	30	5711	0.145531	0.573565	2.09194	2.7806
path:hsa04960	Aldosterone-regulated sodium reabsorption	SGK1	SGK1	serum/glucocorticoid regulated kinase 1	5	364	42	5711	0.150875	0.583189	1.8678	2.72858
path:hsa04960	Aldosterone-regulated sodium reabsorption	NR3C2	NR3C2	nuclear receptor subfamily 3, group C, member 2	5	364	42	5711	0.150875	0.583189	1.8678	2.72858
path:hsa04960	Aldosterone-regulated sodium reabsorption	NEDD4L	NEDD4L	neural precursor cell expressed, developmentally down-regulated 4-like	5	364	42	5711	0.150875	0.583189	1.8678	2.72858
path:hsa04960	Aldosterone-regulated sodium reabsorption	ATP1B1	ATP1B1	ATPase, Na+/K+ transporting, beta 1 polypeptide	5	364	42	5711	0.150875	0.583189	1.8678	2.72858
path:hsa04960	Aldosterone-regulated sodium reabsorption	FXYD4	FXYD4	FXYD domain containing ion transport regulator 4	5	364	42	5711	0.150875	0.583189	1.8678	2.72858
path:hsa00071	Fatty acid metabolism	ECI2	ECI2	enoyl-CoA delta isomerase 2	5	364	43	5711	0.160595	0.597999	1.82437	2.6385
path:hsa00071	Fatty acid metabolism	ACADL	ACADL	acyl-CoA dehydrogenase, long chain	5	364	43	5711	0.160595	0.597999	1.82437	2.6385
path:hsa00071	Fatty acid metabolism	ACAT1	ACAT1	acetyl-CoA acetyltransferase 1	5	364	43	5711	0.160595	0.597999	1.82437	2.6385
path:hsa00071	Fatty acid metabolism	ACADSB	ACADSB	acyl-CoA dehydrogenase, short/branched chain	5	364	43	5711	0.160595	0.597999	1.82437	2.6385
path:hsa00071	Fatty acid metabolism	ADH1A	ADH1A	alcohol dehydrogenase 1A (class I), alpha polypeptide	5	364	43	5711	0.160595	0.597999	1.82437	2.6385
path:hsa04340	Hedgehog signaling pathway	WNT4	WNT4	wingless-type MMTV integration site family, member 4	6	364	56	5711	0.168591	0.597999	1.68102	2.5684
path:hsa04340	Hedgehog signaling pathway	SUFU	SUFU	suppressor of fused homolog (Drosophila)	6	364	56	5711	0.168591	0.597999	1.68102	2.5684
path:hsa04340	Hedgehog signaling pathway	PRKACB	PRKACB	protein kinase, cAMP-dependent, catalytic, beta	6	364	56	5711	0.168591	0.597999	1.68102	2.5684
path:hsa04340	Hedgehog signaling pathway	BMP5	BMP5	bone morphogenetic protein 5	6	364	56	5711	0.168591	0.597999	1.68102	2.5684
path:hsa04340	Hedgehog signaling pathway	HHIP	HHIP	hedgehog interacting protein	6	364	56	5711	0.168591	0.597999	1.68102	2.5684
path:hsa04340	Hedgehog signaling pathway	WNT6	WNT6	wingless-type MMTV integration site family, member 6	6	364	56	5711	0.168591	0.597999	1.68102	2.5684
path:hsa00250	Alanine, aspartate and glutamate metabolism	GLUL	GLUL	glutamate-ammonia ligase	4	364	32	5711	0.168683	0.597999	1.9612	2.56761
path:hsa00640	Propanoate metabolism	ACAT1	ACAT1	acetyl-CoA acetyltransferase 1	4	364	32	5711	0.168683	0.597999	1.9612	2.56761
path:hsa00250	Alanine, aspartate and glutamate metabolism	GPT	GPT	glutamic-pyruvate transaminase (alanine aminotransferase)	4	364	32	5711	0.168683	0.597999	1.9612	2.56761
path:hsa00250	Alanine, aspartate and glutamate metabolism	GOT1	GOT1	glutamic-oxaloacetic transaminase 1, soluble (aspartate aminotransferase 1)	4	364	32	5711	0.168683	0.597999	1.9612	2.56761
path:hsa00250	Alanine, aspartate and glutamate metabolism	GPT2	GPT2	glutamic pyruvate transaminase (alanine aminotransferase) 2	4	364	32	5711	0.168683	0.597999	1.9612	2.56761
path:hsa00640	Propanoate metabolism	SUCLG2	SUCLG2	succinate-CoA ligase, GDP-forming, beta subunit	4	364	32	5711	0.168683	0.597999	1.9612	2.56761
path:hsa00640	Propanoate metabolism	PCCA	PCCA	propionyl CoA carboxylase, alpha polypeptide	4	364	32	5711	0.168683	0.597999	1.9612	2.56761
path:hsa00640	Propanoate metabolism	ALDH6A1	ALDH6A1	aldehyde dehydrogenase 6 family, member A1	4	364	32	5711	0.168683	0.597999	1.9612	2.56761
path:hsa04721	Synaptic vesicle cycle	SLC18A2	SLC18A2	solute carrier family 18 (vesicular monoamine), member 2	1	364	2	5711	0.169582	0.597999	7.84478	2.55995
path:hsa04721	Synaptic vesicle cycle	CACNA1B	CACNA1B	calcium channel, voltage-dependent, N type, alpha 1B subunit	1	364	2	5711	0.169582	0.597999	7.84478	2.55995
path:hsa04721	Synaptic vesicle cycle	UNC13B	UNC13B	unc-13 homolog B (C. elegans)	1	364	2	5711	0.169582	0.597999	7.84478	2.55995
path:hsa04964	Proximal tubule bicarbonate reclamation	SLC4A4	SLC4A4	solute carrier family 4, sodium bicarbonate cotransporter, member 4	3	364	23	5711	0.203486	0.705184	2.04646	2.297
path:hsa04964	Proximal tubule bicarbonate reclamation	ATP1B1	ATP1B1	ATPase, Na+/K+ transporting, beta 1 polypeptide	3	364	23	5711	0.203486	0.705184	2.04646	2.297
path:hsa04964	Proximal tubule bicarbonate reclamation	CA2	CA2	carbonic anhydrase II	3	364	23	5711	0.203486	0.705184	2.04646	2.297
path:hsa04970	Salivary secretion	TRPV6	TRPV6	transient receptor potential cation channel, subfamily V, member 6	8	364	89	5711	0.228926	0.779901	1.4103	2.12705
path:hsa04970	Salivary secretion	PRKACB	PRKACB	protein kinase, cAMP-dependent, catalytic, beta	8	364	89	5711	0.228926	0.779901	1.4103	2.12705
path:hsa04970	Salivary secretion	ATP1B1	ATP1B1	ATPase, Na+/K+ transporting, beta 1 polypeptide	8	364	89	5711	0.228926	0.779901	1.4103	2.12705
path:hsa04970	Salivary secretion	ADRB3	ADRB3	adrenergic, beta-3-, receptor	8	364	89	5711	0.228926	0.779901	1.4103	2.12705
path:hsa04970	Salivary secretion	ADRB2	ADRB2	adrenergic, beta-2-, receptor, surface	8	364	89	5711	0.228926	0.779901	1.4103	2.12705
path:hsa04970	Salivary secretion	CHRM3	CHRM3	cholinergic receptor, muscarinic 3	8	364	89	5711	0.228926	0.779901	1.4103	2.12705
path:hsa04970	Salivary secretion	SLC9A1	SLC9A1	solute carrier family 9 (sodium/hydrogen exchanger), member 1	8	364	89	5711	0.228926	0.779901	1.4103	2.12705
path:hsa04970	Salivary secretion	SLC12A2	SLC12A2	solute carrier family 12 (sodium/potassium/chloride transporters), member 2	8	364	89	5711	0.228926	0.779901	1.4103	2.12705
path:hsa00603	Glycosphingolipid biosynthesis - globo series	FUT1	FUT1	fucosyltransferase 1 (galactoside 2-alpha-L-fucosyltransferase, H blood group)	2	364	14	5711	0.249433	0.828979	2.24137	2.00327
path:hsa00603	Glycosphingolipid biosynthesis - globo series	GBGT1	GBGT1	globoside alpha-1,3-N-acetylgalactosaminyltransferase 1	2	364	14	5711	0.249433	0.828979	2.24137	2.00327
path:hsa00534	Glycosaminoglycan biosynthesis - heparan sulfate	XYLT2	XYLT2	xylosyltransferase II	3	364	26	5711	0.25188	0.828979	1.81033	1.98919
path:hsa00534	Glycosaminoglycan biosynthesis - heparan sulfate	HS6ST3	HS6ST3	heparan sulfate 6-O-sulfotransferase 3	3	364	26	5711	0.25188	0.828979	1.81033	1.98919
path:hsa00534	Glycosaminoglycan biosynthesis - heparan sulfate	B3GAT1	B3GAT1	beta-1,3-glucuronyltransferase 1 (glucuronosyltransferase P)	3	364	26	5711	0.25188	0.828979	1.81033	1.98919
path:hsa00983	Drug metabolism - other enzymes	CYP3A5	CYP3A5	cytochrome P450, family 3, subfamily A, polypeptide 5	5	364	52	5711	0.257427	0.828979	1.50861	1.95777
path:hsa00983	Drug metabolism - other enzymes	UPP2	UPP2	uridine phosphorylase 2	5	364	52	5711	0.257427	0.828979	1.50861	1.95777
path:hsa00983	Drug metabolism - other enzymes	CYP3A7	CYP3A7	cytochrome P450, family 3, subfamily A, polypeptide 7	5	364	52	5711	0.257427	0.828979	1.50861	1.95777
path:hsa00983	Drug metabolism - other enzymes	UGT2B11	UGT2B11	UDP glucuronosyltransferase 2 family, polypeptide B11	5	364	52	5711	0.257427	0.828979	1.50861	1.95777
path:hsa00983	Drug metabolism - other enzymes	UGT2B15	UGT2B15	UDP glucuronosyltransferase 2 family, polypeptide B15	5	364	52	5711	0.257427	0.828979	1.50861	1.95777
path:hsa04966	Collecting duct acid secretion	CA2	CA2	carbonic anhydrase II	3	364	27	5711	0.268372	0.828979	1.74328	1.89769
path:hsa04966	Collecting duct acid secretion	ATP4A	ATP4A	ATPase, H+/K+ exchanging, alpha polypeptide	3	364	27	5711	0.268372	0.828979	1.74328	1.89769
path:hsa00053	Ascorbate and aldarate metabolism	UGT2B11	UGT2B11	UDP glucuronosyltransferase 2 family, polypeptide B11	3	364	27	5711	0.268372	0.828979	1.74328	1.89769
path:hsa00053	Ascorbate and aldarate metabolism	RGN	RGN	regucalcin (senescence marker protein-30)	3	364	27	5711	0.268372	0.828979	1.74328	1.89769
path:hsa04966	Collecting duct acid secretion	ATP4B	ATP4B	ATPase, H+/K+ exchanging, beta polypeptide	3	364	27	5711	0.268372	0.828979	1.74328	1.89769
path:hsa00053	Ascorbate and aldarate metabolism	UGT2B15	UGT2B15	UDP glucuronosyltransferase 2 family, polypeptide B15	3	364	27	5711	0.268372	0.828979	1.74328	1.89769
path:hsa00600	Sphingolipid metabolism	SMPD3	SMPD3	sphingomyelin phosphodiesterase 3, neutral membrane (neutral sphingomyelinase II)	4	364	40	5711	0.271223	0.828979	1.56896	1.88245
path:hsa00600	Sphingolipid metabolism	GAL3ST1	GAL3ST1	galactose-3-O-sulfotransferase 1	4	364	40	5711	0.271223	0.828979	1.56896	1.88245
path:hsa00600	Sphingolipid metabolism	DEGS2	DEGS2	delta(4)-desaturase, sphingolipid 2	4	364	40	5711	0.271223	0.828979	1.56896	1.88245
path:hsa00600	Sphingolipid metabolism	ACER2	ACER2	alkaline ceramidase 2	4	364	40	5711	0.271223	0.828979	1.56896	1.88245
path:hsa00900	Terpenoid backbone biosynthesis	ACAT1	ACAT1	acetyl-CoA acetyltransferase 1	2	364	15	5711	0.272202	0.828979	2.09194	1.87725
path:hsa00900	Terpenoid backbone biosynthesis	HMGCS2	HMGCS2	3-hydroxy-3-methylglutaryl-CoA synthase 2 (mitochondrial)	2	364	15	5711	0.272202	0.828979	2.09194	1.87725
path:hsa00564	Glycerophospholipid metabolism	PLD1	PLD1	phospholipase D1, phosphatidylcholine-specific	7	364	81	5711	0.278145	0.834436	1.35589	1.84609
path:hsa00564	Glycerophospholipid metabolism	PNPLA7	PNPLA7	patatin-like phospholipase domain containing 7	7	364	81	5711	0.278145	0.834436	1.35589	1.84609
path:hsa00564	Glycerophospholipid metabolism	AGPAT9	AGPAT9	1-acylglycerol-3-phosphate O-acyltransferase 9	7	364	81	5711	0.278145	0.834436	1.35589	1.84609
path:hsa00564	Glycerophospholipid metabolism	DGKD	DGKD	diacylglycerol kinase, delta 130kDa	7	364	81	5711	0.278145	0.834436	1.35589	1.84609
path:hsa00564	Glycerophospholipid metabolism	PLA2G6	PLA2G6	phospholipase A2, group VI (cytosolic, calcium-independent)	7	364	81	5711	0.278145	0.834436	1.35589	1.84609
path:hsa00564	Glycerophospholipid metabolism	PLA2G1B	PLA2G1B	phospholipase A2, group IB (pancreas)	7	364	81	5711	0.278145	0.834436	1.35589	1.84609
path:hsa00564	Glycerophospholipid metabolism	LPIN1	LPIN1	lipin 1	7	364	81	5711	0.278145	0.834436	1.35589	1.84609
path:hsa00030	Pentose phosphate pathway	FBP2	FBP2	fructose-1,6-bisphosphatase 2	3	364	28	5711	0.284977	0.842358	1.68102	1.81108
path:hsa00030	Pentose phosphate pathway	ALDOB	ALDOB	aldolase B, fructose-bisphosphate	3	364	28	5711	0.284977	0.842358	1.68102	1.81108
path:hsa00030	Pentose phosphate pathway	RGN	RGN	regucalcin (senescence marker protein-30)	3	364	28	5711	0.284977	0.842358	1.68102	1.81108
path:hsa00400	Phenylalanine, tyrosine and tryptophan biosynthesis	GOT1	GOT1	glutamic-oxaloacetic transaminase 1, soluble (aspartate aminotransferase 1)	1	364	5	5711	0.31034	0.904035	3.13791	1.68808
path:hsa00592	alpha-Linolenic acid metabolism	PLA2G6	PLA2G6	phospholipase A2, group VI (cytosolic, calcium-independent)	2	364	19	5711	0.362201	0.999782	1.65153	1.46514
path:hsa00592	alpha-Linolenic acid metabolism	PLA2G1B	PLA2G1B	phospholipase A2, group IB (pancreas)	2	364	19	5711	0.362201	0.999782	1.65153	1.46514
path:hsa04672	Intestinal immune network for IgA production	PIGR	PIGR	polymeric immunoglobulin receptor	4	364	48	5711	0.381211	0.999782	1.30746	1.39134
path:hsa00520	Amino sugar and nucleotide sugar metabolism	CHIA	CHIA	chitinase, acidic	4	364	48	5711	0.381211	0.999782	1.30746	1.39134
path:hsa04672	Intestinal immune network for IgA production	CCL28	CCL28	chemokine (C-C motif) ligand 28	4	364	48	5711	0.381211	0.999782	1.30746	1.39134
path:hsa04672	Intestinal immune network for IgA production	TNFRSF17	TNFRSF17	tumor necrosis factor receptor superfamily, member 17	4	364	48	5711	0.381211	0.999782	1.30746	1.39134
path:hsa00520	Amino sugar and nucleotide sugar metabolism	GALE	GALE	UDP-galactose-4-epimerase	4	364	48	5711	0.381211	0.999782	1.30746	1.39134
path:hsa00520	Amino sugar and nucleotide sugar metabolism	CYB5R1	CYB5R1	cytochrome b5 reductase 1	4	364	48	5711	0.381211	0.999782	1.30746	1.39134
path:hsa00520	Amino sugar and nucleotide sugar metabolism	GALT	GALT	galactose-1-phosphate uridylyltransferase	4	364	48	5711	0.381211	0.999782	1.30746	1.39134
path:hsa04672	Intestinal immune network for IgA production	IL15RA	IL15RA	interleukin 15 receptor, alpha	4	364	48	5711	0.381211	0.999782	1.30746	1.39134
path:hsa04810	Regulation of actin cytoskeleton	SCIN	SCIN	scinderin	15	364	213	5711	0.3971	0.999782	1.1049	1.33242
path:hsa04810	Regulation of actin cytoskeleton	EZR	EZR	ezrin	15	364	213	5711	0.3971	0.999782	1.1049	1.33242
path:hsa04810	Regulation of actin cytoskeleton	FGF21	FGF21	fibroblast growth factor 21	15	364	213	5711	0.3971	0.999782	1.1049	1.33242
path:hsa04810	Regulation of actin cytoskeleton	CYFIP2	CYFIP2	cytoplasmic FMR1 interacting protein 2	15	364	213	5711	0.3971	0.999782	1.1049	1.33242
path:hsa04810	Regulation of actin cytoskeleton	FGF4	FGF4	fibroblast growth factor 4	15	364	213	5711	0.3971	0.999782	1.1049	1.33242
path:hsa04810	Regulation of actin cytoskeleton	MYH14	MYH14	myosin, heavy chain 14, non-muscle	15	364	213	5711	0.3971	0.999782	1.1049	1.33242
path:hsa04810	Regulation of actin cytoskeleton	PDGFD	PDGFD	platelet derived growth factor D	15	364	213	5711	0.3971	0.999782	1.1049	1.33242
path:hsa04810	Regulation of actin cytoskeleton	CHRM1	CHRM1	cholinergic receptor, muscarinic 1	15	364	213	5711	0.3971	0.999782	1.1049	1.33242
path:hsa04810	Regulation of actin cytoskeleton	CHRM4	CHRM4	cholinergic receptor, muscarinic 4	15	364	213	5711	0.3971	0.999782	1.1049	1.33242
path:hsa04810	Regulation of actin cytoskeleton	FGF14	FGF14	fibroblast growth factor 14	15	364	213	5711	0.3971	0.999782	1.1049	1.33242
path:hsa04810	Regulation of actin cytoskeleton	CHRM2	CHRM2	cholinergic receptor, muscarinic 2	15	364	213	5711	0.3971	0.999782	1.1049	1.33242
path:hsa04810	Regulation of actin cytoskeleton	EGFR	EGFR	epidermal growth factor receptor	15	364	213	5711	0.3971	0.999782	1.1049	1.33242
path:hsa04810	Regulation of actin cytoskeleton	CHRM3	CHRM3	cholinergic receptor, muscarinic 3	15	364	213	5711	0.3971	0.999782	1.1049	1.33242
path:hsa04810	Regulation of actin cytoskeleton	BAIAP2	BAIAP2	BAI1-associated protein 2	15	364	213	5711	0.3971	0.999782	1.1049	1.33242
path:hsa04810	Regulation of actin cytoskeleton	SLC9A1	SLC9A1	solute carrier family 9 (sodium/hydrogen exchanger), member 1	15	364	213	5711	0.3971	0.999782	1.1049	1.33242
path:hsa05340	Primary immunodeficiency	ADA	ADA	adenosine deaminase	3	364	35	5711	0.401478	0.999782	1.34482	1.31661
path:hsa05020	Prion diseases	PRKACB	PRKACB	protein kinase, cAMP-dependent, catalytic, beta	3	364	35	5711	0.401478	0.999782	1.34482	1.31661
path:hsa05340	Primary immunodeficiency	CD79A	CD79A	CD79a molecule, immunoglobulin-associated alpha	3	364	35	5711	0.401478	0.999782	1.34482	1.31661
path:hsa05020	Prion diseases	C5	C5	complement component 5	3	364	35	5711	0.401478	0.999782	1.34482	1.31661
path:hsa05020	Prion diseases	NCAM1	NCAM1	neural cell adhesion molecule 1	3	364	35	5711	0.401478	0.999782	1.34482	1.31661
path:hsa05340	Primary immunodeficiency	CD3E	CD3E	CD3e molecule, epsilon (CD3-TCR complex)	3	364	35	5711	0.401478	0.999782	1.34482	1.31661
path:hsa00532	Glycosaminoglycan biosynthesis - chondroitin sulfate	XYLT2	XYLT2	xylosyltransferase II	2	364	22	5711	0.426869	0.999782	1.42632	1.22813
path:hsa04710	Circadian rhythm - mammal	PER3	PER3	period homolog 3 (Drosophila)	2	364	22	5711	0.426869	0.999782	1.42632	1.22813
path:hsa00532	Glycosaminoglycan biosynthesis - chondroitin sulfate	B3GAT1	B3GAT1	beta-1,3-glucuronyltransferase 1 (glucuronosyltransferase P)	2	364	22	5711	0.426869	0.999782	1.42632	1.22813
path:hsa04710	Circadian rhythm - mammal	RORC	RORC	RAR-related orphan receptor C	2	364	22	5711	0.426869	0.999782	1.42632	1.22813
path:hsa04730	Long-term depression	PLA2G6	PLA2G6	phospholipase A2, group VI (cytosolic, calcium-independent)	5	364	70	5711	0.471349	0.999782	1.12068	1.08513
path:hsa04730	Long-term depression	GRIA3	GRIA3	glutamate receptor, ionotrophic, AMPA 3	5	364	70	5711	0.471349	0.999782	1.12068	1.08513
path:hsa04730	Long-term depression	PLA2G1B	PLA2G1B	phospholipase A2, group IB (pancreas)	5	364	70	5711	0.471349	0.999782	1.12068	1.08513
path:hsa04730	Long-term depression	GRIA2	GRIA2	glutamate receptor, ionotropic, AMPA 2	5	364	70	5711	0.471349	0.999782	1.12068	1.08513
path:hsa04730	Long-term depression	GNAZ	GNAZ	guanine nucleotide binding protein (G protein), alpha z polypeptide	5	364	70	5711	0.471349	0.999782	1.12068	1.08513
path:hsa04912	GnRH signaling pathway	PLD1	PLD1	phospholipase D1, phosphatidylcholine-specific	7	364	101	5711	0.473314	0.999782	1.0874	1.07913
path:hsa04912	GnRH signaling pathway	PRKACB	PRKACB	protein kinase, cAMP-dependent, catalytic, beta	7	364	101	5711	0.473314	0.999782	1.0874	1.07913
path:hsa04912	GnRH signaling pathway	PLA2G6	PLA2G6	phospholipase A2, group VI (cytosolic, calcium-independent)	7	364	101	5711	0.473314	0.999782	1.0874	1.07913
path:hsa04912	GnRH signaling pathway	GNRH2	GNRH2	gonadotropin-releasing hormone 2	7	364	101	5711	0.473314	0.999782	1.0874	1.07913
path:hsa04912	GnRH signaling pathway	EGFR	EGFR	epidermal growth factor receptor	7	364	101	5711	0.473314	0.999782	1.0874	1.07913
path:hsa04912	GnRH signaling pathway	PLA2G1B	PLA2G1B	phospholipase A2, group IB (pancreas)	7	364	101	5711	0.473314	0.999782	1.0874	1.07913
path:hsa04912	GnRH signaling pathway	CAMK2B	CAMK2B	calcium/calmodulin-dependent protein kinase II beta	7	364	101	5711	0.473314	0.999782	1.0874	1.07913
path:hsa05217	Basal cell carcinoma	WNT4	WNT4	wingless-type MMTV integration site family, member 4	4	364	55	5711	0.475976	0.999782	1.14106	1.07104
path:hsa05217	Basal cell carcinoma	SUFU	SUFU	suppressor of fused homolog (Drosophila)	4	364	55	5711	0.475976	0.999782	1.14106	1.07104
path:hsa05217	Basal cell carcinoma	HHIP	HHIP	hedgehog interacting protein	4	364	55	5711	0.475976	0.999782	1.14106	1.07104
path:hsa05217	Basal cell carcinoma	WNT6	WNT6	wingless-type MMTV integration site family, member 6	4	364	55	5711	0.475976	0.999782	1.14106	1.07104
path:hsa05218	Melanoma	FGF21	FGF21	fibroblast growth factor 21	5	364	71	5711	0.482964	0.999782	1.1049	1.05001
path:hsa05218	Melanoma	FGF4	FGF4	fibroblast growth factor 4	5	364	71	5711	0.482964	0.999782	1.1049	1.05001
path:hsa05218	Melanoma	PDGFD	PDGFD	platelet derived growth factor D	5	364	71	5711	0.482964	0.999782	1.1049	1.05001
path:hsa05218	Melanoma	FGF14	FGF14	fibroblast growth factor 14	5	364	71	5711	0.482964	0.999782	1.1049	1.05001
path:hsa05218	Melanoma	EGFR	EGFR	epidermal growth factor receptor	5	364	71	5711	0.482964	0.999782	1.1049	1.05001
path:hsa04122	Sulfur relay system	TST	TST	thiosulfate sulfurtransferase (rhodanese)	1	364	10	5711	0.493838	0.999782	1.56896	1.01789
path:hsa04260	Cardiac muscle contraction	ATP1B1	ATP1B1	ATPase, Na+/K+ transporting, beta 1 polypeptide	5	364	73	5711	0.505909	0.999782	1.07463	0.983051
path:hsa04260	Cardiac muscle contraction	CACNA2D3	CACNA2D3	calcium channel, voltage-dependent, alpha 2/delta subunit 3	5	364	73	5711	0.505909	0.999782	1.07463	0.983051
path:hsa04260	Cardiac muscle contraction	CACNG5	CACNG5	calcium channel, voltage-dependent, gamma subunit 5	5	364	73	5711	0.505909	0.999782	1.07463	0.983051
path:hsa04260	Cardiac muscle contraction	CACNA2D2	CACNA2D2	calcium channel, voltage-dependent, alpha 2/delta subunit 2	5	364	73	5711	0.505909	0.999782	1.07463	0.983051
path:hsa04260	Cardiac muscle contraction	SLC9A1	SLC9A1	solute carrier family 9 (sodium/hydrogen exchanger), member 1	5	364	73	5711	0.505909	0.999782	1.07463	0.983051
path:hsa00601	Glycosphingolipid biosynthesis - lacto and neolacto series	GCNT2	GCNT2	glucosaminyl (N-acetyl) transferase 2, I-branching enzyme (I blood group)	2	364	26	5711	0.5073	0.999782	1.20689	0.979088
path:hsa00601	Glycosphingolipid biosynthesis - lacto and neolacto series	FUT1	FUT1	fucosyltransferase 1 (galactoside 2-alpha-L-fucosyltransferase, H blood group)	2	364	26	5711	0.5073	0.999782	1.20689	0.979088
path:hsa04144	Endocytosis	IQSEC3	IQSEC3	IQ motif and Sec7 domain 3	13	364	201	5711	0.522302	0.999782	1.01475	0.937043
path:hsa04144	Endocytosis	PLD1	PLD1	phospholipase D1, phosphatidylcholine-specific	13	364	201	5711	0.522302	0.999782	1.01475	0.937043
path:hsa04144	Endocytosis	ERBB4	ERBB4	v-erb-a erythroblastic leukemia viral oncogene homolog 4 (avian)	13	364	201	5711	0.522302	0.999782	1.01475	0.937043
path:hsa04144	Endocytosis	EPN3	EPN3	epsin 3	13	364	201	5711	0.522302	0.999782	1.01475	0.937043
path:hsa04144	Endocytosis	RAB11FIP2	RAB11FIP2	RAB11 family interacting protein 2 (class I)	13	364	201	5711	0.522302	0.999782	1.01475	0.937043
path:hsa04144	Endocytosis	NEDD4L	NEDD4L	neural precursor cell expressed, developmentally down-regulated 4-like	13	364	201	5711	0.522302	0.999782	1.01475	0.937043
path:hsa04144	Endocytosis	GRK1	GRK1	G protein-coupled receptor kinase 1	13	364	201	5711	0.522302	0.999782	1.01475	0.937043
path:hsa04144	Endocytosis	FOLR1	FOLR1	folate receptor 1 (adult)	13	364	201	5711	0.522302	0.999782	1.01475	0.937043
path:hsa04144	Endocytosis	ADRB3	ADRB3	adrenergic, beta-3-, receptor	13	364	201	5711	0.522302	0.999782	1.01475	0.937043
path:hsa04144	Endocytosis	ADRB2	ADRB2	adrenergic, beta-2-, receptor, surface	13	364	201	5711	0.522302	0.999782	1.01475	0.937043
path:hsa04144	Endocytosis	KIT	KIT	v-kit Hardy-Zuckerman 4 feline sarcoma viral oncogene homolog	13	364	201	5711	0.522302	0.999782	1.01475	0.937043
path:hsa04144	Endocytosis	EGFR	EGFR	epidermal growth factor receptor	13	364	201	5711	0.522302	0.999782	1.01475	0.937043
path:hsa04144	Endocytosis	SH3GL2	SH3GL2	SH3-domain GRB2-like 2	13	364	201	5711	0.522302	0.999782	1.01475	0.937043
path:hsa00290	Valine, leucine and isoleucine biosynthesis	BCAT2	BCAT2	branched chain amino-acid transaminase 2, mitochondrial	1	364	11	5711	0.52419	0.999782	1.42632	0.931839
path:hsa00790	Folate biosynthesis	ALPI	ALPI	alkaline phosphatase, intestinal	1	364	11	5711	0.52419	0.999782	1.42632	0.931839
path:hsa00740	Riboflavin metabolism	ACP2	ACP2	acid phosphatase 2, lysosomal	1	364	11	5711	0.52419	0.999782	1.42632	0.931839
path:hsa00052	Galactose metabolism	AKR1B10	AKR1B10	aldo-keto reductase family 1, member B10 (aldose reductase)	2	364	27	5711	0.52622	0.999782	1.16219	0.926261
path:hsa00052	Galactose metabolism	GALE	GALE	UDP-galactose-4-epimerase	2	364	27	5711	0.52622	0.999782	1.16219	0.926261
path:hsa00052	Galactose metabolism	GALT	GALT	galactose-1-phosphate uridylyltransferase	2	364	27	5711	0.52622	0.999782	1.16219	0.926261
path:hsa00860	Porphyrin and chlorophyll metabolism	HMOX2	HMOX2	heme oxygenase (decycling) 2	3	364	43	5711	0.526801	0.999782	1.09462	0.92467
path:hsa00860	Porphyrin and chlorophyll metabolism	UGT2B11	UGT2B11	UDP glucuronosyltransferase 2 family, polypeptide B11	3	364	43	5711	0.526801	0.999782	1.09462	0.92467
path:hsa00860	Porphyrin and chlorophyll metabolism	UGT2B15	UGT2B15	UDP glucuronosyltransferase 2 family, polypeptide B15	3	364	43	5711	0.526801	0.999782	1.09462	0.92467
path:hsa02010	ABC transporters	ABCC10	ABCC10	ATP-binding cassette, sub-family C (CFTR/MRP), member 10	3	364	44	5711	0.541435	0.999782	1.06974	0.885139
path:hsa02010	ABC transporters	ABCC8	ABCC8	ATP-binding cassette, sub-family C (CFTR/MRP), member 8	3	364	44	5711	0.541435	0.999782	1.06974	0.885139
path:hsa02010	ABC transporters	ABCC5	ABCC5	ATP-binding cassette, sub-family C (CFTR/MRP), member 5	3	364	44	5711	0.541435	0.999782	1.06974	0.885139
path:hsa04010	MAPK signaling pathway	MECOM	MECOM	MDS1 and EVI1 complex locus	17	364	268	5711	0.544786	0.999782	0.995233	0.87624
path:hsa04010	MAPK signaling pathway	RPS6KA6	RPS6KA6	ribosomal protein S6 kinase, 90kDa, polypeptide 6	17	364	268	5711	0.544786	0.999782	0.995233	0.87624
path:hsa04010	MAPK signaling pathway	PRKACB	PRKACB	protein kinase, cAMP-dependent, catalytic, beta	17	364	268	5711	0.544786	0.999782	0.995233	0.87624
path:hsa04010	MAPK signaling pathway	FGF21	FGF21	fibroblast growth factor 21	17	364	268	5711	0.544786	0.999782	0.995233	0.87624
path:hsa04010	MAPK signaling pathway	FGF4	FGF4	fibroblast growth factor 4	17	364	268	5711	0.544786	0.999782	0.995233	0.87624
path:hsa04010	MAPK signaling pathway	NFATC2	NFATC2	nuclear factor of activated T-cells, cytoplasmic, calcineurin-dependent 2	17	364	268	5711	0.544786	0.999782	0.995233	0.87624
path:hsa04010	MAPK signaling pathway	CACNA2D3	CACNA2D3	calcium channel, voltage-dependent, alpha 2/delta subunit 3	17	364	268	5711	0.544786	0.999782	0.995233	0.87624
path:hsa04010	MAPK signaling pathway	DUSP4	DUSP4	dual specificity phosphatase 4	17	364	268	5711	0.544786	0.999782	0.995233	0.87624
path:hsa04010	MAPK signaling pathway	MAP2K5	MAP2K5	mitogen-activated protein kinase kinase 5	17	364	268	5711	0.544786	0.999782	0.995233	0.87624
path:hsa04010	MAPK signaling pathway	FGF14	FGF14	fibroblast growth factor 14	17	364	268	5711	0.544786	0.999782	0.995233	0.87624
path:hsa04010	MAPK signaling pathway	PLA2G6	PLA2G6	phospholipase A2, group VI (cytosolic, calcium-independent)	17	364	268	5711	0.544786	0.999782	0.995233	0.87624
path:hsa04010	MAPK signaling pathway	CACNA1B	CACNA1B	calcium channel, voltage-dependent, N type, alpha 1B subunit	17	364	268	5711	0.544786	0.999782	0.995233	0.87624
path:hsa04010	MAPK signaling pathway	CACNG5	CACNG5	calcium channel, voltage-dependent, gamma subunit 5	17	364	268	5711	0.544786	0.999782	0.995233	0.87624
path:hsa04010	MAPK signaling pathway	EGFR	EGFR	epidermal growth factor receptor	17	364	268	5711	0.544786	0.999782	0.995233	0.87624
path:hsa04010	MAPK signaling pathway	PLA2G1B	PLA2G1B	phospholipase A2, group IB (pancreas)	17	364	268	5711	0.544786	0.999782	0.995233	0.87624
path:hsa04010	MAPK signaling pathway	CACNA2D2	CACNA2D2	calcium channel, voltage-dependent, alpha 2/delta subunit 2	17	364	268	5711	0.544786	0.999782	0.995233	0.87624
path:hsa04010	MAPK signaling pathway	MKNK2	MKNK2	MAP kinase interacting serine/threonine kinase 2	17	364	268	5711	0.544786	0.999782	0.995233	0.87624
path:hsa00310	Lysine degradation	MLL4	MLL4	myeloid/lymphoid or mixed-lineage leukemia 4	3	364	45	5711	0.555801	0.999782	1.04597	0.847359
path:hsa00310	Lysine degradation	ACAT1	ACAT1	acetyl-CoA acetyltransferase 1	3	364	45	5711	0.555801	0.999782	1.04597	0.847359
path:hsa00310	Lysine degradation	PIPOX	PIPOX	pipecolic acid oxidase	3	364	45	5711	0.555801	0.999782	1.04597	0.847359
path:hsa04744	Phototransduction	CNGA1	CNGA1	cyclic nucleotide gated channel alpha 1	2	364	29	5711	0.562546	0.999782	1.08204	0.829958
path:hsa04744	Phototransduction	GRK1	GRK1	G protein-coupled receptor kinase 1	2	364	29	5711	0.562546	0.999782	1.08204	0.829958
path:hsa00020	Citrate cycle (TCA cycle)	ACO2	ACO2	aconitase 2, mitochondrial	2	364	30	5711	0.579938	0.999782	1.04597	0.786029
path:hsa00020	Citrate cycle (TCA cycle)	SUCLG2	SUCLG2	succinate-CoA ligase, GDP-forming, beta subunit	2	364	30	5711	0.579938	0.999782	1.04597	0.786029
path:hsa00010	Glycolysis / Gluconeogenesis	FBP2	FBP2	fructose-1,6-bisphosphatase 2	4	364	65	5711	0.599834	0.999782	0.965511	0.737365
path:hsa00010	Glycolysis / Gluconeogenesis	ALDH3A1	ALDH3A1	aldehyde dehydrogenase 3 family, member A1	4	364	65	5711	0.599834	0.999782	0.965511	0.737365
path:hsa00010	Glycolysis / Gluconeogenesis	ALDOB	ALDOB	aldolase B, fructose-bisphosphate	4	364	65	5711	0.599834	0.999782	0.965511	0.737365
path:hsa00010	Glycolysis / Gluconeogenesis	ADH1A	ADH1A	alcohol dehydrogenase 1A (class I), alpha polypeptide	4	364	65	5711	0.599834	0.999782	0.965511	0.737365
path:hsa00040	Pentose and glucuronate interconversions	AKR1B10	AKR1B10	aldo-keto reductase family 1, member B10 (aldose reductase)	2	364	32	5711	0.61317	0.999782	0.980598	0.705642
path:hsa00040	Pentose and glucuronate interconversions	UGT2B11	UGT2B11	UDP glucuronosyltransferase 2 family, polypeptide B11	2	364	32	5711	0.61317	0.999782	0.980598	0.705642
path:hsa00040	Pentose and glucuronate interconversions	UGT2B15	UGT2B15	UDP glucuronosyltransferase 2 family, polypeptide B15	2	364	32	5711	0.61317	0.999782	0.980598	0.705642
path:hsa04742	Taste transduction	PRKACB	PRKACB	protein kinase, cAMP-dependent, catalytic, beta	3	364	51	5711	0.635996	0.999782	0.922915	0.65291
path:hsa04742	Taste transduction	TAS2R39	TAS2R39	taste receptor, type 2, member 39	3	364	51	5711	0.635996	0.999782	0.922915	0.65291
path:hsa04742	Taste transduction	CACNA1B	CACNA1B	calcium channel, voltage-dependent, N type, alpha 1B subunit	3	364	51	5711	0.635996	0.999782	0.922915	0.65291
path:hsa04610	Complement and coagulation cascades	SERPINA5	SERPINA5	serpin peptidase inhibitor, clade A (alpha-1 antiproteinase, antitrypsin), member 5	4	364	69	5711	0.644088	0.999782	0.90954	0.634671
path:hsa04610	Complement and coagulation cascades	C5	C5	complement component 5	4	364	69	5711	0.644088	0.999782	0.90954	0.634671
path:hsa04610	Complement and coagulation cascades	FGG	FGG	fibrinogen gamma chain	4	364	69	5711	0.644088	0.999782	0.90954	0.634671
path:hsa04610	Complement and coagulation cascades	F11	F11	coagulation factor XI	4	364	69	5711	0.644088	0.999782	0.90954	0.634671
path:hsa00770	Pantothenate and CoA biosynthesis	BCAT2	BCAT2	branched chain amino-acid transaminase 2, mitochondrial	1	364	16	5711	0.650679	0.999782	0.980598	0.619982
path:hsa00630	Glyoxylate and dicarboxylate metabolism	GLUL	GLUL	glutamate-ammonia ligase	1	364	16	5711	0.650679	0.999782	0.980598	0.619982
path:hsa00630	Glyoxylate and dicarboxylate metabolism	ACO2	ACO2	aconitase 2, mitochondrial	1	364	16	5711	0.650679	0.999782	0.980598	0.619982
path:hsa00630	Glyoxylate and dicarboxylate metabolism	ACAT1	ACAT1	acetyl-CoA acetyltransferase 1	1	364	16	5711	0.650679	0.999782	0.980598	0.619982
path:hsa00630	Glyoxylate and dicarboxylate metabolism	PCCA	PCCA	propionyl CoA carboxylase, alpha polypeptide	1	364	16	5711	0.650679	0.999782	0.980598	0.619982
path:hsa00120	Primary bile acid biosynthesis	AKR1C4	AKR1C4	aldo-keto reductase family 1, member C4 (chlordecone reductase; 3-alpha hydroxysteroid dehydrogenase, type I; dihydrodiol dehydrogenase 4)	1	364	16	5711	0.650679	0.999782	0.980598	0.619982
path:hsa04012	ErbB signaling pathway	TGFA	TGFA	transforming growth factor, alpha	5	364	87	5711	0.652207	0.999782	0.901699	0.616599
path:hsa04012	ErbB signaling pathway	ERBB4	ERBB4	v-erb-a erythroblastic leukemia viral oncogene homolog 4 (avian)	5	364	87	5711	0.652207	0.999782	0.901699	0.616599
path:hsa04012	ErbB signaling pathway	NRG4	NRG4	neuregulin 4	5	364	87	5711	0.652207	0.999782	0.901699	0.616599
path:hsa04012	ErbB signaling pathway	EGFR	EGFR	epidermal growth factor receptor	5	364	87	5711	0.652207	0.999782	0.901699	0.616599
path:hsa04012	ErbB signaling pathway	CAMK2B	CAMK2B	calcium/calmodulin-dependent protein kinase II beta	5	364	87	5711	0.652207	0.999782	0.901699	0.616599
path:hsa04720	Long-term potentiation	RPS6KA6	RPS6KA6	ribosomal protein S6 kinase, 90kDa, polypeptide 6	4	364	70	5711	0.654627	0.999782	0.896546	0.611255
path:hsa04720	Long-term potentiation	PRKACB	PRKACB	protein kinase, cAMP-dependent, catalytic, beta	4	364	70	5711	0.654627	0.999782	0.896546	0.611255
path:hsa04720	Long-term potentiation	GRIA2	GRIA2	glutamate receptor, ionotropic, AMPA 2	4	364	70	5711	0.654627	0.999782	0.896546	0.611255
path:hsa04720	Long-term potentiation	CAMK2B	CAMK2B	calcium/calmodulin-dependent protein kinase II beta	4	364	70	5711	0.654627	0.999782	0.896546	0.611255
path:hsa05014	Amyotrophic lateral sclerosis (ALS)	NEFL	NEFL	neurofilament, light polypeptide	3	364	53	5711	0.660347	0.999782	0.888088	0.598704
path:hsa05014	Amyotrophic lateral sclerosis (ALS)	SLC1A2	SLC1A2	solute carrier family 1 (glial high affinity glutamate transporter), member 2	3	364	53	5711	0.660347	0.999782	0.888088	0.598704
path:hsa05014	Amyotrophic lateral sclerosis (ALS)	GRIA2	GRIA2	glutamate receptor, ionotropic, AMPA 2	3	364	53	5711	0.660347	0.999782	0.888088	0.598704
path:hsa05110	Vibrio cholerae infection	KCNQ1	KCNQ1	potassium voltage-gated channel, KQT-like subfamily, member 1	3	364	54	5711	0.672068	0.999782	0.871642	0.573321
path:hsa05110	Vibrio cholerae infection	PRKACB	PRKACB	protein kinase, cAMP-dependent, catalytic, beta	3	364	54	5711	0.672068	0.999782	0.871642	0.573321
path:hsa05110	Vibrio cholerae infection	SLC12A2	SLC12A2	solute carrier family 12 (sodium/potassium/chloride transporters), member 2	3	364	54	5711	0.672068	0.999782	0.871642	0.573321
path:hsa05414	Dilated cardiomyopathy	PRKACB	PRKACB	protein kinase, cAMP-dependent, catalytic, beta	5	364	90	5711	0.679654	0.999782	0.871642	0.557127
path:hsa05414	Dilated cardiomyopathy	CACNA2D3	CACNA2D3	calcium channel, voltage-dependent, alpha 2/delta subunit 3	5	364	90	5711	0.679654	0.999782	0.871642	0.557127
path:hsa05414	Dilated cardiomyopathy	MYBPC3	MYBPC3	myosin binding protein C, cardiac	5	364	90	5711	0.679654	0.999782	0.871642	0.557127
path:hsa05414	Dilated cardiomyopathy	CACNG5	CACNG5	calcium channel, voltage-dependent, gamma subunit 5	5	364	90	5711	0.679654	0.999782	0.871642	0.557127
path:hsa05414	Dilated cardiomyopathy	CACNA2D2	CACNA2D2	calcium channel, voltage-dependent, alpha 2/delta subunit 2	5	364	90	5711	0.679654	0.999782	0.871642	0.557127
path:hsa05412	Arrhythmogenic right ventricular cardiomyopathy (ARVC)	CACNA2D3	CACNA2D3	calcium channel, voltage-dependent, alpha 2/delta subunit 3	4	364	74	5711	0.694636	0.999782	0.848084	0.525671
path:hsa05412	Arrhythmogenic right ventricular cardiomyopathy (ARVC)	CACNG5	CACNG5	calcium channel, voltage-dependent, gamma subunit 5	4	364	74	5711	0.694636	0.999782	0.848084	0.525671
path:hsa05412	Arrhythmogenic right ventricular cardiomyopathy (ARVC)	CACNA2D2	CACNA2D2	calcium channel, voltage-dependent, alpha 2/delta subunit 2	4	364	74	5711	0.694636	0.999782	0.848084	0.525671
path:hsa05412	Arrhythmogenic right ventricular cardiomyopathy (ARVC)	CDH2	CDH2	cadherin 2, type 1, N-cadherin (neuronal)	4	364	74	5711	0.694636	0.999782	0.848084	0.525671
path:hsa00562	Inositol phosphate metabolism	ITPKA	ITPKA	inositol-trisphosphate 3-kinase A	3	364	57	5711	0.705419	0.999782	0.825766	0.503448
path:hsa00562	Inositol phosphate metabolism	PIK3C2G	PIK3C2G	phosphoinositide-3-kinase, class 2, gamma polypeptide	3	364	57	5711	0.705419	0.999782	0.825766	0.503448
path:hsa00562	Inositol phosphate metabolism	ALDH6A1	ALDH6A1	aldehyde dehydrogenase 6 family, member A1	3	364	57	5711	0.705419	0.999782	0.825766	0.503448
path:hsa00531	Glycosaminoglycan degradation	HYAL1	HYAL1	hyaluronoglucosaminidase 1	1	364	19	5711	0.709762	0.999782	0.825766	0.494592
path:hsa00620	Pyruvate metabolism	AKR1B10	AKR1B10	aldo-keto reductase family 1, member B10 (aldose reductase)	2	364	40	5711	0.72586	0.999782	0.784478	0.462237
path:hsa00620	Pyruvate metabolism	LDHD	LDHD	lactate dehydrogenase D	2	364	40	5711	0.72586	0.999782	0.784478	0.462237
path:hsa00620	Pyruvate metabolism	ACAT1	ACAT1	acetyl-CoA acetyltransferase 1	2	364	40	5711	0.72586	0.999782	0.784478	0.462237
path:hsa04146	Peroxisome	ECI2	ECI2	enoyl-CoA delta isomerase 2	4	364	79	5711	0.739791	0.999782	0.794408	0.43481
path:hsa04146	Peroxisome	PEX7	PEX7	peroxisomal biogenesis factor 7	4	364	79	5711	0.739791	0.999782	0.794408	0.43481
path:hsa04146	Peroxisome	PXMP2	PXMP2	peroxisomal membrane protein 2, 22kDa	4	364	79	5711	0.739791	0.999782	0.794408	0.43481
path:hsa04146	Peroxisome	PIPOX	PIPOX	pipecolic acid oxidase	4	364	79	5711	0.739791	0.999782	0.794408	0.43481
path:hsa01040	Biosynthesis of unsaturated fatty acids	ELOVL6	ELOVL6	ELOVL fatty acid elongase 6	1	364	21	5711	0.743475	0.999782	0.747122	0.427644
path:hsa00380	Tryptophan metabolism	ACAT1	ACAT1	acetyl-CoA acetyltransferase 1	2	364	42	5711	0.749263	0.999782	0.747122	0.416457
path:hsa00380	Tryptophan metabolism	MAOA	MAOA	monoamine oxidase A	2	364	42	5711	0.749263	0.999782	0.747122	0.416457
path:hsa04630	Jak-STAT signaling pathway	EPOR	EPOR	erythropoietin receptor	8	364	155	5711	0.765193	0.999782	0.809784	0.386105
path:hsa04630	Jak-STAT signaling pathway	CSH1	CSH1	chorionic somatomammotropin hormone 1 (placental lactogen)	8	364	155	5711	0.765193	0.999782	0.809784	0.386105
path:hsa04630	Jak-STAT signaling pathway	LEPR	LEPR	leptin receptor	8	364	155	5711	0.765193	0.999782	0.809784	0.386105
path:hsa04630	Jak-STAT signaling pathway	LIFR	LIFR	leukemia inhibitory factor receptor alpha	8	364	155	5711	0.765193	0.999782	0.809784	0.386105
path:hsa04630	Jak-STAT signaling pathway	IL28A	IL28A	interleukin 28A (interferon, lambda 2)	8	364	155	5711	0.765193	0.999782	0.809784	0.386105
path:hsa04630	Jak-STAT signaling pathway	IL20RA	IL20RA	interleukin 20 receptor, alpha	8	364	155	5711	0.765193	0.999782	0.809784	0.386105
path:hsa04630	Jak-STAT signaling pathway	PRLR	PRLR	prolactin receptor	8	364	155	5711	0.765193	0.999782	0.809784	0.386105
path:hsa04630	Jak-STAT signaling pathway	IL15RA	IL15RA	interleukin 15 receptor, alpha	8	364	155	5711	0.765193	0.999782	0.809784	0.386105
path:hsa04916	Melanogenesis	WNT4	WNT4	wingless-type MMTV integration site family, member 4	5	364	101	5711	0.767367	0.999782	0.776711	0.382012
path:hsa04916	Melanogenesis	PRKACB	PRKACB	protein kinase, cAMP-dependent, catalytic, beta	5	364	101	5711	0.767367	0.999782	0.776711	0.382012
path:hsa04916	Melanogenesis	KIT	KIT	v-kit Hardy-Zuckerman 4 feline sarcoma viral oncogene homolog	5	364	101	5711	0.767367	0.999782	0.776711	0.382012
path:hsa04916	Melanogenesis	WNT6	WNT6	wingless-type MMTV integration site family, member 6	5	364	101	5711	0.767367	0.999782	0.776711	0.382012
path:hsa04916	Melanogenesis	CAMK2B	CAMK2B	calcium/calmodulin-dependent protein kinase II beta	5	364	101	5711	0.767367	0.999782	0.776711	0.382012
path:hsa04962	Vasopressin-regulated water reabsorption	AQP4	AQP4	aquaporin 4	2	364	44	5711	0.770916	0.999782	0.713162	0.375354
path:hsa04962	Vasopressin-regulated water reabsorption	PRKACB	PRKACB	protein kinase, cAMP-dependent, catalytic, beta	2	364	44	5711	0.770916	0.999782	0.713162	0.375354
path:hsa04973	Carbohydrate digestion and absorption	SLC37A4	SLC37A4	solute carrier family 37 (glucose-6-phosphate transporter), member 4	2	364	44	5711	0.770916	0.999782	0.713162	0.375354
path:hsa04973	Carbohydrate digestion and absorption	ATP1B1	ATP1B1	ATPase, Na+/K+ transporting, beta 1 polypeptide	2	364	44	5711	0.770916	0.999782	0.713162	0.375354
path:hsa05410	Hypertrophic cardiomyopathy (HCM)	CACNA2D3	CACNA2D3	calcium channel, voltage-dependent, alpha 2/delta subunit 3	4	364	83	5711	0.772096	0.999782	0.756123	0.373148
path:hsa05410	Hypertrophic cardiomyopathy (HCM)	MYBPC3	MYBPC3	myosin binding protein C, cardiac	4	364	83	5711	0.772096	0.999782	0.756123	0.373148
path:hsa05410	Hypertrophic cardiomyopathy (HCM)	CACNG5	CACNG5	calcium channel, voltage-dependent, gamma subunit 5	4	364	83	5711	0.772096	0.999782	0.756123	0.373148
path:hsa05410	Hypertrophic cardiomyopathy (HCM)	CACNA2D2	CACNA2D2	calcium channel, voltage-dependent, alpha 2/delta subunit 2	4	364	83	5711	0.772096	0.999782	0.756123	0.373148
path:hsa00410	beta-Alanine metabolism	ALDH3A1	ALDH3A1	aldehyde dehydrogenase 3 family, member A1	1	364	23	5711	0.773263	0.999782	0.682155	0.370969
path:hsa00410	beta-Alanine metabolism	ALDH6A1	ALDH6A1	aldehyde dehydrogenase 6 family, member A1	1	364	23	5711	0.773263	0.999782	0.682155	0.370969
path:hsa00410	beta-Alanine metabolism	CARNS1	CARNS1	carnosine synthase 1	1	364	23	5711	0.773263	0.999782	0.682155	0.370969
path:hsa05214	Glioma	TGFA	TGFA	transforming growth factor, alpha	3	364	65	5711	0.781483	0.999782	0.724134	0.355715
path:hsa05214	Glioma	EGFR	EGFR	epidermal growth factor receptor	3	364	65	5711	0.781483	0.999782	0.724134	0.355715
path:hsa05214	Glioma	CAMK2B	CAMK2B	calcium/calmodulin-dependent protein kinase II beta	3	364	65	5711	0.781483	0.999782	0.724134	0.355715
path:hsa04060	Cytokine-cytokine receptor interaction	EPOR	EPOR	erythropoietin receptor	14	364	265	5711	0.785137	0.999782	0.828882	0.348984
path:hsa04060	Cytokine-cytokine receptor interaction	LEPR	LEPR	leptin receptor	14	364	265	5711	0.785137	0.999782	0.828882	0.348984
path:hsa04060	Cytokine-cytokine receptor interaction	CCL28	CCL28	chemokine (C-C motif) ligand 28	14	364	265	5711	0.785137	0.999782	0.828882	0.348984
path:hsa04060	Cytokine-cytokine receptor interaction	GDF5	GDF5	growth differentiation factor 5	14	364	265	5711	0.785137	0.999782	0.828882	0.348984
path:hsa04060	Cytokine-cytokine receptor interaction	CCL16	CCL16	chemokine (C-C motif) ligand 16	14	364	265	5711	0.785137	0.999782	0.828882	0.348984
path:hsa04060	Cytokine-cytokine receptor interaction	TNFRSF17	TNFRSF17	tumor necrosis factor receptor superfamily, member 17	14	364	265	5711	0.785137	0.999782	0.828882	0.348984
path:hsa04060	Cytokine-cytokine receptor interaction	XCR1	XCR1	chemokine (C motif) receptor 1	14	364	265	5711	0.785137	0.999782	0.828882	0.348984
path:hsa04060	Cytokine-cytokine receptor interaction	KIT	KIT	v-kit Hardy-Zuckerman 4 feline sarcoma viral oncogene homolog	14	364	265	5711	0.785137	0.999782	0.828882	0.348984
path:hsa04060	Cytokine-cytokine receptor interaction	LIFR	LIFR	leukemia inhibitory factor receptor alpha	14	364	265	5711	0.785137	0.999782	0.828882	0.348984
path:hsa04060	Cytokine-cytokine receptor interaction	EGFR	EGFR	epidermal growth factor receptor	14	364	265	5711	0.785137	0.999782	0.828882	0.348984
path:hsa04060	Cytokine-cytokine receptor interaction	IL28A	IL28A	interleukin 28A (interferon, lambda 2)	14	364	265	5711	0.785137	0.999782	0.828882	0.348984
path:hsa04060	Cytokine-cytokine receptor interaction	IL20RA	IL20RA	interleukin 20 receptor, alpha	14	364	265	5711	0.785137	0.999782	0.828882	0.348984
path:hsa04060	Cytokine-cytokine receptor interaction	PRLR	PRLR	prolactin receptor	14	364	265	5711	0.785137	0.999782	0.828882	0.348984
path:hsa04060	Cytokine-cytokine receptor interaction	IL15RA	IL15RA	interleukin 15 receptor, alpha	14	364	265	5711	0.785137	0.999782	0.828882	0.348984
path:hsa00760	Nicotinate and nicotinamide metabolism	NNT	NNT	nicotinamide nucleotide transhydrogenase	1	364	24	5711	0.78683	0.999782	0.653732	0.345877
path:hsa04320	Dorso-ventral axis formation	EGFR	EGFR	epidermal growth factor receptor	1	364	24	5711	0.78683	0.999782	0.653732	0.345877
path:hsa00563	Glycosylphosphatidylinositol(GPI)-anchor biosynthesis	DPM2	DPM2	dolichyl-phosphate mannosyltransferase polypeptide 2, regulatory subunit	1	364	25	5711	0.799583	0.999782	0.627582	0.32268
path:hsa04920	Adipocytokine signaling pathway	NPY	NPY	neuropeptide Y	3	364	68	5711	0.80547	0.999782	0.692186	0.312098
path:hsa04115	p53 signaling pathway	RPRM	RPRM	reprimo, TP53 dependent G2 arrest mediator candidate	3	364	68	5711	0.80547	0.999782	0.692186	0.312098
path:hsa04920	Adipocytokine signaling pathway	LEPR	LEPR	leptin receptor	3	364	68	5711	0.80547	0.999782	0.692186	0.312098
path:hsa04920	Adipocytokine signaling pathway	PPARGC1A	PPARGC1A	peroxisome proliferator-activated receptor gamma, coactivator 1 alpha	3	364	68	5711	0.80547	0.999782	0.692186	0.312098
path:hsa04115	p53 signaling pathway	TP73	TP73	tumor protein p73	3	364	68	5711	0.80547	0.999782	0.692186	0.312098
path:hsa04115	p53 signaling pathway	STEAP3	STEAP3	STEAP family member 3, metalloreductase	3	364	68	5711	0.80547	0.999782	0.692186	0.312098
path:hsa04930	Type II diabetes mellitus	ABCC8	ABCC8	ATP-binding cassette, sub-family C (CFTR/MRP), member 8	2	364	48	5711	0.809342	0.999782	0.653732	0.305178
path:hsa04930	Type II diabetes mellitus	CACNA1B	CACNA1B	calcium channel, voltage-dependent, N type, alpha 1B subunit	2	364	48	5711	0.809342	0.999782	0.653732	0.305178
path:hsa03320	PPAR signaling pathway	ACADL	ACADL	acyl-CoA dehydrogenase, long chain	3	364	70	5711	0.820191	0.999782	0.67241	0.285969
path:hsa05212	Pancreatic cancer	PLD1	PLD1	phospholipase D1, phosphatidylcholine-specific	3	364	70	5711	0.820191	0.999782	0.67241	0.285969
path:hsa05212	Pancreatic cancer	TGFA	TGFA	transforming growth factor, alpha	3	364	70	5711	0.820191	0.999782	0.67241	0.285969
path:hsa05212	Pancreatic cancer	EGFR	EGFR	epidermal growth factor receptor	3	364	70	5711	0.820191	0.999782	0.67241	0.285969
path:hsa03320	PPAR signaling pathway	APOA5	APOA5	apolipoprotein A-V	3	364	70	5711	0.820191	0.999782	0.67241	0.285969
path:hsa03320	PPAR signaling pathway	HMGCS2	HMGCS2	3-hydroxy-3-methylglutaryl-CoA synthase 2 (mitochondrial)	3	364	70	5711	0.820191	0.999782	0.67241	0.285969
path:hsa04540	Gap junction	PRKACB	PRKACB	protein kinase, cAMP-dependent, catalytic, beta	4	364	90	5711	0.820877	0.999782	0.697314	0.284762
path:hsa04540	Gap junction	PDGFD	PDGFD	platelet derived growth factor D	4	364	90	5711	0.820877	0.999782	0.697314	0.284762
path:hsa04540	Gap junction	MAP2K5	MAP2K5	mitogen-activated protein kinase kinase 5	4	364	90	5711	0.820877	0.999782	0.697314	0.284762
path:hsa04540	Gap junction	EGFR	EGFR	epidermal growth factor receptor	4	364	90	5711	0.820877	0.999782	0.697314	0.284762
path:hsa04360	Axon guidance	EPHB2	EPHB2	EPH receptor B2	6	364	129	5711	0.82405	0.999782	0.729747	0.279197
path:hsa04360	Axon guidance	EPHB3	EPHB3	EPH receptor B3	6	364	129	5711	0.82405	0.999782	0.729747	0.279197
path:hsa04360	Axon guidance	NFATC2	NFATC2	nuclear factor of activated T-cells, cytoplasmic, calcineurin-dependent 2	6	364	129	5711	0.82405	0.999782	0.729747	0.279197
path:hsa04360	Axon guidance	EPHB6	EPHB6	EPH receptor B6	6	364	129	5711	0.82405	0.999782	0.729747	0.279197
path:hsa04360	Axon guidance	ABLIM1	ABLIM1	actin binding LIM protein 1	6	364	129	5711	0.82405	0.999782	0.729747	0.279197
path:hsa04360	Axon guidance	NTN4	NTN4	netrin 4	6	364	129	5711	0.82405	0.999782	0.729747	0.279197
path:hsa04520	Adherens junction	EGFR	EGFR	epidermal growth factor receptor	3	364	73	5711	0.840476	0.999782	0.644776	0.250722
path:hsa04520	Adherens junction	BAIAP2	BAIAP2	BAI1-associated protein 2	3	364	73	5711	0.840476	0.999782	0.644776	0.250722
path:hsa04520	Adherens junction	PVRL3	PVRL3	poliovirus receptor-related 3	3	364	73	5711	0.840476	0.999782	0.644776	0.250722
path:hsa03020	RNA polymerase	POLR3D	POLR3D	polymerase (RNA) III (DNA directed) polypeptide D, 44kDa	1	364	29	5711	0.843393	0.999782	0.541019	0.245724
path:hsa04666	Fc gamma R-mediated phagocytosis	PLD1	PLD1	phospholipase D1, phosphatidylcholine-specific	4	364	94	5711	0.844636	0.999782	0.667641	0.243598
path:hsa04666	Fc gamma R-mediated phagocytosis	SCIN	SCIN	scinderin	4	364	94	5711	0.844636	0.999782	0.667641	0.243598
path:hsa04666	Fc gamma R-mediated phagocytosis	PLA2G6	PLA2G6	phospholipase A2, group VI (cytosolic, calcium-independent)	4	364	94	5711	0.844636	0.999782	0.667641	0.243598
path:hsa04666	Fc gamma R-mediated phagocytosis	PLA2G4F	PLA2G4F	phospholipase A2, group IVF	4	364	94	5711	0.844636	0.999782	0.667641	0.243598
path:hsa04270	Vascular smooth muscle contraction	PRKACB	PRKACB	protein kinase, cAMP-dependent, catalytic, beta	5	364	116	5711	0.855688	0.999782	0.676274	0.224842
path:hsa04270	Vascular smooth muscle contraction	ACTA2	ACTA2	actin, alpha 2, smooth muscle, aorta	5	364	116	5711	0.855688	0.999782	0.676274	0.224842
path:hsa04270	Vascular smooth muscle contraction	PLA2G6	PLA2G6	phospholipase A2, group VI (cytosolic, calcium-independent)	5	364	116	5711	0.855688	0.999782	0.676274	0.224842
path:hsa04270	Vascular smooth muscle contraction	PLA2G1B	PLA2G1B	phospholipase A2, group IB (pancreas)	5	364	116	5711	0.855688	0.999782	0.676274	0.224842
path:hsa04270	Vascular smooth muscle contraction	KCNMB2	KCNMB2	potassium large conductance calcium-activated channel, subfamily M, beta member 2	5	364	116	5711	0.855688	0.999782	0.676274	0.224842
path:hsa05223	Non-small cell lung cancer	TGFA	TGFA	transforming growth factor, alpha	2	364	54	5711	0.856185	0.999782	0.581095	0.224005
path:hsa05223	Non-small cell lung cancer	EGFR	EGFR	epidermal growth factor receptor	2	364	54	5711	0.856185	0.999782	0.581095	0.224005
path:hsa00500	Starch and sucrose metabolism	UGT2B11	UGT2B11	UDP glucuronosyltransferase 2 family, polypeptide B11	2	364	54	5711	0.856185	0.999782	0.581095	0.224005
path:hsa00500	Starch and sucrose metabolism	UGT2B15	UGT2B15	UDP glucuronosyltransferase 2 family, polypeptide B15	2	364	54	5711	0.856185	0.999782	0.581095	0.224005
path:hsa04370	VEGF signaling pathway	NFATC2	NFATC2	nuclear factor of activated T-cells, cytoplasmic, calcineurin-dependent 2	3	364	76	5711	0.858739	0.999782	0.619325	0.219709
path:hsa04370	VEGF signaling pathway	PLA2G6	PLA2G6	phospholipase A2, group VI (cytosolic, calcium-independent)	3	364	76	5711	0.858739	0.999782	0.619325	0.219709
path:hsa04370	VEGF signaling pathway	PLA2G1B	PLA2G1B	phospholipase A2, group IB (pancreas)	3	364	76	5711	0.858739	0.999782	0.619325	0.219709
path:hsa05150	Staphylococcus aureus infection	C5	C5	complement component 5	2	364	55	5711	0.86288	0.999782	0.570529	0.212767
path:hsa05150	Staphylococcus aureus infection	FGG	FGG	fibrinogen gamma chain	2	364	55	5711	0.86288	0.999782	0.570529	0.212767
path:hsa04070	Phosphatidylinositol signaling system	DGKD	DGKD	diacylglycerol kinase, delta 130kDa	3	364	78	5711	0.869866	0.999782	0.603445	0.201135
path:hsa04070	Phosphatidylinositol signaling system	ITPKA	ITPKA	inositol-trisphosphate 3-kinase A	3	364	78	5711	0.869866	0.999782	0.603445	0.201135
path:hsa04070	Phosphatidylinositol signaling system	PIK3C2G	PIK3C2G	phosphoinositide-3-kinase, class 2, gamma polypeptide	3	364	78	5711	0.869866	0.999782	0.603445	0.201135
path:hsa04142	Lysosome	NAPSA	NAPSA	napsin A aspartic peptidase	5	364	121	5711	0.878051	0.999782	0.648329	0.187623
path:hsa04142	Lysosome	PSAPL1	PSAPL1	prosaposin-like 1 (gene/pseudogene)	5	364	121	5711	0.878051	0.999782	0.648329	0.187623
path:hsa04142	Lysosome	CTSE	CTSE	cathepsin E	5	364	121	5711	0.878051	0.999782	0.648329	0.187623
path:hsa04142	Lysosome	ACP2	ACP2	acid phosphatase 2, lysosomal	5	364	121	5711	0.878051	0.999782	0.648329	0.187623
path:hsa04142	Lysosome	HYAL1	HYAL1	hyaluronoglucosaminidase 1	5	364	121	5711	0.878051	0.999782	0.648329	0.187623
path:hsa03022	Basal transcription factors	TAF5L	TAF5L	TAF5-like RNA polymerase II, p300/CBP-associated factor (PCAF)-associated factor, 65kDa	1	364	35	5711	0.891791	0.999782	0.448273	0.165223
path:hsa04130	SNARE interactions in vesicular transport	STX19	STX19	syntaxin 19	1	364	36	5711	0.898253	0.999782	0.435821	0.154807
path:hsa04350	TGF-beta signaling pathway	GDF5	GDF5	growth differentiation factor 5	3	364	84	5711	0.898708	0.999782	0.560341	0.154075
path:hsa04350	TGF-beta signaling pathway	BMP5	BMP5	bone morphogenetic protein 5	3	364	84	5711	0.898708	0.999782	0.560341	0.154075
path:hsa04350	TGF-beta signaling pathway	SMAD5	SMAD5	SMAD family member 5	3	364	84	5711	0.898708	0.999782	0.560341	0.154075
path:hsa04914	Progesterone-mediated oocyte maturation	RPS6KA6	RPS6KA6	ribosomal protein S6 kinase, 90kDa, polypeptide 6	3	364	86	5711	0.906953	0.999782	0.54731	0.1409
path:hsa04914	Progesterone-mediated oocyte maturation	PRKACB	PRKACB	protein kinase, cAMP-dependent, catalytic, beta	3	364	86	5711	0.906953	0.999782	0.54731	0.1409
path:hsa04914	Progesterone-mediated oocyte maturation	MAD1L1	MAD1L1	MAD1 mitotic arrest deficient-like 1 (yeast)	3	364	86	5711	0.906953	0.999782	0.54731	0.1409
path:hsa04310	Wnt signaling pathway	WNT4	WNT4	wingless-type MMTV integration site family, member 4	6	364	150	5711	0.909099	0.999782	0.627582	0.137491
path:hsa04310	Wnt signaling pathway	PRKACB	PRKACB	protein kinase, cAMP-dependent, catalytic, beta	6	364	150	5711	0.909099	0.999782	0.627582	0.137491
path:hsa04310	Wnt signaling pathway	NFATC2	NFATC2	nuclear factor of activated T-cells, cytoplasmic, calcineurin-dependent 2	6	364	150	5711	0.909099	0.999782	0.627582	0.137491
path:hsa04310	Wnt signaling pathway	WIF1	WIF1	WNT inhibitory factor 1	6	364	150	5711	0.909099	0.999782	0.627582	0.137491
path:hsa04310	Wnt signaling pathway	WNT6	WNT6	wingless-type MMTV integration site family, member 6	6	364	150	5711	0.909099	0.999782	0.627582	0.137491
path:hsa04310	Wnt signaling pathway	CAMK2B	CAMK2B	calcium/calmodulin-dependent protein kinase II beta	6	364	150	5711	0.909099	0.999782	0.627582	0.137491
path:hsa04530	Tight junction	MAGI3	MAGI3	membrane associated guanylate kinase, WW and PDZ domain containing 3	5	364	131	5711	0.913968	0.999782	0.598838	0.129784
path:hsa04530	Tight junction	MYH14	MYH14	myosin, heavy chain 14, non-muscle	5	364	131	5711	0.913968	0.999782	0.598838	0.129784
path:hsa04530	Tight junction	CLDN18	CLDN18	claudin 18	5	364	131	5711	0.913968	0.999782	0.598838	0.129784
path:hsa04530	Tight junction	MYH2	MYH2	myosin, heavy chain 2, skeletal muscle, adult	5	364	131	5711	0.913968	0.999782	0.598838	0.129784
path:hsa04530	Tight junction	CLDN19	CLDN19	claudin 19	5	364	131	5711	0.913968	0.999782	0.598838	0.129784
path:hsa04640	Hematopoietic cell lineage	EPOR	EPOR	erythropoietin receptor	3	364	88	5711	0.914582	0.999782	0.534871	0.128815
path:hsa04640	Hematopoietic cell lineage	CD3E	CD3E	CD3e molecule, epsilon (CD3-TCR complex)	3	364	88	5711	0.914582	0.999782	0.534871	0.128815
path:hsa04640	Hematopoietic cell lineage	KIT	KIT	v-kit Hardy-Zuckerman 4 feline sarcoma viral oncogene homolog	3	364	88	5711	0.914582	0.999782	0.534871	0.128815
path:hsa04514	Cell adhesion molecules (CAMs)	CLDN18	CLDN18	claudin 18	5	364	132	5711	0.916987	0.999782	0.594302	0.125027
path:hsa04514	Cell adhesion molecules (CAMs)	NCAM1	NCAM1	neural cell adhesion molecule 1	5	364	132	5711	0.916987	0.999782	0.594302	0.125027
path:hsa04514	Cell adhesion molecules (CAMs)	CDH2	CDH2	cadherin 2, type 1, N-cadherin (neuronal)	5	364	132	5711	0.916987	0.999782	0.594302	0.125027
path:hsa04514	Cell adhesion molecules (CAMs)	CLDN19	CLDN19	claudin 19	5	364	132	5711	0.916987	0.999782	0.594302	0.125027
path:hsa04514	Cell adhesion molecules (CAMs)	PVRL3	PVRL3	poliovirus receptor-related 3	5	364	132	5711	0.916987	0.999782	0.594302	0.125027
path:hsa05215	Prostate cancer	TGFA	TGFA	transforming growth factor, alpha	3	364	89	5711	0.918178	0.999782	0.528862	0.123154
path:hsa05215	Prostate cancer	PDGFD	PDGFD	platelet derived growth factor D	3	364	89	5711	0.918178	0.999782	0.528862	0.123154
path:hsa05215	Prostate cancer	EGFR	EGFR	epidermal growth factor receptor	3	364	89	5711	0.918178	0.999782	0.528862	0.123154
path:hsa04114	Oocyte meiosis	RPS6KA6	RPS6KA6	ribosomal protein S6 kinase, 90kDa, polypeptide 6	4	364	112	5711	0.92101	0.999782	0.560341	0.118711
path:hsa04114	Oocyte meiosis	PRKACB	PRKACB	protein kinase, cAMP-dependent, catalytic, beta	4	364	112	5711	0.92101	0.999782	0.560341	0.118711
path:hsa04114	Oocyte meiosis	REC8	REC8	REC8 homolog (yeast)	4	364	112	5711	0.92101	0.999782	0.560341	0.118711
path:hsa04114	Oocyte meiosis	CAMK2B	CAMK2B	calcium/calmodulin-dependent protein kinase II beta	4	364	112	5711	0.92101	0.999782	0.560341	0.118711
path:hsa04740	Olfactory transduction	OR6K2	OR6K2	olfactory receptor, family 6, subfamily K, member 2	18	364	388	5711	0.923909	0.999782	0.727866	0.114177
path:hsa04740	Olfactory transduction	OR4N4	OR4N4	olfactory receptor, family 4, subfamily N, member 4	18	364	388	5711	0.923909	0.999782	0.727866	0.114177
path:hsa04740	Olfactory transduction	PRKACB	PRKACB	protein kinase, cAMP-dependent, catalytic, beta	18	364	388	5711	0.923909	0.999782	0.727866	0.114177
path:hsa04740	Olfactory transduction	OR52K2	OR52K2	olfactory receptor, family 52, subfamily K, member 2	18	364	388	5711	0.923909	0.999782	0.727866	0.114177
path:hsa04740	Olfactory transduction	OR1J4	OR1J4	olfactory receptor, family 1, subfamily J, member 4	18	364	388	5711	0.923909	0.999782	0.727866	0.114177
path:hsa04740	Olfactory transduction	OR10G4	OR10G4	olfactory receptor, family 10, subfamily G, member 4	18	364	388	5711	0.923909	0.999782	0.727866	0.114177
path:hsa04740	Olfactory transduction	OR6M1	OR6M1	olfactory receptor, family 6, subfamily M, member 1	18	364	388	5711	0.923909	0.999782	0.727866	0.114177
path:hsa04740	Olfactory transduction	OR1K1	OR1K1	olfactory receptor, family 1, subfamily K, member 1	18	364	388	5711	0.923909	0.999782	0.727866	0.114177
path:hsa04740	Olfactory transduction	OR7A17	OR7A17	olfactory receptor, family 7, subfamily A, member 17	18	364	388	5711	0.923909	0.999782	0.727866	0.114177
path:hsa04740	Olfactory transduction	OR4D10	OR4D10	olfactory receptor, family 4, subfamily D, member 10	18	364	388	5711	0.923909	0.999782	0.727866	0.114177
path:hsa04740	Olfactory transduction	OR4D11	OR4D11	olfactory receptor, family 4, subfamily D, member 11	18	364	388	5711	0.923909	0.999782	0.727866	0.114177
path:hsa04740	Olfactory transduction	OR13A1	OR13A1	olfactory receptor, family 13, subfamily A, member 1	18	364	388	5711	0.923909	0.999782	0.727866	0.114177
path:hsa04740	Olfactory transduction	OR1S2	OR1S2	olfactory receptor, family 1, subfamily S, member 2	18	364	388	5711	0.923909	0.999782	0.727866	0.114177
path:hsa04740	Olfactory transduction	OR6N1	OR6N1	olfactory receptor, family 6, subfamily N, member 1	18	364	388	5711	0.923909	0.999782	0.727866	0.114177
path:hsa04740	Olfactory transduction	OR2A25	OR2A25	olfactory receptor, family 2, subfamily A, member 25	18	364	388	5711	0.923909	0.999782	0.727866	0.114177
path:hsa04740	Olfactory transduction	OR10G9	OR10G9	olfactory receptor, family 10, subfamily G, member 9	18	364	388	5711	0.923909	0.999782	0.727866	0.114177
path:hsa04740	Olfactory transduction	OR3A3	OR3A3	olfactory receptor, family 3, subfamily A, member 3	18	364	388	5711	0.923909	0.999782	0.727866	0.114177
path:hsa04740	Olfactory transduction	CAMK2B	CAMK2B	calcium/calmodulin-dependent protein kinase II beta	18	364	388	5711	0.923909	0.999782	0.727866	0.114177
path:hsa00970	Aminoacyl-tRNA biosynthesis	SARS	SARS	seryl-tRNA synthetase	1	364	41	5711	0.925204	0.999782	0.382672	0.112157
path:hsa05332	Graft-versus-host disease	KLRC1	KLRC1	killer cell lectin-like receptor subfamily C, member 1	1	364	41	5711	0.925204	0.999782	0.382672	0.112157
path:hsa05120	Epithelial cell signaling in Helicobacter pylori infection	PTPRZ1	PTPRZ1	protein tyrosine phosphatase, receptor-type, Z polypeptide 1	2	364	68	5711	0.927291	0.999782	0.461458	0.108905
path:hsa05120	Epithelial cell signaling in Helicobacter pylori infection	EGFR	EGFR	epidermal growth factor receptor	2	364	68	5711	0.927291	0.999782	0.461458	0.108905
path:hsa05219	Bladder cancer	EGFR	EGFR	epidermal growth factor receptor	1	364	42	5711	0.929666	0.999782	0.373561	0.105215
path:hsa04940	Type I diabetes mellitus	PTPRN2	PTPRN2	protein tyrosine phosphatase, receptor type, N polypeptide 2	1	364	43	5711	0.933862	0.999782	0.364873	0.0987194
path:hsa05211	Renal cell carcinoma	TGFA	TGFA	transforming growth factor, alpha	2	364	70	5711	0.93419	0.999782	0.448273	0.098212
path:hsa05416	Viral myocarditis	MYH14	MYH14	myosin, heavy chain 14, non-muscle	2	364	70	5711	0.93419	0.999782	0.448273	0.098212
path:hsa05211	Renal cell carcinoma	ARNT2	ARNT2	aryl-hydrocarbon receptor nuclear translocator 2	2	364	70	5711	0.93419	0.999782	0.448273	0.098212
path:hsa05416	Viral myocarditis	MYH2	MYH2	myosin, heavy chain 2, skeletal muscle, adult	2	364	70	5711	0.93419	0.999782	0.448273	0.098212
path:hsa05012	Parkinson's disease	UBE2J1	UBE2J1	ubiquitin-conjugating enzyme E2, J1, U	4	364	117	5711	0.935137	0.999782	0.536395	0.0967497
path:hsa05012	Parkinson's disease	PINK1	PINK1	PTEN induced putative kinase 1	4	364	117	5711	0.935137	0.999782	0.536395	0.0967497
path:hsa05012	Parkinson's disease	SLC18A2	SLC18A2	solute carrier family 18 (vesicular monoamine), member 2	4	364	117	5711	0.935137	0.999782	0.536395	0.0967497
path:hsa05012	Parkinson's disease	SLC25A4	SLC25A4	solute carrier family 25 (mitochondrial carrier; adenine nucleotide translocator), member 4	4	364	117	5711	0.935137	0.999782	0.536395	0.0967497
path:hsa03050	Proteasome	PSMB11	PSMB11	proteasome (prosome, macropain) subunit, beta type, 11	1	364	44	5711	0.937806	0.999782	0.356581	0.0926384
path:hsa05200	Pathways in cancer	WNT4	WNT4	wingless-type MMTV integration site family, member 4	14	364	325	5711	0.943776	0.999782	0.675858	0.0834834
path:hsa05200	Pathways in cancer	MECOM	MECOM	MDS1 and EVI1 complex locus	14	364	325	5711	0.943776	0.999782	0.675858	0.0834834
path:hsa05200	Pathways in cancer	SUFU	SUFU	suppressor of fused homolog (Drosophila)	14	364	325	5711	0.943776	0.999782	0.675858	0.0834834
path:hsa05200	Pathways in cancer	TRAF4	TRAF4	TNF receptor-associated factor 4	14	364	325	5711	0.943776	0.999782	0.675858	0.0834834
path:hsa05200	Pathways in cancer	PLD1	PLD1	phospholipase D1, phosphatidylcholine-specific	14	364	325	5711	0.943776	0.999782	0.675858	0.0834834
path:hsa05200	Pathways in cancer	TGFA	TGFA	transforming growth factor, alpha	14	364	325	5711	0.943776	0.999782	0.675858	0.0834834
path:hsa05200	Pathways in cancer	FGF21	FGF21	fibroblast growth factor 21	14	364	325	5711	0.943776	0.999782	0.675858	0.0834834
path:hsa05200	Pathways in cancer	FGF4	FGF4	fibroblast growth factor 4	14	364	325	5711	0.943776	0.999782	0.675858	0.0834834
path:hsa05200	Pathways in cancer	KIT	KIT	v-kit Hardy-Zuckerman 4 feline sarcoma viral oncogene homolog	14	364	325	5711	0.943776	0.999782	0.675858	0.0834834
path:hsa05200	Pathways in cancer	FGF14	FGF14	fibroblast growth factor 14	14	364	325	5711	0.943776	0.999782	0.675858	0.0834834
path:hsa05200	Pathways in cancer	EGFR	EGFR	epidermal growth factor receptor	14	364	325	5711	0.943776	0.999782	0.675858	0.0834834
path:hsa05200	Pathways in cancer	ARNT2	ARNT2	aryl-hydrocarbon receptor nuclear translocator 2	14	364	325	5711	0.943776	0.999782	0.675858	0.0834834
path:hsa05200	Pathways in cancer	HHIP	HHIP	hedgehog interacting protein	14	364	325	5711	0.943776	0.999782	0.675858	0.0834834
path:hsa05200	Pathways in cancer	WNT6	WNT6	wingless-type MMTV integration site family, member 6	14	364	325	5711	0.943776	0.999782	0.675858	0.0834834
path:hsa00240	Pyrimidine metabolism	UPP2	UPP2	uridine phosphorylase 2	3	364	99	5711	0.947201	0.999782	0.475441	0.0782582
path:hsa00240	Pyrimidine metabolism	ENTPD3	ENTPD3	ectonucleoside triphosphate diphosphohydrolase 3	3	364	99	5711	0.947201	0.999782	0.475441	0.0782582
path:hsa00240	Pyrimidine metabolism	POLR3D	POLR3D	polymerase (RNA) III (DNA directed) polypeptide D, 44kDa	3	364	99	5711	0.947201	0.999782	0.475441	0.0782582
path:hsa04662	B cell receptor signaling pathway	CD79A	CD79A	CD79a molecule, immunoglobulin-associated alpha	2	364	75	5711	0.948812	0.999782	0.418388	0.0758051
path:hsa04662	B cell receptor signaling pathway	NFATC2	NFATC2	nuclear factor of activated T-cells, cytoplasmic, calcineurin-dependent 2	2	364	75	5711	0.948812	0.999782	0.418388	0.0758051
path:hsa00510	N-Glycan biosynthesis	DPM2	DPM2	dolichyl-phosphate mannosyltransferase polypeptide 2, regulatory subunit	1	364	48	5711	0.951363	0.999782	0.326866	0.0719324
path:hsa04722	Neurotrophin signaling pathway	RPS6KA6	RPS6KA6	ribosomal protein S6 kinase, 90kDa, polypeptide 6	4	364	127	5711	0.956705	0.999782	0.494159	0.0638542
path:hsa04722	Neurotrophin signaling pathway	MAP2K5	MAP2K5	mitogen-activated protein kinase kinase 5	4	364	127	5711	0.956705	0.999782	0.494159	0.0638542
path:hsa04722	Neurotrophin signaling pathway	TP73	TP73	tumor protein p73	4	364	127	5711	0.956705	0.999782	0.494159	0.0638542
path:hsa04722	Neurotrophin signaling pathway	CAMK2B	CAMK2B	calcium/calmodulin-dependent protein kinase II beta	4	364	127	5711	0.956705	0.999782	0.494159	0.0638542
path:hsa04664	Fc epsilon RI signaling pathway	PLA2G6	PLA2G6	phospholipase A2, group VI (cytosolic, calcium-independent)	2	364	79	5711	0.958215	0.999782	0.397204	0.0615791
path:hsa04664	Fc epsilon RI signaling pathway	PLA2G1B	PLA2G1B	phospholipase A2, group IB (pancreas)	2	364	79	5711	0.958215	0.999782	0.397204	0.0615791
path:hsa04150	mTOR signaling pathway	RPS6KA6	RPS6KA6	ribosomal protein S6 kinase, 90kDa, polypeptide 6	1	364	52	5711	0.961958	0.999782	0.301722	0.0559539
path:hsa05213	Endometrial cancer	EGFR	EGFR	epidermal growth factor receptor	1	364	52	5711	0.961958	0.999782	0.301722	0.0559539
path:hsa05160	Hepatitis C	CLDN18	CLDN18	claudin 18	4	364	133	5711	0.966229	0.999782	0.471866	0.0495636
path:hsa05160	Hepatitis C	TICAM1	TICAM1	toll-like receptor adaptor molecule 1	4	364	133	5711	0.966229	0.999782	0.471866	0.0495636
path:hsa05160	Hepatitis C	EGFR	EGFR	epidermal growth factor receptor	4	364	133	5711	0.966229	0.999782	0.471866	0.0495636
path:hsa05160	Hepatitis C	CLDN19	CLDN19	claudin 19	4	364	133	5711	0.966229	0.999782	0.471866	0.0495636
path:hsa04512	ECM-receptor interaction	CHAD	CHAD	chondroadherin	2	364	84	5711	0.967648	0.999782	0.373561	0.0474463
path:hsa04512	ECM-receptor interaction	COL11A2	COL11A2	collagen, type XI, alpha 2	2	364	84	5711	0.967648	0.999782	0.373561	0.0474463
path:hsa05130	Pathogenic Escherichia coli infection	EZR	EZR	ezrin	1	364	55	5711	0.968357	0.999782	0.285265	0.046389
path:hsa04623	Cytosolic DNA-sensing pathway	POLR3D	POLR3D	polymerase (RNA) III (DNA directed) polypeptide D, 44kDa	1	364	56	5711	0.970241	0.999782	0.280171	0.0435856
path:hsa05221	Acute myeloid leukemia	KIT	KIT	v-kit Hardy-Zuckerman 4 feline sarcoma viral oncogene homolog	1	364	57	5711	0.972012	0.999782	0.275255	0.0409545
path:hsa00230	Purine metabolism	ADA	ADA	adenosine deaminase	5	364	161	5711	0.972151	0.999782	0.487253	0.0407478
path:hsa00230	Purine metabolism	PDE1B	PDE1B	phosphodiesterase 1B, calmodulin-dependent	5	364	161	5711	0.972151	0.999782	0.487253	0.0407478
path:hsa00230	Purine metabolism	ENTPD3	ENTPD3	ectonucleoside triphosphate diphosphohydrolase 3	5	364	161	5711	0.972151	0.999782	0.487253	0.0407478
path:hsa00230	Purine metabolism	POLR3D	POLR3D	polymerase (RNA) III (DNA directed) polypeptide D, 44kDa	5	364	161	5711	0.972151	0.999782	0.487253	0.0407478
path:hsa00230	Purine metabolism	GMPR	GMPR	guanosine monophosphate reductase	5	364	161	5711	0.972151	0.999782	0.487253	0.0407478
path:hsa04910	Insulin signaling pathway	PRKACB	PRKACB	protein kinase, cAMP-dependent, catalytic, beta	4	364	138	5711	0.972628	0.999782	0.45477	0.0400402
path:hsa04910	Insulin signaling pathway	PPARGC1A	PPARGC1A	peroxisome proliferator-activated receptor gamma, coactivator 1 alpha	4	364	138	5711	0.972628	0.999782	0.45477	0.0400402
path:hsa04910	Insulin signaling pathway	FBP2	FBP2	fructose-1,6-bisphosphatase 2	4	364	138	5711	0.972628	0.999782	0.45477	0.0400402
path:hsa04910	Insulin signaling pathway	MKNK2	MKNK2	MAP kinase interacting serine/threonine kinase 2	4	364	138	5711	0.972628	0.999782	0.45477	0.0400402
path:hsa04670	Leukocyte transendothelial migration	EZR	EZR	ezrin	3	364	115	5711	0.974471	0.999782	0.409293	0.0373093
path:hsa04670	Leukocyte transendothelial migration	CLDN18	CLDN18	claudin 18	3	364	115	5711	0.974471	0.999782	0.409293	0.0373093
path:hsa04670	Leukocyte transendothelial migration	CLDN19	CLDN19	claudin 19	3	364	115	5711	0.974471	0.999782	0.409293	0.0373093
path:hsa03018	RNA degradation	PABPC1L2B	PABPC1L2B	poly(A) binding protein, cytoplasmic 1-like 2B	1	364	59	5711	0.975243	0.999782	0.265925	0.0361661
path:hsa04062	Chemokine signaling pathway	PRKACB	PRKACB	protein kinase, cAMP-dependent, catalytic, beta	6	364	189	5711	0.977169	0.999782	0.498081	0.0333193
path:hsa04062	Chemokine signaling pathway	GRK1	GRK1	G protein-coupled receptor kinase 1	6	364	189	5711	0.977169	0.999782	0.498081	0.0333193
path:hsa04062	Chemokine signaling pathway	CCL28	CCL28	chemokine (C-C motif) ligand 28	6	364	189	5711	0.977169	0.999782	0.498081	0.0333193
path:hsa04062	Chemokine signaling pathway	CCL16	CCL16	chemokine (C-C motif) ligand 16	6	364	189	5711	0.977169	0.999782	0.498081	0.0333193
path:hsa04062	Chemokine signaling pathway	XCR1	XCR1	chemokine (C motif) receptor 1	6	364	189	5711	0.977169	0.999782	0.498081	0.0333193
path:hsa04062	Chemokine signaling pathway	GNG7	GNG7	guanine nucleotide binding protein (G protein), gamma 7	6	364	189	5711	0.977169	0.999782	0.498081	0.0333193
path:hsa03013	RNA transport	CYFIP2	CYFIP2	cytoplasmic FMR1 interacting protein 2	4	364	147	5711	0.981367	0.999782	0.426927	0.0271351
path:hsa03013	RNA transport	RPP30	RPP30	ribonuclease P/MRP 30kDa subunit	4	364	147	5711	0.981367	0.999782	0.426927	0.0271351
path:hsa03013	RNA transport	EEF1A2	EEF1A2	eukaryotic translation elongation factor 1 alpha 2	4	364	147	5711	0.981367	0.999782	0.426927	0.0271351
path:hsa03013	RNA transport	RPP25	RPP25	ribonuclease P/MRP 25kDa subunit	4	364	147	5711	0.981367	0.999782	0.426927	0.0271351
path:hsa03013	RNA transport	PABPC1L2B	PABPC1L2B	poly(A) binding protein, cytoplasmic 1-like 2B	4	364	147	5711	0.981367	0.999782	0.426927	0.0271351
path:hsa04622	RIG-I-like receptor signaling pathway	TBKBP1	TBKBP1	TBK1 binding protein 1	1	364	71	5711	0.988132	0.999782	0.22098	0.0172244
path:hsa05146	Amoebiasis	PRKACB	PRKACB	protein kinase, cAMP-dependent, catalytic, beta	2	364	104	5711	0.9886	0.999782	0.301722	0.0165419
path:hsa05142	Chagas disease	TICAM1	TICAM1	toll-like receptor adaptor molecule 1	2	364	104	5711	0.9886	0.999782	0.301722	0.0165419
path:hsa05142	Chagas disease	CD3E	CD3E	CD3e molecule, epsilon (CD3-TCR complex)	2	364	104	5711	0.9886	0.999782	0.301722	0.0165419
path:hsa05146	Amoebiasis	COL11A2	COL11A2	collagen, type XI, alpha 2	2	364	104	5711	0.9886	0.999782	0.301722	0.0165419
path:hsa05220	Chronic myeloid leukemia	MECOM	MECOM	MDS1 and EVI1 complex locus	1	364	73	5711	0.989499	0.999782	0.214925	0.0152295
path:hsa04120	Ubiquitin mediated proteolysis	NEDD4L	NEDD4L	neural precursor cell expressed, developmentally down-regulated 4-like	3	364	135	5711	0.990059	0.999782	0.348657	0.0144134
path:hsa04120	Ubiquitin mediated proteolysis	UBE2J1	UBE2J1	ubiquitin-conjugating enzyme E2, J1, U	3	364	135	5711	0.990059	0.999782	0.348657	0.0144134
path:hsa04120	Ubiquitin mediated proteolysis	RHOBTB1	RHOBTB1	Rho-related BTB domain containing 1	3	364	135	5711	0.990059	0.999782	0.348657	0.0144134
path:hsa04650	Natural killer cell mediated cytotoxicity	SH3BP2	SH3BP2	SH3-domain binding protein 2	3	364	136	5711	0.990525	0.999782	0.346093	0.0137347
path:hsa04650	Natural killer cell mediated cytotoxicity	NFATC2	NFATC2	nuclear factor of activated T-cells, cytoplasmic, calcineurin-dependent 2	3	364	136	5711	0.990525	0.999782	0.346093	0.0137347
path:hsa04650	Natural killer cell mediated cytotoxicity	KLRC1	KLRC1	killer cell lectin-like receptor subfamily C, member 1	3	364	136	5711	0.990525	0.999782	0.346093	0.0137347
path:hsa04660	T cell receptor signaling pathway	NFATC2	NFATC2	nuclear factor of activated T-cells, cytoplasmic, calcineurin-dependent 2	2	364	108	5711	0.990775	0.999782	0.290547	0.0133713
path:hsa04660	T cell receptor signaling pathway	CD3E	CD3E	CD3e molecule, epsilon (CD3-TCR complex)	2	364	108	5711	0.990775	0.999782	0.290547	0.0133713
path:hsa04612	Antigen processing and presentation	KLRC1	KLRC1	killer cell lectin-like receptor subfamily C, member 1	1	364	76	5711	0.99126	0.999782	0.206442	0.0126648
path:hsa04141	Protein processing in endoplasmic reticulum	TXNDC5	TXNDC5	thioredoxin domain containing 5 (endoplasmic reticulum)	4	364	165	5711	0.991552	0.999782	0.380353	0.01224
path:hsa04141	Protein processing in endoplasmic reticulum	UBE2J1	UBE2J1	ubiquitin-conjugating enzyme E2, J1, U	4	364	165	5711	0.991552	0.999782	0.380353	0.01224
path:hsa04141	Protein processing in endoplasmic reticulum	ERO1LB	ERO1LB	ERO1-like beta (S. cerevisiae)	4	364	165	5711	0.991552	0.999782	0.380353	0.01224
path:hsa04141	Protein processing in endoplasmic reticulum	DERL3	DERL3	Der1-like domain family, member 3	4	364	165	5711	0.991552	0.999782	0.380353	0.01224
path:hsa05222	Small cell lung cancer	TRAF4	TRAF4	TNF receptor-associated factor 4	1	364	84	5711	0.99464	0.999782	0.18678	0.00775388
path:hsa00190	Oxidative phosphorylation	ATP4A	ATP4A	ATPase, H+/K+ exchanging, alpha polypeptide	2	364	119	5711	0.994867	0.999782	0.26369	0.00742378
path:hsa00190	Oxidative phosphorylation	ATP4B	ATP4B	ATPase, H+/K+ exchanging, beta polypeptide	2	364	119	5711	0.994867	0.999782	0.26369	0.00742378
path:hsa04210	Apoptosis	PRKACB	PRKACB	protein kinase, cAMP-dependent, catalytic, beta	1	364	87	5711	0.995537	0.999782	0.18034	0.00645309
path:hsa05145	Toxoplasmosis	PLA2G6	PLA2G6	phospholipase A2, group VI (cytosolic, calcium-independent)	2	364	132	5711	0.99745	0.999782	0.237721	0.00368286
path:hsa05145	Toxoplasmosis	PLA2G1B	PLA2G1B	phospholipase A2, group IB (pancreas)	2	364	132	5711	0.99745	0.999782	0.237721	0.00368286
path:hsa04620	Toll-like receptor signaling pathway	TICAM1	TICAM1	toll-like receptor adaptor molecule 1	1	364	102	5711	0.998212	0.999782	0.153819	0.00258231
path:hsa04510	Focal adhesion	PDGFD	PDGFD	platelet derived growth factor D	4	364	199	5711	0.998219	0.999782	0.315368	0.00257204
path:hsa04510	Focal adhesion	CHAD	CHAD	chondroadherin	4	364	199	5711	0.998219	0.999782	0.315368	0.00257204
path:hsa04510	Focal adhesion	EGFR	EGFR	epidermal growth factor receptor	4	364	199	5711	0.998219	0.999782	0.315368	0.00257204
path:hsa04510	Focal adhesion	COL11A2	COL11A2	collagen, type XI, alpha 2	4	364	199	5711	0.998219	0.999782	0.315368	0.00257204
path:hsa04145	Phagosome	SFTPD	SFTPD	surfactant protein D	2	364	152	5711	0.999141	0.999782	0.206442	0.00124027
path:hsa04145	Phagosome	STX12	STX12	syntaxin 12	2	364	152	5711	0.999141	0.999782	0.206442	0.00124027
path:hsa04110	Cell cycle	MAD1L1	MAD1L1	MAD1 mitotic arrest deficient-like 1 (yeast)	1	364	124	5711	0.99953	0.999782	0.126529	0.000677623
path:hsa03040	Spliceosome	PPIH	PPIH	peptidylprolyl isomerase H (cyclophilin H)	1	364	127	5711	0.999609	0.999782	0.12354	0.000564866
path:hsa05322	Systemic lupus erythematosus	C5	C5	complement component 5	1	364	136	5711	0.999773	0.999782	0.115364	0.000327391
path:hsa05016	Huntington's disease	PPARGC1A	PPARGC1A	peroxisome proliferator-activated receptor gamma, coactivator 1 alpha	2	364	177	5711	0.999782	0.999782	0.177283	0.000314081
path:hsa05016	Huntington's disease	SLC25A4	SLC25A4	solute carrier family 25 (mitochondrial carrier; adenine nucleotide translocator), member 4	2	364	177	5711	0.999782	0.999782	0.177283	0.000314081

## Sheet: Up-Path-Fig-P
PathTerm	(-log2P)
ECM-receptor interaction	27.9245
Focal adhesion	25.4527
Malaria	20.4382
Cytokine-cytokine receptor interaction	17.4981
Amoebiasis	16.3599
Protein digestion and absorption	14.8349
Complement and coagulation cascades	13.887
Osteoclast differentiation	12.4771
Transcriptional misregulation in cancer	12.4771
Staphylococcus aureus infection	10.2841
Leishmaniasis	8.80576
Pathways in cancer	8.59588
Glutamatergic synapse	7.93694
Mineral absorption	7.93694
Phagosome	7.52265
Cell adhesion molecules (CAMs)	7.43003
Chagas disease	7.14189
Leukocyte transendothelial migration	7.05885
Bladder cancer	6.47997
Dilated cardiomyopathy	6.4541
Hypertrophic cardiomyopathy (HCM)	6.10417
Arrhythmogenic right ventricular cardiomyopathy (ARVC)	5.97916
HTLV-I infection	5.57546
Viral carcinogenesis	5.57546
Hematopoietic cell lineage	5.57208
Vascular smooth muscle contraction	5.00112
Small cell lung cancer	4.91868
TGF-beta signaling pathway	4.91868
Glioma	4.69144
Jak-STAT signaling pathway	4.66523
Basal cell carcinoma	4.65065
Gap junction	4.37607

## Sheet: Down-Path-Fig-P
PathTerm	(-log2P)
Mineral absorption	21.3569
Metabolism of xenobiotics by cytochrome P450	18.8178
Gastric acid secretion	14.9034
Drug metabolism - cytochrome P450	13.4767
Bile secretion	10.3633
Transcriptional misregulation in cancer	9.44138
Butanoate metabolism	9.20239
Pancreatic secretion	8.9997
Selenoamino acid metabolism	8.32953
Valine, leucine and isoleucine degradation	7.88411
Linoleic acid metabolism	7.5935
O-Glycan biosynthesis	7.36753
Synthesis and degradation of ketone bodies	7.36471
Arachidonic acid metabolism	7.19666
Nitrogen metabolism	7.18423
Glycine, serine and threonine metabolism	6.94127
Metabolic pathways	6.21217
Cysteine and methionine metabolism	6.17873
Neuroactive ligand-receptor interaction	5.89184
Cyanoamino acid metabolism	5.71787
Ribosome biogenesis in eukaryotes	5.64386
Glutathione metabolism	5.46115
Serotonergic synapse	4.96552
Cholinergic synapse	4.96552
mRNA surveillance pathway	4.96552
Retinol metabolism	4.88318
Arginine and proline metabolism	4.82814
Steroid hormone biosynthesis	4.71152
Taurine and hypotaurine metabolism	4.66039
Viral carcinogenesis	4.43886
Calcium signaling pathway	4.32416

## Sheet: All-Path-Fig-E
PathTerm	Enrichment
Osteoclast differentiation	15.2803
Transcriptional misregulation in cancer	15.2803
Glutamatergic synapse	15.2803
Mineral absorption	15.2803
HTLV-I infection	15.2803
Viral carcinogenesis	15.2803
Malaria	5.09344
ECM-receptor interaction	4.72962
Complement and coagulation cascades	3.54326
Protein digestion and absorption	3.43807
Staphylococcus aureus infection	3.33389
Amoebiasis	3.23238
Focal adhesion	3.07142
Bladder cancer	2.91054
Leishmaniasis	2.75895
Cytokine-cytokine receptor interaction	2.36413
Arrhythmogenic right ventricular cardiomyopathy (ARVC)	2.2714
Basal cell carcinoma	2.22259
Hypertrophic cardiomyopathy (HCM)	2.2092
Dilated cardiomyopathy	2.20716
Chagas disease	2.20389
Leukocyte transendothelial migration	2.12596
Glioma	2.11574
Hematopoietic cell lineage	2.08368
Cell adhesion molecules (CAMs)	2.08368
Phagosome	2.01057
Small cell lung cancer	2.00099
TGF-beta signaling pathway	2.00099
Gap junction	1.8676
Vascular smooth muscle contraction	1.84418
Pathways in cancer	1.73961
Jak-STAT signaling pathway	1.67591
Metabolic pathways	-1.32287
Calcium signaling pathway	-1.59555
Neuroactive ligand-receptor interaction	-1.6151
Retinol metabolism	-2.1724
Steroid hormone biosynthesis	-2.24137
Arginine and proline metabolism	-2.28212
Pancreatic secretion	-2.48547
Glutathione metabolism	-2.51033
Arachidonic acid metabolism	-2.75255
Cysteine and methionine metabolism	-3.05075
Valine, leucine and isoleucine degradation	-3.20923
Glycine, serine and threonine metabolism	-3.43209
Drug metabolism - cytochrome P450	-3.43881
Gastric acid secretion	-3.60436
O-Glycan biosynthesis	-3.6609
Linoleic acid metabolism	-3.78714
Nitrogen metabolism	-4.09293
Metabolism of xenobiotics by cytochrome P450	-4.1403
Butanoate metabolism	-4.18388
Selenoamino acid metabolism	-4.22411
Taurine and hypotaurine metabolism	-4.70687
Cyanoamino acid metabolism	-6.7241
Synthesis and degradation of ketone bodies	-6.97314
Transcriptional misregulation in cancer	-7.84478
Viral carcinogenesis	-7.84478
Serotonergic synapse	-10.4597
Cholinergic synapse	-10.4597
mRNA surveillance pathway	-10.4597
Mineral absorption	-12.0689
Bile secretion	-15.6896
Ribosome biogenesis in eukaryotes	-15.6896
