# Supplementary material for: Characterization of Differentially Expressed Genes Involved in Pathways Associated with Gastric Cancer
Source: PLoS One. 2015 Apr 30;10(4):e0125013. doi: 10.1371/journal.pone.0125013 (PMC4415781; doi:10.1371/journal.pone.0125013)
Supplement: S3 Table — (XLSX) [file pone.0125013.s003.xlsx]

## Sheet: Gene-Act-Net
Source	Relation	Target
SLC9A1	activation	MSN
SLC9A1	activation	EZR
COL11A2	activation	ITGB8
COL11A2	activation	ITGA5
COL11A2	activation	ITGA1
COL11A2	activation	ITGA11
COL11A2	activation	ITGA2
FGF1	activation	PDGFRB
FGF1	activation	EGFR
NGFR	binding/association//activation	TP73
NGFR	binding/association	IRAK2
CXCL12	activation//binding/association	XCR1
CXCL12	activation//binding/association	CCR1
GNAZ	activation	PLA2G1B
GNAZ	activation	PLA2G6
IL1RAP	activation	IRAK2
TREM2	pp	TYROBP
OSM	activation	OSMR
OSM	activation	LIFR
CDKN2A	inhibition	CCND2
COL5A2	activation	ITGB8
COL5A2	activation	ITGA5
COL5A2	activation	ITGA1
COL5A2	activation	ITGA11
COL5A2	activation	ITGA2
GMPR	compound	NT5E
GMPR	compound	PDE3B
GMPR	compound	PDE4B
GMPR	compound	ENTPD3
GMPR	compound	PDE1B
GMPR	compound	PDE3A
DUSP14	dephosphorylation//inhibition	MAPK12
SOX17	inhibition	LEF1
COL3A1	activation	ITGB8
COL3A1	activation	ITGA5
COL3A1	activation	ITGA1
COL3A1	activation	ITGA11
COL3A1	activation	ITGA2
COL6A1	activation	ITGB8
COL6A1	activation	ITGA5
COL6A1	activation	ITGA1
COL6A1	activation	ITGA11
COL6A1	activation	ITGA2
LEF1	expression	CCND2
LEF1	binding/association	CTNNB1
LEF1	expression	MYC
GUCY1A2	compound	POLR3G
GUCY1A2	compound	PDE3B
GUCY1A2	compound	POLR3D
GUCY1A2	compound	PDE4B
GUCY1A2	compound	ENTPD3
GUCY1A2	compound	PDE1B
GUCY1A2	compound	PDE3A
LAMB1	activation	ITGB8
LAMB1	activation	ITGA5
LAMB1	activation	SV2B
LAMB1	activation	ITGA1
LAMB1	activation	ITGA11
LAMB1	activation	ITGA2
COL5A3	activation	ITGB8
COL5A3	activation	ITGA5
COL5A3	activation	ITGA1
COL5A3	activation	ITGA11
COL5A3	activation	ITGA2
IFNG	expression	ICAM1
ALDH6A1	compound	PCCA
ALDH6A1	compound	ACAT1
PCCA	compound	ALDH6A1
DUSP10	dephosphorylation//inhibition	MAPK12
CCL2	activation//binding/association	XCR1
CCL2	activation//binding/association	CCR1
PIK3C2G	compound	PLCG1
GCNT1	compound	GALNT7
GCNT1	compound	GALNT9
GCNT1	compound	GALNT6
GCNT1	compound	GALNTL4
GCNT1	compound	B3GNT6
GCNT1	compound	ST6GALNAC1
ALDOB	compound	FBP2
RDH12	compound	CYP2C19
RDH12	compound	CYP2C18
RDH12	compound	ALDH1A1
CHRM2	activation	GNGT2
CHRM2	activation	GNG7
CHRM2	activation	GNB4
SERPING1	inhibition	C1S
SERPING1	inhibition	C1R
WIF1	inhibition	WNT6
WIF1	inhibition	WNT5A
WIF1	inhibition	WNT3
WIF1	inhibition	WNT11
WIF1	inhibition	WNT4
LAMC1	activation	ITGB8
LAMC1	activation	ITGA5
LAMC1	activation	SV2B
LAMC1	activation	ITGA1
LAMC1	activation	ITGA11
LAMC1	activation	ITGA2
CHSY3	compound	CSGALNACT2
CHSY3	compound	CSGALNACT1
BDH1	compound	OXCT1
ST3GAL4	compound	FUT1
F12	indirect effect	C3
ASS1	compound	IL4I1
ASS1	compound	GOT1
ASS1	compound	NOS2
CHAD	activation	ITGB8
CHAD	activation	ITGA5
CHAD	activation	ITGA1
CHAD	activation	ITGA11
CHAD	activation	ITGA2
GGT7	compound	GSTA3
GGT7	compound	GSTM2
GGT7	compound	GSTA4
GGT7	compound	GSTO2
GGT7	compound	GSTA5
GGT7	compound	GPX7
GGT6	compound	GSTA3
GGT6	compound	GSTM2
GGT6	compound	GSTA4
GGT6	compound	GSTO2
GGT6	compound	GSTA5
GGT6	compound	GPX7
TLR4	pp	CD14
TLR4	activation//activation//indirect effect	TICAM1
TLR4	activation//indirect effect	NOS2
CD14	activation	TLR4
MRC2	activation//indirect effect	TGFB3
MRC2	activation//indirect effect	TGFB2
SIRPA	pp	TYROBP
FGF14	activation	PDGFRB
FGF14	activation	EGFR
COL4A1	activation	ITGB8
COL4A1	activation	ITGA5
COL4A1	activation	ITGA1
COL4A1	activation	ITGA11
COL4A1	activation	ITGA2
GOT1	compound	PRODH
GOT1	compound	TST
GOT1	compound	LDHA
MSN	binding/association	ICAM1
VCAM1	binding/association	MSN
VCAM1	binding/association	EZR
VCAM1	activation	NCF2
GGT1	compound	GSTA3
GGT1	compound	GSTM2
GGT1	compound	GSTA4
GGT1	compound	GSTO2
GGT1	compound	GSTA5
GGT1	compound	GPX7
IL4I1	compound	GOT1
IL4I1	compound	CYP1B1
AHCYL2	compound	DNMT3B
AHCYL2	compound	CBS
BHMT	compound	IL4I1
BHMT	compound	AHCYL2
BHMT	compound	CBS
BHMT	compound	AHCYL1
COL6A3	activation	ITGB8
COL6A3	activation	ITGA5
COL6A3	activation	ITGA1
COL6A3	activation	ITGA11
COL6A3	activation	ITGA2
ETS1	expression	VEGFC
ETS1	expression	MMP2
ETS1	expression	IL8
ETS1	expression	PGF
ABCC8	indirect effect	CACNA1B
ABCC8	indirect effect	CACNA1E
ABCC8	indirect effect	CACNA1D
FMO5	compound	CYP2D6
FMO5	compound	CYP3A7
FMO5	compound	CYP3A5
DBT	compound	ACADSB
IGF1	activation	PDGFRB
IGF1	activation	EGFR
IGF1	indirect effect	RPS6KA6
IGFBP3	inhibition	IGF1
DUSP4	dephosphorylation//inhibition	MAPK12
GALT	compound	HKDC1
GALT	compound	GALE
GALE	compound	GALT
CTPS	compound	POLR3G
CTPS	compound	POLR3D
CTPS	compound	ENTPD3
CHRM4	activation	GNGT2
CHRM4	activation	GNG7
CHRM4	activation	GNB4
MAN1C1	activation	TXNDC5
CYP1B1	compound	UGT2B15
CYP1B1	compound	GSTA3
CYP1B1	compound	AKR1C4
CYP1B1	compound	SULT2A1
CYP1B1	compound	UGT2B11
CYP1B1	compound	GSTM2
CYP1B1	compound	AKR1C3
CYP1B1	compound	GSTA4
CYP1B1	compound	GSTO2
CYP1B1	compound	GSTA5
CYP1B1	compound	AKR1C1
CYP1B1	compound	AKR1C2
PTGIS	compound	PTGDS
HTR1E	activation	GNGT2
HTR1E	activation	GNG7
HTR1E	activation	GNB4
NRG4	activation	ERBB4
LAMA5	activation	ITGB8
LAMA5	activation	ITGA5
LAMA5	activation	SV2B
LAMA5	activation	ITGA1
LAMA5	activation	ITGA11
LAMA5	activation	ITGA2
PDGFD	activation	PDGFRB
PDGFD	activation	EGFR
CLCF1	activation	LIFR
CCL18	activation//binding/association	XCR1
CCL18	activation//binding/association	CCR1
COL4A2	activation	ITGB8
COL4A2	activation	ITGA5
COL4A2	activation	ITGA1
COL4A2	activation	ITGA11
COL4A2	activation	ITGA2
MMP14	binding/association	MMP2
NTRK2	activation	PLCG1
NTRK2	activation//phosphorylation	SHC4
NTRK2	activation//phosphorylation	SHC3
NTRK2	activation//binding/association//phosphorylation//activation//phosphorylation	SH2B3
VEGFC	activation	PDGFRB
VEGFC	activation	EGFR
MYC	expression	VEGFC
MYC	expression	MMP2
MYC	expression	IL8
MYC	expression	PGF
ERO1LB	activation	TXNDC5
COL5A1	activation	ITGB8
COL5A1	activation	ITGA5
COL5A1	activation	ITGA1
COL5A1	activation	ITGA11
COL5A1	activation	ITGA2
CBR1	compound	UGT2B15
CBR1	compound	UGT2B11
CBR1	compound	CYP2D6
MAP2K5	activation//phosphorylation	MAPK12
MAP2K5	activation//phosphorylation	RPS6KA6
IL8	activation//binding/association	XCR1
IL8	activation//binding/association	CCR1
INHBB	inhibition	TGFB3
INHBB	inhibition	TGFB2
ALDH3A1	compound	DPYS
ALDH3A1	compound	CARNS1
ALDH3A1	compound	ADH1A
ALDH3A1	compound	GSTA3
ALDH3A1	compound	AKR1C4
ALDH3A1	compound	MAOA
ALDH3A1	compound	GSTM2
ALDH3A1	compound	AKR1C3
ALDH3A1	compound	GSTA4
ALDH3A1	compound	GSTO2
ALDH3A1	compound	ADH4
ALDH3A1	compound	GSTA5
ALDH3A1	compound	CYP2S1
ALDH3A1	compound	AKR1C1
ALDH3A1	compound	AKR1C2
LIF	activation	LIFR
CCL16	activation//binding/association	XCR1
CCL16	activation//activation//binding/association	CCR1
GFPT2	compound	HKDC1
GFPT2	compound	GLS
GFPT2	compound	GLUL
AHCYL1	compound	DNMT3B
AHCYL1	compound	CBS
CBS	compound	CTH
CBS	compound	SDS
SDS	compound	CBS
CARNS1	compound	DPYS
CARNS1	compound	GATM
CARNS1	compound	HDC
CYP2S1	compound	ADH1A
CYP2S1	compound	GSTA3
CYP2S1	compound	AKR1C4
CYP2S1	compound	GSTM2
CYP2S1	compound	AKR1C3
CYP2S1	compound	GSTA4
CYP2S1	compound	GSTO2
CYP2S1	compound	ADH4
CYP2S1	compound	GSTA5
CYP2S1	compound	AKR1C1
CYP2S1	compound	AKR1C2
ALDH1A3	compound	DPYS
ALDH1A3	compound	CARNS1
ALDH1A3	compound	ADH1A
ALDH1A3	compound	GSTA3
ALDH1A3	compound	AKR1C4
ALDH1A3	compound	MAOA
ALDH1A3	compound	GSTM2
ALDH1A3	compound	AKR1C3
ALDH1A3	compound	GSTA4
ALDH1A3	compound	GSTO2
ALDH1A3	compound	ADH4
ALDH1A3	compound	GSTA5
ALDH1A3	compound	CYP2S1
ALDH1A3	compound	AKR1C1
ALDH1A3	compound	AKR1C2
COL1A1	activation	ITGB8
COL1A1	activation	ITGA5
COL1A1	activation	ITGA1
COL1A1	activation	ITGA11
COL1A1	activation	ITGA2
FGF4	activation	PDGFRB
FGF4	activation	EGFR
SHANK2	binding/association	HOMER2
SHANK2	binding/association	HOMER1
SHANK2	binding/association	HOMER3
TYROBP	pp	TREM2
TYROBP	pp	SIRPA
TYROBP	pp	SIRPB1
SIRPB1	pp	TYROBP
CSGALNACT2	compound	B3GAT1
CBR3	compound	UGT2B15
CBR3	compound	UGT2B11
CBR3	compound	CYP2D6
GATM	compound	PIPOX
GATM	compound	GNMT
CCL3	activation//binding/association	XCR1
CCL3	activation//binding/association	CCR1
LAMA4	activation	ITGB8
LAMA4	activation	ITGA5
LAMA4	activation	SV2B
LAMA4	activation	ITGA1
LAMA4	activation	ITGA11
LAMA4	activation	ITGA2
CCL28	activation//binding/association	XCR1
CCL28	activation//binding/association	CCR1
COL1A2	activation	ITGB8
COL1A2	activation	ITGA5
COL1A2	activation	ITGA1
COL1A2	activation	ITGA11
COL1A2	activation	ITGA2
F2R	binding/association	EGFR
F2R	binding/association	KIT
F2R	binding/association	ERBB4
ADRB2	binding/association	EGFR
ADRB2	binding/association	KIT
ADRB2	binding/association	ERBB4
ADRB3	binding/association	EGFR
ADRB3	binding/association	KIT
ADRB3	binding/association	ERBB4
GRK1	binding/association	SH3GL2
GRK1	phosphorylation	F2R
GRK1	binding/association	EGFR
GRK1	binding/association	KIT
GRK1	phosphorylation	XCR1
GRK1	phosphorylation	ADRB2
GRK1	phosphorylation	ADRB3
GRK1	phosphorylation	CCR1
GRK1	binding/association	ERBB4
GCNT2	compound	FUT1
HKDC1	compound	GFPT2
HKDC1	compound	FBP2
HKDC1	compound	PFKFB3
MTMR1	compound	HKDC1
NR3C2	expression	ATP1B3
NR3C2	expression	FXYD4
NR3C2	expression	ATP1B1
NR3C2	expression	SGK1
SH3BP2	binding/association	PLCG1
SH3BP2	binding/association	VAV2
THBS4	activation	ITGB8
THBS4	activation	ITGA5
THBS4	activation	ITGA1
THBS4	activation	ITGA11
THBS4	inhibition	LTBP1
THBS4	activation	ITGA2
TST	compound	CTH
TST	compound	LDHA
FGF21	activation	PDGFRB
FGF21	activation	EGFR
SFRP2	inhibition	WNT6
SFRP2	inhibition	WNT5A
SFRP2	inhibition	FZD2
SFRP2	inhibition	WNT3
SFRP2	inhibition	WNT11
SFRP2	inhibition	WNT4
NUMBL	inhibition	NOTCH1
NUMBL	inhibition	NOTCH3
DHCR24	compound	TM7SF2
AKT3	activation//phosphorylation	PDE3B
AKT3	activation//indirect effect	SLC2A5
AKT3	phosphorylation	MAP3K8
AKT3	activation//phosphorylation	PDE3A
ICAM1	activation	PLCG1
NNMT	compound	NNT
BST1	compound	NNMT
BST1	compound	NNT
CXCL10	activation//binding/association	XCR1
CXCL10	activation//binding/association	CCR1
SPP1	activation	ITGB8
SPP1	activation	ITGA5
SPP1	activation	ITGA1
SPP1	activation	ITGA11
SPP1	activation	ITGA2
RAB11FIP2	binding/association	RAB31
C1S	pp	C1R
PGF	activation	PDGFRB
PGF	activation	EGFR
LILRB3	pp	FCGR3A
LILRB3	pp	FCGR2A
LILRB4	pp	FCGR3A
LILRB4	pp	FCGR2A
HMGCS2	compound	AUH
HMGCS2	compound	OXCT1
HMGCS2	compound	ACAT1
ACADSB	compound	DBT
OXCT1	compound	HMGCS2
OXCT1	compound	ACAT1
ACAT1	compound	HMGCS2
ACAT1	compound	ACADSB
ACAT1	compound	OXCT1
NOS2	compound	ADC
GRIA2	indirect effect	GRIN2D
CTNNB1	activation	LEF1
CTNNB1	expression	CCND2
CACNA2D2	compound	RASGRF2
CACNG5	compound	RASGRF2
GJA1	binding/association	TUBB3
GJA1	binding/association	TUBB6
CACNA2D3	compound	RASGRF2
CACNB3	compound	RASGRF2
EZR	binding/association	ICAM1
THBS1	activation	ITGB8
THBS1	activation	ITGA5
THBS1	activation	ITGA1
THBS1	activation	ITGA11
THBS1	inhibition	LTBP1
THBS1	activation	ITGA2
CCL3L3	activation//binding/association	XCR1
CCL3L3	activation//binding/association	CCR1
VWF	activation	ITGB8
VWF	activation	ITGA5
VWF	activation	ITGA1
VWF	activation	ITGA11
VWF	activation	ITGA2
PDGFB	activation	PDGFRB
PDGFB	activation	EGFR
GUCY1B3	compound	POLR3G
GUCY1B3	compound	PDE3B
GUCY1B3	compound	POLR3D
GUCY1B3	compound	PDE4B
GUCY1B3	compound	ENTPD3
GUCY1B3	compound	PDE1B
GUCY1B3	compound	PDE3A
C5	activation	C5AR1
C1R	pp	C1S
SH3GL2	binding/association	F2R
SH3GL2	binding/association	EGFR
SH3GL2	binding/association	KIT
SH3GL2	binding/association	ADRB2
SH3GL2	binding/association	ADRB3
SH3GL2	binding/association	ERBB4
EPN3	binding/association	SH3GL2
EPN3	binding/association	EGFR
EPN3	binding/association	KIT
EPN3	binding/association	ERBB4
PLCG1	compound	CAMK2B
PLCG1	compound	DGKH
PLCG1	activation//compound	PLA2G1B
PLCG1	compound//expression	EGFR
PLCG1	compound	ITPKA
PLCG1	activation//compound	PLA2G6
PLCG1	compound	DGKD
PLCG1	activation	VAV2
KIT	binding/association	EGFR
KIT	binding/association	ERBB4
ERBB4	activation	PLCG1
ERBB4	binding/association	EGFR
ERBB4	binding/association	KIT
FMO1	compound	CYP2D6
FMO1	compound	CYP3A7
FMO1	compound	CYP3A5
GGT5	compound	GSTA3
GGT5	compound	GSTM2
GGT5	compound	GSTA4
GGT5	compound	GSTO2
GGT5	compound	GSTA5
GGT5	compound	GPX7
CACNA1E	compound	RASGRF2
CACNA1B	compound	RASGRF2
MAPK12	phosphorylation	NEFH
MAPK12	phosphorylation	CDC25B
MAPK12	activation//phosphorylation	MAP2K5
MAPK12	expression//expression//indirect effect	IL8
MAPK12	activation//indirect effect	NFATC2
MAPK12	expression//indirect effect	IL6
MAPK12	expression//indirect effect	NOS2
MAPK12	phosphorylation	NEFL
MAPK12	phosphorylation	ELK1
MAPK12	expression	CXCL1
CACNA1D	compound	RASGRF2
TGFA	activation	PDGFRB
TGFA	activation	EGFR
PLD1	compound	PLA2G1B
PLD1	compound	PLA2G6
PLD1	binding/association	RAB31
PLD1	compound	AGPAT4
TGFB3	indirect effect//inhibition	NOS2
TGFB2	indirect effect//inhibition	NOS2
INHBA	inhibition	TGFB3
INHBA	inhibition	TGFB2
LDHD	compound	LDHA
NEDD4L	ubiquination	SH3GL2
NEDD4L	ubiquitination//ubiquination	EGFR
NEDD4L	ubiquitination//ubiquination	KIT
NEDD4L	ubiquitination//ubiquination	ERBB4
SGK1	inhibition//phosphorylation	NEDD4L
CAMK2B	activation//phosphorylation	GRIA2
CAMK2B	inhibition//phosphorylation	ADCY3
RPS6KA6	activation//phosphorylation	CAMK2B
AKR1B10	compound	PLA2G1B
AKR1B10	compound	PLA2G6
ST3GAL2	compound	GCNT4
ST3GAL2	compound	GCNT1
ST3GAL2	compound	FUT1
B3GNT6	compound	GALNT7
B3GNT6	compound	GALNT9
B3GNT6	compound	GALNT6
B3GNT6	compound	GALNTL4
ST6GALNAC1	compound	GALNT7
ST6GALNAC1	compound	ST3GAL2
ST6GALNAC1	compound	GALNT9
ST6GALNAC1	compound	GALNT6
ST6GALNAC1	compound	GALNTL4
ST6GALNAC1	compound	B3GNT6
LTBP1	inhibition	TGFB3
LTBP1	inhibition	TGFB2
THBS2	activation	ITGB8
THBS2	activation	ITGA5
THBS2	activation	ITGA1
THBS2	activation	ITGA11
THBS2	inhibition	LTBP1
THBS2	activation	ITGA2
SFRP4	inhibition	WNT6
SFRP4	inhibition	WNT5A
SFRP4	inhibition	FZD2
SFRP4	inhibition	WNT3
SFRP4	inhibition	WNT11
SFRP4	inhibition	WNT4
HSPA6	binding/association	TXNDC5
DPYS	compound	CARNS1
DPYS	compound	POLR3G
DPYS	compound	POLR3D
UPP1	compound	DPYS
UPP1	compound	NT5E
UPP1	compound	UPP2
UPP2	compound	DPYS
UPP2	compound	NT5E
UPP2	compound	UPP1
WNT6	activation//activation//phosphorylation	FZD2
HHIP	inhibition	DHH
GLI1	expression	WNT6
GLI1	expression	HHIP
GLI1	expression	BMP8A
GLI1	expression	WNT5A
GLI1	expression	BMP5
GLI1	expression	WNT3
GLI1	expression	WNT11
GLI1	expression	GLI2
GLI1	expression	WNT4
WNT5A	activation//activation//phosphorylation	FZD2
WNT3	activation//activation//phosphorylation	FZD2
WNT11	activation//activation//phosphorylation	FZD2
GLI2	expression	WNT6
GLI2	expression	HHIP
GLI2	expression	BMP8A
GLI2	expression	GLI1
GLI2	expression	WNT5A
GLI2	expression	BMP5
GLI2	expression	WNT3
GLI2	expression	WNT11
GLI2	expression	WNT4
ITGB8	pp	ITGA5
ITGB8	binding/association	CAV2
ITGB8	pp	ITGA1
ITGB8	pp	ITGA11
ITGB8	pp	ITGA2
ITGA5	pp	ITGB8
ITGA1	pp	ITGB8
ITGA11	pp	ITGB8
ITGA2	pp	ITGB8
COL6A2	activation	ITGB8
COL6A2	activation	ITGA5
COL6A2	activation	ITGA1
COL6A2	activation	ITGA11
COL6A2	activation	ITGA2
PFKFB3	compound	FBP2
C3	indirect effect//binding/association//activation	CR1
C3	activation	ITGAX
C3	activation	C5
C3	binding/association	C1R
CFI	inhibition	C3
FCGR3A	pp	LILRB3
FCGR3A	activation//indirect effect	MAPK12
FCGR3A	pp	LILRB4
FCGR3A	pp	LILRA6
FCGR2A	pp	LILRB3
FCGR2A	activation//indirect effect	MAPK12
FCGR2A	pp	LILRB4
FCGR2A	pp	LILRA6
LILRA6	pp	FCGR3A
LILRA6	pp	FCGR2A
CLDN19	binding/association	CLDN1
CLDN19	binding/association	CLDN18
CLDN19	binding/association	CLDN11
CLDN19	binding/association	CLDN2
CLDN19	binding/association	CLDN4
CLDN19	binding/association	CLDN3
CLDN1	binding/association	CLDN19
CLDN1	binding/association	CLDN18
CLDN1	binding/association	CLDN11
CLDN1	binding/association	CLDN2
CLDN1	binding/association	CLDN4
CLDN1	binding/association	CLDN3
CLDN18	binding/association	CLDN19
CLDN18	binding/association	CLDN1
CLDN18	binding/association	CLDN11
CLDN18	binding/association	CLDN2
CLDN18	binding/association	CLDN4
CLDN18	binding/association	CLDN3
CLDN11	binding/association	CLDN19
CLDN11	binding/association	CLDN1
CLDN11	binding/association	CLDN18
CLDN11	binding/association	CLDN2
CLDN11	binding/association	CLDN4
CLDN11	binding/association	CLDN3
CLDN2	binding/association	CLDN19
CLDN2	binding/association	CLDN1
CLDN2	binding/association	CLDN18
CLDN2	binding/association	CLDN11
CLDN2	binding/association	CLDN4
CLDN2	binding/association	CLDN3
CLDN4	binding/association	CLDN19
CLDN4	binding/association	CLDN1
CLDN4	binding/association	CLDN18
CLDN4	binding/association	CLDN11
CLDN4	binding/association	CLDN2
CLDN4	binding/association	CLDN3
CLDN3	binding/association	CLDN19
CLDN3	binding/association	CLDN1
CLDN3	binding/association	CLDN18
CLDN3	binding/association	CLDN11
CLDN3	binding/association	CLDN2
CLDN3	binding/association	CLDN4
LPCAT1	compound	PNPLA7
LPCAT1	compound	PLD1
PAFAH2	compound	PLA2G1B
PAFAH2	compound	PLA2G6
PAFAH2	compound	LPCAT1
ELK1	expression	CCND2
SOCS3	inhibition//ubiquination//ubiquitination	IL15RA
SOCS3	inhibition//ubiquination//ubiquitination	PRLR
SOCS3	inhibition//ubiquination//ubiquitination	OSMR
SOCS3	inhibition//ubiquination//ubiquitination	IL20RA
SOCS3	inhibition//ubiquination//ubiquitination	IL4R
SOCS3	inhibition//ubiquination//ubiquitination	IL13RA2
SOCS3	inhibition//ubiquination//ubiquitination	LIFR
SOCS3	inhibition//ubiquination//ubiquitination	IL20RB
SOCS3	inhibition//ubiquination//ubiquitination	IL3RA
SOCS3	inhibition//ubiquination//ubiquitination	LEPR
SOCS3	inhibition//ubiquination//ubiquitination	IL2RA
SOCS3	inhibition//ubiquination//ubiquitination	EPOR
PPP2R3A	dephosphorylation//inhibition	AKT3
DRD2	activation	GNGT2
DRD2	activation	GNG7
DRD2	activation	PPP2R3A
DRD2	activation	GNB4
PDGFRB	activation//activation//phosphorylation	PLCG1
PDGFRB	activation//activation//phosphorylation	SHC4
PDGFRB	activation//activation//phosphorylation	SHC3
EGFR	inhibition//phosphorylation	CTNNB1
EGFR	activation//phosphorylation	PLCG1
EGFR	binding/association	KIT
EGFR	activation//phosphorylation	SHC4
EGFR	activation//phosphorylation	SHC3
EGFR	binding/association	ERBB4
HGF	activation	PDGFRB
HGF	activation	EGFR
WNT4	activation//activation//phosphorylation	FZD2
GNGT2	inhibition	CACNA1B
GNGT2	inhibition//activation	ADCY4
GNGT2	activation	MAPK12
GNGT2	inhibition//activation	ADCY3
GNGT2	inhibition	CACNA1D
GNG7	inhibition	CACNA1B
GNG7	inhibition//activation	ADCY4
GNG7	activation	MAPK12
GNG7	inhibition//activation	ADCY3
GNG7	inhibition	CACNA1D
GNB4	inhibition	CACNA1B
GNB4	inhibition//activation	ADCY4
GNB4	activation	MAPK12
GNB4	inhibition//activation	ADCY3
GNB4	inhibition	CACNA1D
HTR1F	activation	GNGT2
HTR1F	activation	GNG7
HTR1F	activation	GNB4
POLR3G	compound	CTPS
POLR3G	compound	POLR3D
POLR3G	compound	ADCY4
POLR3G	compound	ENTPD3
POLR3G	compound	ADCY3
PDE3B	compound	NT5E
PDE3B	compound	ADCY4
PDE3B	compound	ENTPD3
PDE3B	compound	ADCY3
POLR3D	compound	POLR3G
POLR3D	compound	CTPS
POLR3D	compound	ADCY4
POLR3D	compound	ENTPD3
POLR3D	compound	ADCY3
PDE4B	compound	NT5E
PDE4B	compound	ADCY4
PDE4B	compound	ENTPD3
PDE4B	compound	ADCY3
PDE1B	compound	NT5E
PDE1B	compound	ADCY4
PDE1B	compound	ENTPD3
PDE1B	compound	ADCY3
GUCY1A3	compound	POLR3G
GUCY1A3	compound	PDE3B
GUCY1A3	compound	POLR3D
GUCY1A3	compound	PDE4B
GUCY1A3	compound	ENTPD3
GUCY1A3	compound	PDE1B
GUCY1A3	compound	PDE3A
CTH	compound	GOT1
GLS	compound	CTH
GLS	compound	GLUL
GLUL	compound	CTH
GLUL	compound	GLS
NOTCH1	activation	DTX1
NOTCH3	activation	DTX1
JAG2	inhibition	NOTCH1
JAG2	inhibition	NOTCH3
CEL	compound	LIPG
CEL	compound	LPIN1
CEL	compound	DGKH
CEL	compound	LIPF
CEL	compound	DGKD
CEL	compound	PNLIPRP2
CEL	compound	DHCR24
CEL	compound	LIPC
LIPG	compound	CEL
LIPG	compound	LPIN1
LIPG	compound	DGKH
LIPG	compound	LIPF
LIPG	compound	DGKD
LIPG	compound	PNLIPRP2
LIPG	compound	LIPC
LPIN1	compound	CEL
LPIN1	compound	LIPG
LPIN1	compound	LIPF
LPIN1	compound	PNLIPRP2
LPIN1	compound	PLD1
LPIN1	compound	LIPC
LPIN1	compound	AGPAT4
LIPF	compound	CEL
LIPF	compound	LIPG
LIPF	compound	LPIN1
LIPF	compound	DGKH
LIPF	compound	DGKD
LIPF	compound	PNLIPRP2
LIPF	compound	LIPC
PNLIPRP2	compound	CEL
PNLIPRP2	compound	LIPG
PNLIPRP2	compound	LPIN1
PNLIPRP2	compound	DGKH
PNLIPRP2	compound	LIPF
PNLIPRP2	compound	DGKD
PNLIPRP2	compound	LIPC
LIPC	compound	CEL
LIPC	compound	LIPG
LIPC	compound	LPIN1
LIPC	compound	DGKH
LIPC	compound	LIPF
LIPC	compound	DGKD
LIPC	compound	PNLIPRP2
NT5E	compound	NNMT
NT5E	compound	UPP1
NT5E	compound	NNT
NT5E	compound	BST1
NT5E	compound	ADA
NT5E	compound	UPP2
ADCY4	compound	POLR3G
ADCY4	compound	PDE3B
ADCY4	compound	POLR3D
ADCY4	compound	PDE4B
ADCY4	compound	ENTPD3
ADCY4	compound	PDE1B
ADCY4	compound//activation//compound//activation//compound//indirect effect	PRKACB
ADCY4	compound	PDE3A
ENTPD3	compound	NT5E
ENTPD3	compound	POLR3G
ENTPD3	compound	PDE3B
ENTPD3	compound	UPP1
ENTPD3	compound	POLR3D
ENTPD3	compound	PDE4B
ENTPD3	compound	ADCY4
ENTPD3	compound	PDE1B
ENTPD3	compound	ADCY3
ENTPD3	compound	UPP2
ENTPD3	compound	PDE3A
PDE3A	compound	NT5E
PDE3A	compound	ADCY4
PDE3A	compound	ENTPD3
PDE3A	compound	ADCY3
SLC12A2	activation//compound//phosphorylation	ADCY3
SLC12A2	activation//compound//phosphorylation	PRKACB
ADCY3	compound	POLR3G
ADCY3	compound	PDE3B
ADCY3	compound	POLR3D
ADCY3	compound	PDE4B
ADCY3	compound	ENTPD3
ADCY3	compound	PDE1B
ADCY3	compound//activation//compound//activation//compound//indirect effect	PRKACB
ADCY3	compound	PDE3A
PRKACB	activation//phosphorylation	GRIA4
PRKACB	activation//phosphorylation	GRIA2
PRKACB	activation	KCNMB2
PRKACB	phosphorylation	CTNNB1
PRKACB	inhibition//phosphorylation	GLI1
PRKACB	activation//phosphorylation	CACNA2D2
PRKACB	activation	KCNMB4
PRKACB	activation//phosphorylation	TRPV5
PRKACB	compound	PDE3B
PRKACB	activation//phosphorylation	CACNG5
PRKACB	activation//phosphorylation	GRIA3
PRKACB	indirect effect	GJA1
PRKACB	activation//phosphorylation	GNGT2
PRKACB	activation//phosphorylation	GNG7
PRKACB	activation	ADCY4
PRKACB	activation//indirect effect	MAPK12
PRKACB	activation//phosphorylation	CACNA2D3
PRKACB	activation//phosphorylation	CACNB3
PRKACB	activation//activation//compound//phosphorylation	ADCY3
PRKACB	activation//phosphorylation	EZR
PRKACB	activation//phosphorylation	GRIN2D
PRKACB	activation//phosphorylation	GNB4
PRKACB	activation//phosphorylation	CACNA1D
PRKACB	inhibition//phosphorylation	GLI2
PRKACB	compound	PDE3A
KCNQ1	activation//compound//phosphorylation	SLC12A2
KCNQ1	activation//compound//phosphorylation	ADCY3
KCNQ1	activation//compound//phosphorylation	PRKACB
HOMER2	binding/association	HOMER1
HOMER2	binding/association	HOMER3
HOMER1	binding/association	HOMER2
HOMER1	binding/association	HOMER3
HOMER3	binding/association	HOMER2
HOMER3	binding/association	HOMER1
CYP2C19	compound	UGT2B15
CYP2C19	compound	GSTA3
CYP2C19	compound	AKR1C4
CYP2C19	compound	MAOA
CYP2C19	compound	PLA2G1B
CYP2C19	compound	UGT2B11
CYP2C19	compound	GSTM2
CYP2C19	compound	CYP2C18
CYP2C19	compound	AKR1C3
CYP2C19	compound	GSTA4
CYP2C19	compound	GSTO2
CYP2C19	compound	GSTA5
CYP2C19	compound	PLA2G6
CYP2C19	compound	CYP2D6
CYP2C19	compound	CYP3A7
CYP2C19	compound	AKR1C1
CYP2C19	compound	GPX7
CYP2C19	compound	AKR1C2
CYP2C19	compound	CYP3A5
UGT2B15	compound	CYP2C19
UGT2B15	compound	ADH1A
UGT2B15	compound	GSTA3
UGT2B15	compound	AKR1C4
UGT2B15	compound	UGT2B11
UGT2B15	compound	GSTM2
UGT2B15	compound	CYP2C18
UGT2B15	compound	GSTA4
UGT2B15	compound	GSTO2
UGT2B15	compound	ADH4
UGT2B15	compound	GSTA5
UGT2B15	compound	CYP2D6
UGT2B15	compound	CYP1B1
UGT2B15	compound	CYP2S1
UGT2B15	compound	HSD11B1
UGT2B15	compound	CYP3A7
UGT2B15	compound	CYP3A5
ADH1A	compound	CYP2C19
ADH1A	compound	GSTA3
ADH1A	compound	AKR1C4
ADH1A	compound	MAOA
ADH1A	compound	GSTM2
ADH1A	compound	CYP2C18
ADH1A	compound	ALDH1A1
ADH1A	compound	AKR1C3
ADH1A	compound	GSTA4
ADH1A	compound	GSTO2
ADH1A	compound	GSTA5
ADH1A	compound	ALDH3A1
ADH1A	compound	ALDH1A3
ADH1A	compound	AKR1C1
ADH1A	compound	AKR1C2
GSTA3	compound	ADH1A
GSTA3	compound	GGT7
GSTA3	compound	AKR1C4
GSTA3	compound	GGT6
GSTA3	compound	GSTM2
GSTA3	compound	AKR1C3
GSTA3	compound	GSTA4
GSTA3	compound	GSTO2
GSTA3	compound	ADH4
GSTA3	compound	GSTA5
GSTA3	compound	GGT1
GSTA3	compound	CYP2S1
GSTA3	compound	ALDH3A1
GSTA3	compound	ALDH1A3
GSTA3	compound	GGT5
GSTA3	compound	AKR1C1
GSTA3	compound	GPX7
GSTA3	compound	AKR1C2
AKR1C4	compound	UGT2B15
AKR1C4	compound	UGT2B11
AKR1C4	compound	CYP2D6
AKR1C4	compound	CYP1B1
AKR1C4	compound	HSD11B1
AKR1C4	compound	CYP3A7
AKR1C4	compound	CYP3A5
MAOA	compound	IL4I1
MAOA	compound	CYP2C19
MAOA	compound	ADH1A
MAOA	compound	CYP2C18
MAOA	compound	ADH4
MAOA	compound	GOT1
MAOA	compound	CYP2D6
MAOA	compound	ALDH3A1
MAOA	compound	ALDH1A3
MAOA	compound	CYP3A7
MAOA	compound	CYP3A5
PLA2G1B	compound	ENPP6
PLA2G1B	compound	LPCAT1
PLA2G1B	compound	PNPLA7
PLA2G1B	compound	PLD1
UGT2B11	compound	CYP2C19
UGT2B11	compound	UGT2B15
UGT2B11	compound	ADH1A
UGT2B11	compound	GSTA3
UGT2B11	compound	AKR1C4
UGT2B11	compound	GSTM2
UGT2B11	compound	CYP2C18
UGT2B11	compound	GSTA4
UGT2B11	compound	GSTO2
UGT2B11	compound	ADH4
UGT2B11	compound	GSTA5
UGT2B11	compound	CYP2D6
UGT2B11	compound	CYP1B1
UGT2B11	compound	CYP2S1
UGT2B11	compound	HSD11B1
UGT2B11	compound	CYP3A7
UGT2B11	compound	CYP3A5
GSTM2	compound	ADH1A
GSTM2	compound	GGT7
GSTM2	compound	GSTA3
GSTM2	compound	AKR1C4
GSTM2	compound	GGT6
GSTM2	compound	AKR1C3
GSTM2	compound	GSTA4
GSTM2	compound	GSTO2
GSTM2	compound	ADH4
GSTM2	compound	GSTA5
GSTM2	compound	GGT1
GSTM2	compound	CYP2S1
GSTM2	compound	ALDH3A1
GSTM2	compound	ALDH1A3
GSTM2	compound	GGT5
GSTM2	compound	AKR1C1
GSTM2	compound	GPX7
GSTM2	compound	AKR1C2
CYP2C18	compound	CYP2C19
CYP2C18	compound	UGT2B15
CYP2C18	compound	GSTA3
CYP2C18	compound	AKR1C4
CYP2C18	compound	MAOA
CYP2C18	compound	PLA2G1B
CYP2C18	compound	UGT2B11
CYP2C18	compound	GSTM2
CYP2C18	compound	AKR1C3
CYP2C18	compound	GSTA4
CYP2C18	compound	GSTO2
CYP2C18	compound	GSTA5
CYP2C18	compound	PLA2G6
CYP2C18	compound	CYP2D6
CYP2C18	compound	CYP3A7
CYP2C18	compound	AKR1C1
CYP2C18	compound	GPX7
CYP2C18	compound	AKR1C2
CYP2C18	compound	CYP3A5
ALDH1A1	compound	CYP2C19
ALDH1A1	compound	UGT2B15
ALDH1A1	compound	UGT2B11
ALDH1A1	compound	CYP2C18
ALDH1A1	compound	CYP3A7
ALDH1A1	compound	CYP3A5
AKR1C3	compound	UGT2B15
AKR1C3	compound	UGT2B11
AKR1C3	compound	CYP2D6
AKR1C3	compound	PTGDS
AKR1C3	compound	HSD11B1
AKR1C3	compound	CYP3A7
AKR1C3	compound	CYP3A5
GSTA4	compound	ADH1A
GSTA4	compound	GGT7
GSTA4	compound	GSTA3
GSTA4	compound	AKR1C4
GSTA4	compound	GGT6
GSTA4	compound	GSTM2
GSTA4	compound	AKR1C3
GSTA4	compound	GSTO2
GSTA4	compound	ADH4
GSTA4	compound	GSTA5
GSTA4	compound	GGT1
GSTA4	compound	CYP2S1
GSTA4	compound	ALDH3A1
GSTA4	compound	ALDH1A3
GSTA4	compound	GGT5
GSTA4	compound	AKR1C1
GSTA4	compound	GPX7
GSTA4	compound	AKR1C2
GSTO2	compound	ADH1A
GSTO2	compound	GGT7
GSTO2	compound	GSTA3
GSTO2	compound	AKR1C4
GSTO2	compound	GGT6
GSTO2	compound	GSTM2
GSTO2	compound	AKR1C3
GSTO2	compound	GSTA4
GSTO2	compound	ADH4
GSTO2	compound	GSTA5
GSTO2	compound	GGT1
GSTO2	compound	CYP2S1
GSTO2	compound	ALDH3A1
GSTO2	compound	ALDH1A3
GSTO2	compound	GGT5
GSTO2	compound	AKR1C1
GSTO2	compound	GPX7
GSTO2	compound	AKR1C2
ADH4	compound	CYP2C19
ADH4	compound	GSTA3
ADH4	compound	AKR1C4
ADH4	compound	MAOA
ADH4	compound	GSTM2
ADH4	compound	CYP2C18
ADH4	compound	ALDH1A1
ADH4	compound	AKR1C3
ADH4	compound	GSTA4
ADH4	compound	GSTO2
ADH4	compound	GSTA5
ADH4	compound	ALDH3A1
ADH4	compound	ALDH1A3
ADH4	compound	AKR1C1
ADH4	compound	AKR1C2
GSTA5	compound	ADH1A
GSTA5	compound	GGT7
GSTA5	compound	GSTA3
GSTA5	compound	AKR1C4
GSTA5	compound	GGT6
GSTA5	compound	GSTM2
GSTA5	compound	AKR1C3
GSTA5	compound	GSTA4
GSTA5	compound	GSTO2
GSTA5	compound	ADH4
GSTA5	compound	GGT1
GSTA5	compound	CYP2S1
GSTA5	compound	ALDH3A1
GSTA5	compound	ALDH1A3
GSTA5	compound	GGT5
GSTA5	compound	AKR1C1
GSTA5	compound	GPX7
GSTA5	compound	AKR1C2
PLA2G6	compound	ENPP6
PLA2G6	compound	LPCAT1
PLA2G6	compound	PNPLA7
PLA2G6	compound	PLD1
CYP2D6	compound	CYP2C19
CYP2D6	compound	UGT2B15
CYP2D6	compound	AKR1C4
CYP2D6	compound	MAOA
CYP2D6	compound	UGT2B11
CYP2D6	compound	CYP2C18
CYP2D6	compound	AKR1C3
CYP2D6	compound	CBR1
CYP2D6	compound	CBR3
CYP2D6	compound	HSD11B1
CYP2D6	compound	CYP3A7
CYP2D6	compound	AKR1C1
CYP2D6	compound	AKR1C2
CYP2D6	compound	CYP3A5
HSD11B1	compound	UGT2B15
HSD11B1	compound	AKR1C4
HSD11B1	compound	UGT2B11
HSD11B1	compound	AKR1C3
HSD11B1	compound	CYP2D6
HSD11B1	compound	AKR1C1
HSD11B1	compound	AKR1C2
CYP3A7	compound	CYP2C19
CYP3A7	compound	UGT2B15
CYP3A7	compound	ADH1A
CYP3A7	compound	GSTA3
CYP3A7	compound	AKR1C4
CYP3A7	compound	MAOA
CYP3A7	compound	PLA2G1B
CYP3A7	compound	UGT2B11
CYP3A7	compound	GSTM2
CYP3A7	compound	CYP2C18
CYP3A7	compound	ALDH1A1
CYP3A7	compound	AKR1C3
CYP3A7	compound	GSTA4
CYP3A7	compound	GSTO2
CYP3A7	compound	ADH4
CYP3A7	compound	GSTA5
CYP3A7	compound	PLA2G6
CYP3A7	compound	CYP2D6
CYP3A7	compound	HSD11B1
CYP3A7	compound	AKR1C1
CYP3A7	compound	AKR1C2
CYP3A7	compound	CYP3A5
AKR1C1	compound	UGT2B15
AKR1C1	compound	UGT2B11
AKR1C1	compound	CYP2D6
AKR1C1	compound	HSD11B1
AKR1C1	compound	CYP3A7
AKR1C1	compound	CYP3A5
AKR1C2	compound	UGT2B15
AKR1C2	compound	UGT2B11
AKR1C2	compound	CYP2D6
AKR1C2	compound	HSD11B1
AKR1C2	compound	CYP3A7
AKR1C2	compound	CYP3A5
CYP3A5	compound	CYP2C19
CYP3A5	compound	UGT2B15
CYP3A5	compound	ADH1A
CYP3A5	compound	GSTA3
CYP3A5	compound	AKR1C4
CYP3A5	compound	MAOA
CYP3A5	compound	PLA2G1B
CYP3A5	compound	UGT2B11
CYP3A5	compound	GSTM2
CYP3A5	compound	CYP2C18
CYP3A5	compound	ALDH1A1
CYP3A5	compound	AKR1C3
CYP3A5	compound	GSTA4
CYP3A5	compound	GSTO2
CYP3A5	compound	ADH4
CYP3A5	compound	GSTA5
CYP3A5	compound	PLA2G6
CYP3A5	compound	CYP2D6
CYP3A5	compound	HSD11B1
CYP3A5	compound	CYP3A7
CYP3A5	compound	AKR1C1
CYP3A5	compound	AKR1C2
CXCL1	activation//binding/association	XCR1
CXCL1	activation//binding/association	CCR1
CSGALNACT1	compound	B3GAT1
DGKH	compound	PLCG1
DGKH	compound	PLD1
DGKH	compound	AGPAT4
DGKD	compound	PLCG1
DGKD	compound	PLD1
DGKD	compound	AGPAT4
AGPAT4	compound	DGKH
AGPAT4	compound	DGKD
AGPAT4	compound	AGPAT9

## Sheet: characteristic
GeneID	GeneSymbol	Description	InDegree	OutDegree	Degree
GSTA5	GSTA5	glutathione S-transferase alpha 5	20	18	38
GSTA4	GSTA4	glutathione S-transferase alpha 4	20	18	38
GSTA3	GSTA3	glutathione S-transferase alpha 3	20	18	38
GSTO2	GSTO2	glutathione S-transferase omega 2	20	18	38
GSTM2	GSTM2	glutathione S-transferase mu 2 (muscle)	20	18	38
CYP3A7	CYP3A7	cytochrome P450, family 3, subfamily A, polypeptide 7	14	22	36
CYP3A5	CYP3A5	cytochrome P450, family 3, subfamily A, polypeptide 5	14	22	36
UGT2B15	UGT2B15	UDP glucuronosyltransferase 2 family, polypeptide B15	15	17	32
UGT2B11	UGT2B11	UDP glucuronosyltransferase 2 family, polypeptide B11	15	17	32
ITGB8	ITGB8	integrin, beta 8	26	5	31
CYP2C19	CYP2C19	cytochrome P450, family 2, subfamily C, polypeptide 19	11	19	30
CYP2C18	CYP2C18	cytochrome P450, family 2, subfamily C, polypeptide 18	11	19	30
CYP2D6	CYP2D6	cytochrome P450, family 2, subfamily D, polypeptide 6	16	14	30
PRKACB	PRKACB	protein kinase, cAMP-dependent, catalytic, beta	4	25	29
ADH1A	ADH1A	alcohol dehydrogenase 1A (class I), alpha polypeptide	13	15	28
ADH4	ADH4	alcohol dehydrogenase 4 (class II), pi polypeptide	13	15	28
EGFR	EGFR	epidermal growth factor receptor	21	6	27
AKR1C4	AKR1C4	aldo-keto reductase family 1, member C4 (chlordecone reductase; 3-alpha hydroxysteroid dehydrogenase, type I; dihydrodiol dehydrogenase 4)	19	7	26
ENTPD3	ENTPD3	ectonucleoside triphosphate diphosphohydrolase 3	13	11	24
AKR1C3	AKR1C3	aldo-keto reductase family 1, member C3 (3-alpha hydroxysteroid dehydrogenase, type II)	17	7	24
ITGA5	ITGA5	integrin, alpha 5 (fibronectin receptor, alpha polypeptide)	23	1	24
ITGA2	ITGA2	integrin, alpha 2 (CD49B, alpha 2 subunit of VLA-2 receptor)	23	1	24
ITGA1	ITGA1	integrin, alpha 1	23	1	24
ITGA11	ITGA11	integrin, alpha 11	23	1	24
ALDH3A1	ALDH3A1	aldehyde dehydrogenase 3 family, member A1	8	15	23
AKR1C2	AKR1C2	aldo-keto reductase family 1, member C2 (dihydrodiol dehydrogenase 2; bile acid binding protein; 3-alpha hydroxysteroid dehydrogenase, type III)	17	6	23
AKR1C1	AKR1C1	aldo-keto reductase family 1, member C1 (dihydrodiol dehydrogenase 1; 20-alpha (3-alpha)-hydroxysteroid dehydrogenase)	17	6	23
ALDH1A3	ALDH1A3	aldehyde dehydrogenase 1 family, member A3	8	15	23
ADCY3	ADCY3	adenylate cyclase 3	14	8	22
MAOA	MAOA	monoamine oxidase A	9	11	20
MAPK12	MAPK12	mitogen-activated protein kinase 12	10	10	20
CYP2S1	CYP2S1	cytochrome P450, family 2, subfamily S, polypeptide 1	9	11	20
ADCY4	ADCY4	adenylate cyclase 4	11	8	19
PLCG1	PLCG1	phospholipase C, gamma 1	9	8	17
HSD11B1	HSD11B1	hydroxysteroid (11-beta) dehydrogenase 1	9	7	16
CYP1B1	CYP1B1	cytochrome P450, family 1, subfamily B, polypeptide 1	4	12	16
PDGFRB	PDGFRB	platelet-derived growth factor receptor, beta polypeptide	11	3	14
POLR3G	POLR3G	polymerase (RNA) III (DNA directed) polypeptide G (32kD)	9	5	14
POLR3D	POLR3D	polymerase (RNA) III (DNA directed) polypeptide D, 44kDa	9	5	14
NT5E	NT5E	5'-nucleotidase, ecto (CD73)	8	6	14
CEL	CEL	carboxyl ester lipase (bile salt-stimulated lipase)	5	8	13
PLA2G6	PLA2G6	phospholipase A2, group VI (cytosolic, calcium-independent)	9	4	13
PLA2G1B	PLA2G1B	phospholipase A2, group IB (pancreas)	9	4	13
PDE3B	PDE3B	phosphodiesterase 3B, cGMP-inhibited	9	4	13
PDE3A	PDE3A	phosphodiesterase 3A, cGMP-inhibited	9	4	13
ERBB4	ERBB4	v-erb-a erythroblastic leukemia viral oncogene homolog 4 (avian)	10	3	13
CLDN4	CLDN4	claudin 4	6	6	12
CLDN3	CLDN3	claudin 3	6	6	12
CLDN2	CLDN2	claudin 2	6	6	12
CLDN1	CLDN1	claudin 1	6	6	12
CLDN19	CLDN19	claudin 19	6	6	12
CLDN18	CLDN18	claudin 18	6	6	12
CLDN11	CLDN11	claudin 11	6	6	12
LIPG	LIPG	lipase, endothelial	5	7	12
LIPF	LIPF	lipase, gastric	5	7	12
LIPC	LIPC	lipase, hepatic	5	7	12
SOCS3	SOCS3	suppressor of cytokine signaling 3	0	12	12
PNLIPRP2	PNLIPRP2	pancreatic lipase-related protein 2	5	7	12
LPIN1	LPIN1	lipin 1	5	7	12
GLI2	GLI2	GLI family zinc finger 2	2	9	11
GLI1	GLI1	GLI family zinc finger 1	2	9	11
GNGT2	GNGT2	guanine nucleotide binding protein (G protein), gamma transducing activity polypeptide 2	6	5	11
CCR1	CCR1	chemokine (C-C motif) receptor 1	11	0	11
GPX7	GPX7	glutathione peroxidase 7	11	0	11
GNG7	GNG7	guanine nucleotide binding protein (G protein), gamma 7	6	5	11
PDE4B	PDE4B	phosphodiesterase 4B, cAMP-specific	7	4	11
XCR1	XCR1	chemokine (C motif) receptor 1	11	0	11
ALDH1A1	ALDH1A1	aldehyde dehydrogenase 1 family, member A1	5	6	11
PDE1B	PDE1B	phosphodiesterase 1B, calmodulin-dependent	7	4	11
GNB4	GNB4	guanine nucleotide binding protein (G protein), beta polypeptide 4	6	5	11
GGT7	GGT7	gamma-glutamyltransferase 7	5	6	11
GGT6	GGT6	gamma-glutamyltransferase 6	5	6	11
GGT5	GGT5	gamma-glutamyltransferase 5	5	6	11
GGT1	GGT1	gamma-glutamyltransferase 1	5	6	11
KIT	KIT	v-kit Hardy-Zuckerman 4 feline sarcoma viral oncogene homolog	9	2	11
PLD1	PLD1	phospholipase D1, phosphatidylcholine-specific	6	4	10
DGKH	DGKH	diacylglycerol kinase, eta	7	3	10
DGKD	DGKD	diacylglycerol kinase, delta 130kDa	7	3	10
GRK1	GRK1	G protein-coupled receptor kinase 1	0	9	9
SH3GL2	SH3GL2	SH3-domain GRB2-like 2	3	6	9
DPYS	DPYS	dihydropyrimidinase	5	3	8
ST6GALNAC1	ST6GALNAC1	ST6 (alpha-N-acetyl-neuraminyl-2,3-beta-galactosyl-1,3)-N-acetylgalactosaminide alpha-2,6-sialyltransferase 1	1	6	7
FZD2	FZD2	frizzled family receptor 2	7	0	7
GCNT1	GCNT1	glucosaminyl (N-acetyl) transferase 1, core 2	1	6	7
GUCY1B3	GUCY1B3	guanylate cyclase 1, soluble, beta 3	0	7	7
GUCY1A3	GUCY1A3	guanylate cyclase 1, soluble, alpha 3	0	7	7
GUCY1A2	GUCY1A2	guanylate cyclase 1, soluble, alpha 2	0	7	7
AGPAT4	AGPAT4	1-acylglycerol-3-phosphate O-acyltransferase 4 (lysophosphatidic acid acyltransferase, delta)	4	3	7
RASGRF2	RASGRF2	Ras protein-specific guanine nucleotide-releasing factor 2	7	0	7
FCGR3A	FCGR3A	Fc fragment of IgG, low affinity IIIa, receptor (CD16a)	3	4	7
GOT1	GOT1	glutamic-oxaloacetic transaminase 1, soluble (aspartate aminotransferase 1)	4	3	7
FCGR2A	FCGR2A	Fc fragment of IgG, low affinity IIa, receptor (CD32)	3	4	7
NOS2	NOS2	nitric oxide synthase 2, inducible	5	1	6
WNT11	WNT11	wingless-type MMTV integration site family, member 11	5	1	6
B3GNT6	B3GNT6	UDP-GlcNAc:betaGal beta-1,3-N-acetylglucosaminyltransferase 6 (core 3 synthase)	2	4	6
C3	C3	complement component 3	2	4	6
ACAT1	ACAT1	acetyl-CoA acetyltransferase 1	3	3	6
CBS	CBS	cystathionine-beta-synthase	4	2	6
CACNA1D	CACNA1D	calcium channel, voltage-dependent, L type, alpha 1D subunit	5	1	6
SFRP4	SFRP4	secreted frizzled-related protein 4	0	6	6
SFRP2	SFRP2	secreted frizzled-related protein 2	0	6	6
GMPR	GMPR	guanosine monophosphate reductase	0	6	6
TYROBP	TYROBP	TYRO protein tyrosine kinase binding protein	3	3	6
THBS4	THBS4	thrombospondin 4	0	6	6
THBS2	THBS2	thrombospondin 2	0	6	6
THBS1	THBS1	thrombospondin 1	0	6	6
WNT6	WNT6	wingless-type MMTV integration site family, member 6	5	1	6
WNT4	WNT4	wingless-type MMTV integration site family, member 4	5	1	6
WNT3	WNT3	wingless-type MMTV integration site family, member 3	5	1	6
LAMC1	LAMC1	laminin, gamma 1 (formerly LAMB2)	0	6	6
LAMB1	LAMB1	laminin, beta 1	0	6	6
CARNS1	CARNS1	carnosine synthase 1	3	3	6
LAMA5	LAMA5	laminin, alpha 5	0	6	6
LAMA4	LAMA4	laminin, alpha 4	0	6	6
WNT5A	WNT5A	wingless-type MMTV integration site family, member 5A	5	1	6
HKDC1	HKDC1	hexokinase domain containing 1	3	3	6
UPP2	UPP2	uridine phosphorylase 2	3	3	6
UPP1	UPP1	uridine phosphorylase 1	3	3	6
COL5A3	COL5A3	collagen, type V, alpha 3	0	5	5
COL5A2	COL5A2	collagen, type V, alpha 2	0	5	5
COL5A1	COL5A1	collagen, type V, alpha 1	0	5	5
COL1A2	COL1A2	collagen, type I, alpha 2	0	5	5
COL1A1	COL1A1	collagen, type I, alpha 1	0	5	5
TGFB3	TGFB3	transforming growth factor, beta 3	4	1	5
TGFB2	TGFB2	transforming growth factor, beta 2	4	1	5
CTPS	CTPS	CTP synthase	2	3	5
LTBP1	LTBP1	latent transforming growth factor beta binding protein 1	3	2	5
OXCT1	OXCT1	3-oxoacid CoA transferase 1	3	2	5
F2R	F2R	coagulation factor II (thrombin) receptor	2	3	5
COL4A2	COL4A2	collagen, type IV, alpha 2	0	5	5
COL4A1	COL4A1	collagen, type IV, alpha 1	0	5	5
CACNA1B	CACNA1B	calcium channel, voltage-dependent, N type, alpha 1B subunit	4	1	5
HMGCS2	HMGCS2	3-hydroxy-3-methylglutaryl-CoA synthase 2 (mitochondrial)	2	3	5
IL8	IL8	interleukin 8	3	2	5
WIF1	WIF1	WNT inhibitory factor 1	0	5	5
COL3A1	COL3A1	collagen, type III, alpha 1	0	5	5
COL11A2	COL11A2	collagen, type XI, alpha 2	0	5	5
CTH	CTH	cystathionase (cystathionine gamma-lyase)	4	1	5
CTNNB1	CTNNB1	catenin (cadherin-associated protein), beta 1, 88kDa	3	2	5
VWF	VWF	von Willebrand factor	0	5	5
SPP1	SPP1	secreted phosphoprotein 1	0	5	5
HOMER3	HOMER3	homer homolog 3 (Drosophila)	3	2	5
HOMER2	HOMER2	homer homolog 2 (Drosophila)	3	2	5
HOMER1	HOMER1	homer homolog 1 (Drosophila)	3	2	5
CHAD	CHAD	chondroadherin	0	5	5
LPCAT1	LPCAT1	lysophosphatidylcholine acyltransferase 1	3	2	5
LEF1	LEF1	lymphoid enhancer-binding factor 1	2	3	5
COL6A3	COL6A3	collagen, type VI, alpha 3	0	5	5
COL6A2	COL6A2	collagen, type VI, alpha 2	0	5	5
COL6A1	COL6A1	collagen, type VI, alpha 1	0	5	5
MYC	MYC	v-myc myelocytomatosis viral oncogene homolog (avian)	1	4	5
ADRB3	ADRB3	adrenergic, beta-3-, receptor	2	3	5
ADRB2	ADRB2	adrenergic, beta-2-, receptor, surface	2	3	5
NEDD4L	NEDD4L	neural precursor cell expressed, developmentally down-regulated 4-like	1	4	5
IL4I1	IL4I1	interleukin 4 induced 1	3	2	5
AKT3	AKT3	v-akt murine thymoma viral oncogene homolog 3 (protein kinase B, gamma)	1	4	5
BHMT	BHMT	betaine--homocysteine S-methyltransferase	0	4	4
LILRB4	LILRB4	leukocyte immunoglobulin-like receptor, subfamily B (with TM and ITIM domains), member 4	2	2	4
LILRB3	LILRB3	leukocyte immunoglobulin-like receptor, subfamily B (with TM and ITIM domains), member 3	2	2	4
LILRA6	LILRA6	leukocyte immunoglobulin-like receptor, subfamily A (with TM domain), member 6	2	2	4
NTRK2	NTRK2	neurotrophic tyrosine kinase, receptor, type 2	0	4	4
VEGFC	VEGFC	vascular endothelial growth factor C	2	2	4
CAMK2B	CAMK2B	calcium/calmodulin-dependent protein kinase II beta	2	2	4
ST3GAL2	ST3GAL2	ST3 beta-galactoside alpha-2,3-sialyltransferase 2	1	3	4
DRD2	DRD2	dopamine receptor D2	0	4	4
ETS1	ETS1	v-ets erythroblastosis virus E26 oncogene homolog 1 (avian)	0	4	4
SV2B	SV2B	synaptic vesicle glycoprotein 2B	4	0	4
CCND2	CCND2	cyclin D2	4	0	4
EPN3	EPN3	epsin 3	0	4	4
GFPT2	GFPT2	glutamine-fructose-6-phosphate transaminase 2	1	3	4
GLUL	GLUL	glutamate-ammonia ligase	2	2	4
CBR3	CBR3	carbonyl reductase 3	1	3	4
CBR1	CBR1	carbonyl reductase 1	1	3	4
LIFR	LIFR	leukemia inhibitory factor receptor alpha	4	0	4
TLR4	TLR4	toll-like receptor 4	1	3	4
IGF1	IGF1	insulin-like growth factor 1 (somatomedin C)	1	3	4
EZR	EZR	ezrin	3	1	4
PGF	PGF	placental growth factor	2	2	4
GLS	GLS	glutaminase	2	2	4
C1R	C1R	complement component 1, r subcomponent	3	1	4
NR3C2	NR3C2	nuclear receptor subfamily 3, group C, member 2	0	4	4
ICAM1	ICAM1	intercellular adhesion molecule 1	3	1	4
NNT	NNT	nicotinamide nucleotide transhydrogenase	3	0	3
SHANK2	SHANK2	SH3 and multiple ankyrin repeat domains 2	0	3	3
BST1	BST1	bone marrow stromal cell antigen 1	1	2	3
MSN	MSN	moesin	2	1	3
VCAM1	VCAM1	vascular cell adhesion molecule 1	0	3	3
FBP2	FBP2	fructose-1,6-bisphosphatase 2	3	0	3
PAFAH2	PAFAH2	platelet-activating factor acetylhydrolase 2, 40kDa	0	3	3
FUT1	FUT1	fucosyltransferase 1 (galactoside 2-alpha-L-fucosyltransferase, H blood group)	3	0	3
HHIP	HHIP	hedgehog interacting protein	2	1	3
NOTCH3	NOTCH3	notch 3	2	1	3
NOTCH1	NOTCH1	notch 1	2	1	3
SHC4	SHC4	SHC (Src homology 2 domain containing) family, member 4	3	0	3
SHC3	SHC3	SHC (Src homology 2 domain containing) transforming protein 3	3	0	3
ABCC8	ABCC8	ATP-binding cassette, sub-family C (CFTR/MRP), member 8	0	3	3
CXCL1	CXCL1	chemokine (C-X-C motif) ligand 1 (melanoma growth stimulating activity, alpha)	1	2	3
TST	TST	thiosulfate sulfurtransferase (rhodanese)	1	2	3
GALNT9	GALNT9	UDP-N-acetyl-alpha-D-galactosamine:polypeptide N-acetylgalactosaminyltransferase 9 (GalNAc-T9)	3	0	3
GALNT7	GALNT7	UDP-N-acetyl-alpha-D-galactosamine:polypeptide N-acetylgalactosaminyltransferase 7 (GalNAc-T7)	3	0	3
GALNT6	GALNT6	UDP-N-acetyl-alpha-D-galactosamine:polypeptide N-acetylgalactosaminyltransferase 6 (GalNAc-T6)	3	0	3
PNPLA7	PNPLA7	patatin-like phospholipase domain containing 7	3	0	3
GATM	GATM	glycine amidinotransferase (L-arginine:glycine amidinotransferase)	1	2	3
FMO5	FMO5	flavin containing monooxygenase 5	0	3	3
FMO1	FMO1	flavin containing monooxygenase 1	0	3	3
KCNQ1	KCNQ1	potassium voltage-gated channel, KQT-like subfamily, member 1	0	3	3
ALDH6A1	ALDH6A1	aldehyde dehydrogenase 6 family, member A1	1	2	3
NNMT	NNMT	nicotinamide N-methyltransferase	2	1	3
MMP2	MMP2	matrix metallopeptidase 2 (gelatinase A, 72kDa gelatinase, 72kDa type IV collagenase)	3	0	3
HTR1F	HTR1F	5-hydroxytryptamine (serotonin) receptor 1F	0	3	3
HTR1E	HTR1E	5-hydroxytryptamine (serotonin) receptor 1E	0	3	3
GALT	GALT	galactose-1-phosphate uridylyltransferase	1	2	3
TXNDC5	TXNDC5	thioredoxin domain containing 5 (endoplasmic reticulum)	3	0	3
AHCYL2	AHCYL2	adenosylhomocysteinase-like 2	1	2	3
AHCYL1	AHCYL1	adenosylhomocysteinase-like 1	1	2	3
GALNTL4	GALNTL4	UDP-N-acetyl-alpha-D-galactosamine:polypeptide N-acetylgalactosaminyltransferase-like 4	3	0	3
ACADSB	ACADSB	acyl-CoA dehydrogenase, short/branched chain	2	1	3
MAP2K5	MAP2K5	mitogen-activated protein kinase kinase 5	1	2	3
RPS6KA6	RPS6KA6	ribosomal protein S6 kinase, 90kDa, polypeptide 6	2	1	3
GJA1	GJA1	gap junction protein, alpha 1, 43kDa	1	2	3
RDH12	RDH12	retinol dehydrogenase 12 (all-trans/9-cis/11-cis)	0	3	3
LDHA	LDHA	lactate dehydrogenase A	3	0	3
CHRM4	CHRM4	cholinergic receptor, muscarinic 4	0	3	3
CHRM2	CHRM2	cholinergic receptor, muscarinic 2	0	3	3
ASS1	ASS1	argininosuccinate synthase 1	0	3	3
SLC12A2	SLC12A2	solute carrier family 12 (sodium/potassium/chloride transporters), member 2	1	2	3
C1S	C1S	complement component 1, s subcomponent	2	1	3
GRIA2	GRIA2	glutamate receptor, ionotropic, AMPA 2	2	1	3
PPP2R3A	PPP2R3A	protein phosphatase 2, regulatory subunit B'', alpha	1	1	2
GRIN2D	GRIN2D	glutamate receptor, ionotropic, N-methyl D-aspartate 2D	2	0	2
PTGDS	PTGDS	prostaglandin D2 synthase 21kDa (brain)	2	0	2
DBT	DBT	dihydrolipoamide branched chain transacylase E2	1	1	2
ENPP6	ENPP6	ectonucleotide pyrophosphatase/phosphodiesterase 6	2	0	2
BMP8A	BMP8A	bone morphogenetic protein 8a	2	0	2
SERPING1	SERPING1	serpin peptidase inhibitor, clade G (C1 inhibitor), member 1	0	2	2
SGK1	SGK1	serum/glucocorticoid regulated kinase 1	1	1	2
SDS	SDS	serine dehydratase	1	1	2
CHSY3	CHSY3	chondroitin sulfate synthase 3	0	2	2
CACNB3	CACNB3	calcium channel, voltage-dependent, beta 3 subunit	1	1	2
DHCR24	DHCR24	24-dehydrocholesterol reductase	1	1	2
C5	C5	complement component 5	1	1	2
FGF4	FGF4	fibroblast growth factor 4	0	2	2
FGF1	FGF1	fibroblast growth factor 1 (acidic)	0	2	2
CACNA1E	CACNA1E	calcium channel, voltage-dependent, R type, alpha 1E subunit	1	1	2
OSMR	OSMR	oncostatin M receptor	2	0	2
JAG2	JAG2	jagged 2	0	2	2
INHBB	INHBB	inhibin, beta B	0	2	2
INHBA	INHBA	inhibin, beta A	0	2	2
CD14	CD14	CD14 molecule	1	1	2
PDGFD	PDGFD	platelet derived growth factor D	0	2	2
PDGFB	PDGFB	platelet-derived growth factor beta polypeptide	0	2	2
CSGALNACT2	CSGALNACT2	chondroitin sulfate N-acetylgalactosaminyltransferase 2	1	1	2
CSGALNACT1	CSGALNACT1	chondroitin sulfate N-acetylgalactosaminyltransferase 1	1	1	2
CACNA2D3	CACNA2D3	calcium channel, voltage-dependent, alpha 2/delta subunit 3	1	1	2
CACNA2D2	CACNA2D2	calcium channel, voltage-dependent, alpha 2/delta subunit 2	1	1	2
IRAK2	IRAK2	interleukin-1 receptor-associated kinase 2	2	0	2
TGFA	TGFA	transforming growth factor, alpha	0	2	2
B3GAT1	B3GAT1	beta-1,3-glucuronyltransferase 1 (glucuronosyltransferase P)	2	0	2
NGFR	NGFR	nerve growth factor receptor	0	2	2
SIRPB1	SIRPB1	signal-regulatory protein beta 1	1	1	2
AKR1B10	AKR1B10	aldo-keto reductase family 1, member B10 (aldose reductase)	0	2	2
OSM	OSM	oncostatin M	0	2	2
CCL3	CCL3	chemokine (C-C motif) ligand 3	0	2	2
CCL2	CCL2	chemokine (C-C motif) ligand 2	0	2	2
PFKFB3	PFKFB3	6-phosphofructo-2-kinase/fructose-2,6-biphosphatase 3	1	1	2
TREM2	TREM2	triggering receptor expressed on myeloid cells 2	1	1	2
SH3BP2	SH3BP2	SH3-domain binding protein 2	0	2	2
ELK1	ELK1	ELK1, member of ETS oncogene family	1	1	2
FGF21	FGF21	fibroblast growth factor 21	0	2	2
GALE	GALE	UDP-galactose-4-epimerase	1	1	2
VAV2	VAV2	vav 2 guanine nucleotide exchange factor	2	0	2
FGF14	FGF14	fibroblast growth factor 14	0	2	2
CCL28	CCL28	chemokine (C-C motif) ligand 28	0	2	2
BMP5	BMP5	bone morphogenetic protein 5	2	0	2
MRC2	MRC2	mannose receptor, C type 2	0	2	2
CCL18	CCL18	chemokine (C-C motif) ligand 18 (pulmonary and activation-regulated)	0	2	2
CCL16	CCL16	chemokine (C-C motif) ligand 16	0	2	2
CXCL12	CXCL12	chemokine (C-X-C motif) ligand 12	0	2	2
CXCL10	CXCL10	chemokine (C-X-C motif) ligand 10	0	2	2
DNMT3B	DNMT3B	DNA (cytosine-5-)-methyltransferase 3 beta	2	0	2
SLC9A1	SLC9A1	solute carrier family 9 (sodium/hydrogen exchanger), member 1	0	2	2
SIRPA	SIRPA	signal-regulatory protein alpha	1	1	2
GNAZ	GNAZ	guanine nucleotide binding protein (G protein), alpha z polypeptide	0	2	2
HGF	HGF	hepatocyte growth factor (hepapoietin A; scatter factor)	0	2	2
RAB31	RAB31	RAB31, member RAS oncogene family	2	0	2
NUMBL	NUMBL	numb homolog (Drosophila)-like	0	2	2
CCL3L3	CCL3L3	chemokine (C-C motif) ligand 3-like 3	0	2	2
DTX1	DTX1	deltex homolog 1 (Drosophila)	2	0	2
CACNG5	CACNG5	calcium channel, voltage-dependent, gamma subunit 5	1	1	2
PCCA	PCCA	propionyl CoA carboxylase, alpha polypeptide	1	1	2
NEFL	NEFL	neurofilament, light polypeptide	1	0	1
AUH	AUH	AU RNA binding protein/enoyl-CoA hydratase	1	0	1
NEFH	NEFH	neurofilament, heavy polypeptide	1	0	1
IL20RB	IL20RB	interleukin 20 receptor beta	1	0	1
IL20RA	IL20RA	interleukin 20 receptor, alpha	1	0	1
MAN1C1	MAN1C1	mannosidase, alpha, class 1C, member 1	0	1	1
ALDOB	ALDOB	aldolase B, fructose-bisphosphate	0	1	1
CFI	CFI	complement factor I	0	1	1
IGFBP3	IGFBP3	insulin-like growth factor binding protein 3	0	1	1
IL4R	IL4R	interleukin 4 receptor	1	0	1
ST3GAL4	ST3GAL4	ST3 beta-galactoside alpha-2,3-sialyltransferase 4	0	1	1
MTMR1	MTMR1	myotubularin related protein 1	0	1	1
KCNMB4	KCNMB4	potassium large conductance calcium-activated channel, subfamily M, beta member 4	1	0	1
KCNMB2	KCNMB2	potassium large conductance calcium-activated channel, subfamily M, beta member 2	1	0	1
F12	F12	coagulation factor XII (Hageman factor)	0	1	1
IL13RA2	IL13RA2	interleukin 13 receptor, alpha 2	1	0	1
TUBB6	TUBB6	tubulin, beta 6 class V	1	0	1
TUBB3	TUBB3	tubulin, beta 3 class III	1	0	1
HSPA6	HSPA6	heat shock 70kDa protein 6 (HSP70B')	0	1	1
LEPR	LEPR	leptin receptor	1	0	1
BDH1	BDH1	3-hydroxybutyrate dehydrogenase, type 1	0	1	1
SH2B3	SH2B3	SH2B adaptor protein 3	1	0	1
PIK3C2G	PIK3C2G	phosphoinositide-3-kinase, class 2, gamma polypeptide	0	1	1
GNMT	GNMT	glycine N-methyltransferase	1	0	1
TICAM1	TICAM1	toll-like receptor adaptor molecule 1	1	0	1
DUSP14	DUSP14	dual specificity phosphatase 14	0	1	1
DUSP10	DUSP10	dual specificity phosphatase 10	0	1	1
IL6	IL6	interleukin 6 (interferon, beta 2)	1	0	1
EPOR	EPOR	erythropoietin receptor	1	0	1
TRPV5	TRPV5	transient receptor potential cation channel, subfamily V, member 5	1	0	1
SOX17	SOX17	SRY (sex determining region Y)-box 17	0	1	1
DUSP4	DUSP4	dual specificity phosphatase 4	0	1	1
PIPOX	PIPOX	pipecolic acid oxidase	1	0	1
ERO1LB	ERO1LB	ERO1-like beta (S. cerevisiae)	0	1	1
ATP1B3	ATP1B3	ATPase, Na+/K+ transporting, beta 3 polypeptide	1	0	1
ATP1B1	ATP1B1	ATPase, Na+/K+ transporting, beta 1 polypeptide	1	0	1
GCNT4	GCNT4	glucosaminyl (N-acetyl) transferase 4, core 2	1	0	1
GCNT2	GCNT2	glucosaminyl (N-acetyl) transferase 2, I-branching enzyme (I blood group)	0	1	1
CDC25B	CDC25B	cell division cycle 25 homolog B (S. pombe)	1	0	1
NCF2	NCF2	neutrophil cytosolic factor 2	1	0	1
SLC2A5	SLC2A5	solute carrier family 2 (facilitated glucose/fructose transporter), member 5	1	0	1
MAP3K8	MAP3K8	mitogen-activated protein kinase kinase kinase 8	1	0	1
ITGAX	ITGAX	integrin, alpha X (complement component 3 receptor 4 subunit)	1	0	1
CLCF1	CLCF1	cardiotrophin-like cytokine factor 1	0	1	1
SULT2A1	SULT2A1	sulfotransferase family, cytosolic, 2A, dehydroepiandrosterone (DHEA)-preferring, member 1	1	0	1
MMP14	MMP14	matrix metallopeptidase 14 (membrane-inserted)	0	1	1
IFNG	IFNG	interferon, gamma	0	1	1
IL15RA	IL15RA	interleukin 15 receptor, alpha	1	0	1
AGPAT9	AGPAT9	1-acylglycerol-3-phosphate O-acyltransferase 9	1	0	1
CR1	CR1	complement component (3b/4b) receptor 1 (Knops blood group)	1	0	1
CAV2	CAV2	caveolin 2	1	0	1
PRODH	PRODH	proline dehydrogenase (oxidase) 1	1	0	1
NFATC2	NFATC2	nuclear factor of activated T-cells, cytoplasmic, calcineurin-dependent 2	1	0	1
ADC	ADC	arginine decarboxylase	1	0	1
ADA	ADA	adenosine deaminase	1	0	1
NRG4	NRG4	neuregulin 4	0	1	1
LIF	LIF	leukemia inhibitory factor (cholinergic differentiation factor)	0	1	1
IL3RA	IL3RA	interleukin 3 receptor, alpha (low affinity)	1	0	1
DHH	DHH	desert hedgehog	1	0	1
PRLR	PRLR	prolactin receptor	1	0	1
PTGIS	PTGIS	prostaglandin I2 (prostacyclin) synthase	0	1	1
RAB11FIP2	RAB11FIP2	RAB11 family interacting protein 2 (class I)	0	1	1
FXYD4	FXYD4	FXYD domain containing ion transport regulator 4	1	0	1
TP73	TP73	tumor protein p73	1	0	1
CDKN2A	CDKN2A	cyclin-dependent kinase inhibitor 2A (melanoma, p16, inhibits CDK4)	0	1	1
LDHD	LDHD	lactate dehydrogenase D	0	1	1
TM7SF2	TM7SF2	transmembrane 7 superfamily member 2	1	0	1
HDC	HDC	histidine decarboxylase	1	0	1
ITPKA	ITPKA	inositol-trisphosphate 3-kinase A	1	0	1
GRIA4	GRIA4	glutamate receptor, ionotrophic, AMPA 4	1	0	1
GRIA3	GRIA3	glutamate receptor, ionotrophic, AMPA 3	1	0	1
C5AR1	C5AR1	complement component 5a receptor 1	1	0	1
IL2RA	IL2RA	interleukin 2 receptor, alpha	1	0	1
IL1RAP	IL1RAP	interleukin 1 receptor accessory protein	0	1	1
